# Supplementary material for: Inferring the kinetics of stochastic gene expression from single-cell RNA-sequencing data
Source: Genome Biol. 2013 Jan 28;14(1):R7. doi: 10.1186/gb-2013-14-1-r7 (PMC3663116; doi:10.1186/gb-2013-14-1-r7)
Supplement: Additional file 2 — Table S1. [file gb-2013-14-1-r7-S2.XLSX]

## Sheet: GO_top3000_koffkon_identifiable
Annotation Cluster 1	Enrichment Score: 4.875498933213912
Category	Term	Count	%	PValue	Genes	List Total	Pop Hits	Pop Total	Fold Enrichment	Bonferroni	Benjamini	FDR
GOTERM_BP_FAT	GO:0006355~regulation of transcription, DNA-dependent	256	10.0907	3.46675e-09	NM_026192, NM_029931, NM_019789, NM_177733, NM_016851, NM_001045559, NM_181061, NM_016849, NM_001025597, NM_008575, NM_012051, NM_001038625, NM_001081092, NM_138944, NM_001110832, NM_010496, NM_011658, NM_001001447, NM_018789, NM_001159418, NM_022328, NM_138949, NM_011544, NM_001110268, NM_011546, NM_175170, NM_011549, NM_001080979, NM_009326, NM_177712, NM_001007568, NM_009323, NM_001080798, NM_…	1651	652	5668	1.34795	1.2397e-05	1.2397e-05	6.36455e-06
GOTERM_BP_FAT	GO:0051252~regulation of RNA metabolic process	262	10.3272	4.82705e-09	NM_026192, NM_029931, NM_019789, NM_177733, NM_016851, NM_001045559, NM_181061, NM_016849, NM_001025597, NM_008575, NM_012051, NM_001038625, NM_001081092, NM_138944, NM_001110832, NM_010496, NM_011658, NM_001001447, NM_018789, NM_001159418, NM_022328, NM_138949, NM_011544, NM_001110268, NM_011546, NM_175170, NM_011549, NM_001080979, NM_009326, NM_177712, NM_001007568, NM_009323, NM_001080798, NM_…	1651	672	5668	1.33849	1.72614e-05	5.75383e-06	8.86192e-06
GOTERM_BP_FAT	GO:0045449~regulation of transcription	365	14.3871	0.0216661	NM_153541, NM_026192, NM_001145936, NM_001145935, NM_019789, NM_177733, NM_016851, NM_016662, NM_001161432, NM_001161433, NM_016849, NM_008575, NM_001081092, NM_016861, NM_001110832, NM_138944, NM_010496, NM_001159418, NM_001039532, NM_138949, NM_011544, NM_001110268, NM_001111312, NM_011546, NM_175170, NM_011549, NM_001080979, NM_198644, NM_177712, NM_173863, NM_001080798, NM_175296, NM_00102472…	1651	1153	5668	1.08679	1	0.638419	33.1111
GOTERM_BP_FAT	GO:0006350~transcription	312	12.298	0.0868198	NM_026192, NM_153541, NM_001159290, NM_001145936, NM_001145935, NM_029931, NM_177733, NM_019789, NM_016851, NM_001045559, NM_024203, NM_016662, NM_022435, NM_016849, NM_001025597, NM_012051, NM_001038625, NM_001081092, NM_053008, NM_001110832, NM_011658, NM_001001447, NM_018789, NM_001159418, NM_001039532, NM_138949, NM_011544, NM_001081423, NM_001111312, NM_011546, NM_172870, NM_011549, NM_00108…	1651	1006	5668	1.06473	1	0.885273	81.1261
Annotation Cluster 2	Enrichment Score: 4.125519721819148
Category	Term	Count	%	PValue	Genes	List Total	Pop Hits	Pop Total	Fold Enrichment	Bonferroni	Benjamini	FDR
GOTERM_BP_FAT	GO:0007155~cell adhesion	79	3.11391	1.58691e-05	NM_010680, NM_011925, NM_001001454, NM_001111324, NM_133654, NM_010493, NM_176930, NM_001077407, NM_170599, NM_178114, NM_001077404, NM_198862, NM_001077406, NM_201529, NM_001025395, NM_010329, NM_001160317, NM_001111059, NM_007665, NM_013691, NM_008684, NM_009166, NM_033579, NM_001109765, NM_033578, NM_008480, NM_008483, NM_134065, NM_001163633, NM_001039086, NM_001039087, NM_053110, NM_00100417…	1651	178	5668	1.52367	0.0551682	0.00941348	0.0291299
GOTERM_BP_FAT	GO:0022610~biological adhesion	79	3.11391	1.58691e-05	NM_010680, NM_011925, NM_001001454, NM_001111324, NM_133654, NM_010493, NM_176930, NM_001077407, NM_170599, NM_178114, NM_001077404, NM_198862, NM_001077406, NM_201529, NM_001025395, NM_010329, NM_001160317, NM_001111059, NM_007665, NM_013691, NM_008684, NM_009166, NM_033579, NM_001109765, NM_033578, NM_008480, NM_008483, NM_134065, NM_001163633, NM_001039086, NM_001039087, NM_053110, NM_00100417…	1651	178	5668	1.52367	0.0551682	0.00941348	0.0291299
GOTERM_BP_FAT	GO:0016337~cell-cell adhesion	33	1.30075	0.00166854	NM_016887, NM_001163633, NM_001039086, NM_029094, NM_001039087, NM_001004177, NM_022410, NM_021324, NM_001001454, NM_001113204, NM_018777, NM_001037809, NM_023061, NM_031163, NM_153508, NM_176930, NM_010493, NM_178114, NM_010703, NM_010577, NM_172862, NM_198117, NM_001113515, NM_201529, NM_001013580, NM_001025395, NM_010329, NM_009961, NM_026163, NM_007665, NM_021496, NM_021497, NM_009886, NM_029…	1651	69	5668	1.6419	0.99745	0.186102	3.01928
Annotation Cluster 3	Enrichment Score: 3.2393047803752357
Category	Term	Count	%	PValue	Genes	List Total	Pop Hits	Pop Total	Fold Enrichment	Bonferroni	Benjamini	FDR
GOTERM_BP_FAT	GO:0007411~axon guidance	25	0.985416	1.28914e-05	NM_001083121, NM_033217, NM_001163453, NM_001163451, NM_001163450, NM_008449, NM_018744, NM_170730, NM_010142, NM_170690, NM_033563, NM_010143, NM_176930, NM_146005, NM_001081125, NM_009154, NM_011987, NM_011412, NM_009686, NM_013931, NM_001160317, NM_138944, NM_001160318, NM_008086, NM_007911, NM_010280, NM_001163448, NM_170728, NM_001163447, NM_170729, NM_008083, NM_001163449, NM_010141, NM_023…	1651	38	5668	2.2586	0.0450535	0.00917763	0.0236645
GOTERM_BP_FAT	GO:0030030~cell projection organization	67	2.64091	7.78194e-05	NM_008808, NM_001083121, NM_001163453, NM_144800, NM_133663, NM_001163451, NM_001163450, NM_007578, NM_001001454, NM_033509, NM_018744, NM_139232, NM_001130412, NM_170690, NM_146005, NM_176930, NM_008632, NM_009001, NM_172256, NM_009686, NM_008443, NM_001160317, NM_015763, NM_138944, NM_176841, NM_011027, NM_007911, NM_170728, NM_170729, NM_010141, NM_008744, NM_008130, NM_001109765, NM_008483, N…	1651	151	5668	1.52328	0.242925	0.0304483	0.142771
GOTERM_BP_FAT	GO:0030182~neuron differentiation	64	2.52266	0.000108869	NM_001083121, NM_001163453, NM_001163451, NM_001163450, NM_148938, NM_007578, NM_001083127, NM_001025257, NM_175933, NM_001162425, NM_018744, NM_170690, NM_146005, NM_176930, NM_144841, NM_008632, NM_009001, NM_009686, NM_008090, NM_001160317, NM_138944, NM_010107, NM_007911, NM_170728, NM_170729, NM_010141, NM_008235, NM_008744, NM_009505, NM_001110268, NM_008130, NM_010136, NM_013822, NM_008483…	1651	144	5668	1.52581	0.322493	0.0381854	0.199682
GOTERM_BP_FAT	GO:0048666~neuron development	52	2.04966	0.000249172	NM_001083121, NM_001163453, NM_001163451, NM_001163450, NM_148938, NM_007578, NM_001083127, NM_001025257, NM_018744, NM_170690, NM_146005, NM_176930, NM_009001, NM_008632, NM_009686, NM_001160317, NM_138944, NM_007911, NM_170728, NM_170729, NM_010141, NM_008235, NM_009505, NM_008744, NM_001110268, NM_008130, NM_008483, NM_028835, NM_172261, NM_016857, NM_033217, NM_178280, NM_001081306, NM_008449…	1651	114	5668	1.56596	0.589817	0.077819	0.456464
GOTERM_BP_FAT	GO:0031175~neuron projection development	43	1.69492	0.000285819	NM_001083121, NM_001163453, NM_001163451, NM_001163450, NM_007578, NM_018744, NM_170690, NM_176930, NM_146005, NM_008632, NM_009001, NM_009686, NM_001160317, NM_138944, NM_007911, NM_170728, NM_170729, NM_010141, NM_008744, NM_008130, NM_008483, NM_028835, NM_172261, NM_016857, NM_033217, NM_001081306, NM_008449, NM_133833, NM_010788, NM_134448, NM_009726, NM_170730, NM_010142, NM_178750, NM_0101…	1651	90	5668	1.64024	0.64021	0.0816588	0.523432
GOTERM_BP_FAT	GO:0006928~cell motion	60	2.365	0.00047235	NM_001083121, NM_152947, NM_013723, NM_001163453, NM_001163451, NM_001163450, NM_009954, NM_001083127, NM_001025257, NM_175933, NM_027884, NM_018744, NM_133654, NM_170690, NM_001080926, NM_001005510, NM_001004156, NM_146005, NM_176930, NM_001077407, NM_008003, NM_001077404, NM_001077406, NM_009686, NM_001025395, NM_001160317, NM_010329, NM_001111059, NM_138944, NM_176841, NM_011658, NM_007911, NM…	1651	139	5668	1.4819	0.815392	0.106523	0.863634
GOTERM_BP_FAT	GO:0048667~cell morphogenesis involved in neuron differentiation	36	1.419	0.000480229	NM_001083121, NM_001163453, NM_001163451, NM_001163450, NM_148938, NM_007578, NM_018744, NM_170690, NM_146005, NM_176930, NM_009001, NM_009686, NM_001160317, NM_138944, NM_007911, NM_170728, NM_170729, NM_008235, NM_010141, NM_008744, NM_008130, NM_008483, NM_033217, NM_001081306, NM_008449, NM_133833, NM_134448, NM_009726, NM_170730, NM_010142, NM_010143, NM_033563, NM_001081125, NM_011987, NM_0…	1651	73	5668	1.69302	0.820523	0.101795	0.87798
GOTERM_BP_FAT	GO:0000904~cell morphogenesis involved in differentiation	41	1.61608	0.000766232	NM_001083121, NM_001163453, NM_001163451, NM_001163450, NM_148938, NM_007578, NM_018744, NM_170690, NM_146005, NM_176930, NM_009001, NM_009686, NM_001160317, NM_138944, NM_001008702, NM_007911, NM_170728, NM_170729, NM_008235, NM_010141, NM_008744, NM_008130, NM_010136, NM_008483, NM_033217, NM_001102400, NM_001081306, NM_022410, NM_008449, NM_133833, NM_134448, NM_009726, NM_170730, NM_010142, N…	1651	88	5668	1.5995	0.9355	0.134345	1.3974
GOTERM_BP_FAT	GO:0007409~axonogenesis	32	1.26133	0.000800533	NM_001083121, NM_033217, NM_001163453, NM_001163451, NM_001163450, NM_001081306, NM_008449, NM_133833, NM_134448, NM_018744, NM_170730, NM_010142, NM_170690, NM_033563, NM_010143, NM_176930, NM_001081125, NM_146005, NM_009154, NM_011987, NM_011412, NM_009295, NM_009001, NM_009686, NM_013931, NM_001160317, NM_009923, NM_138944, NM_001160318, NM_008086, NM_007911, NM_010280, NM_001163448, NM_178628…	1651	64	5668	1.71654	0.942952	0.127484	1.45952
GOTERM_BP_FAT	GO:0048858~cell projection morphogenesis	41	1.61608	0.00100736	NM_001083121, NM_001163453, NM_001163451, NM_001163450, NM_007578, NM_033509, NM_018744, NM_170690, NM_146005, NM_176930, NM_009001, NM_172256, NM_009686, NM_008443, NM_001160317, NM_138944, NM_007911, NM_170728, NM_170729, NM_010141, NM_008744, NM_008130, NM_008483, NM_026298, NM_033217, NM_001081306, NM_008449, NM_133833, NM_134448, NM_009726, NM_170730, NM_010142, NM_010143, NM_033563, NM_0010…	1651	89	5668	1.58153	0.972789	0.14504	1.83331
GOTERM_BP_FAT	GO:0048812~neuron projection morphogenesis	35	1.37958	0.00110287	NM_001083121, NM_001163453, NM_001163451, NM_001163450, NM_007578, NM_018744, NM_170690, NM_146005, NM_176930, NM_009001, NM_009686, NM_001160317, NM_138944, NM_007911, NM_170728, NM_170729, NM_010141, NM_008744, NM_008130, NM_008483, NM_033217, NM_001081306, NM_008449, NM_133833, NM_134448, NM_009726, NM_170730, NM_010142, NM_010143, NM_033563, NM_001081125, NM_011987, NM_009154, NM_011412, NM_0…	1651	73	5668	1.64599	0.980669	0.146015	2.00548
GOTERM_BP_FAT	GO:0000902~cell morphogenesis	58	2.28616	0.00407491	NM_001083121, NM_001163453, NM_001163451, NM_001163450, NM_148938, NM_007578, NM_033509, NM_018744, NM_001005510, NM_170690, NM_146005, NM_176930, NM_009001, NM_172256, NM_177638, NM_009686, NM_008443, NM_001160317, NM_010329, NM_138944, NM_023755, NM_001008702, NM_011027, NM_007911, NM_170728, NM_170729, NM_010141, NM_008235, NM_008744, NM_008130, NM_010136, NM_008480, NM_008483, NM_026298, NM_0…	1651	144	5668	1.38276	1	0.326077	7.22227
GOTERM_BP_FAT	GO:0032990~cell part morphogenesis	42	1.6555	0.00556824	NM_001083121, NM_001163453, NM_001163451, NM_001163450, NM_007578, NM_033509, NM_018744, NM_170690, NM_146005, NM_176930, NM_009001, NM_172256, NM_009686, NM_008443, NM_001160317, NM_138944, NM_007911, NM_170728, NM_170729, NM_010141, NM_008744, NM_008130, NM_008483, NM_026298, NM_033217, NM_001081306, NM_008449, NM_133833, NM_134448, NM_009726, NM_170730, NM_010142, NM_010143, NM_033563, NM_0010…	1651	99	5668	1.45645	1	0.378376	9.74329
GOTERM_BP_FAT	GO:0032989~cellular component morphogenesis	63	2.48325	0.0163627	NM_001083121, NM_001163453, NM_001163451, NM_001163450, NM_148938, NM_007578, NM_033509, NM_018744, NM_170690, NM_001005510, NM_146005, NM_176930, NM_009001, NM_172256, NM_177638, NM_009686, NM_008443, NM_001160317, NM_010329, NM_138944, NM_023755, NM_001008702, NM_011027, NM_007911, NM_170728, NM_170729, NM_010141, NM_008235, NM_008744, NM_001109761, NM_008130, NM_010136, NM_008480, NM_008483, N…	1651	168	5668	1.2874	1	0.569502	26.1316
Annotation Cluster 4	Enrichment Score: 3.011418904348057
Category	Term	Count	%	PValue	Genes	List Total	Pop Hits	Pop Total	Fold Enrichment	Bonferroni	Benjamini	FDR
GOTERM_BP_FAT	GO:0044057~regulation of system process	33	1.30075	1.67449e-05	NM_008381, NM_148938, NM_016863, NM_026880, NM_133977, NM_001110211, NM_007578, NM_010788, NM_207225, NM_024230, NM_016801, NM_010142, NM_010492, NM_009295, NM_009001, NM_001033954, NM_198862, NM_172827, NM_009813, NM_007398, NM_011498, NM_001039546, NM_009406, NM_010897, NM_008913, NM_009239, NM_019681, NM_007755, NM_009886, NM_018771, NM_007413, NM_008940, NM_016768	1651	57	5668	1.98757	0.0581227	0.00851783	0.0307373
GOTERM_BP_FAT	GO:0031644~regulation of neurological system process	22	0.867166	0.00063675	NM_011498, NM_148938, NM_026880, NM_133977, NM_001039546, NM_007578, NM_010897, NM_008913, NM_010788, NM_019681, NM_007755, NM_009886, NM_016801, NM_018771, NM_010142, NM_010492, NM_009295, NM_198862, NM_009001, NM_001033954, NM_008940, NM_172827	1651	38	5668	1.98757	0.897485	0.118862	1.16256
GOTERM_BP_FAT	GO:0051969~regulation of transmission of nerve impulse	21	0.827749	0.000781002	NM_011498, NM_148938, NM_026880, NM_133977, NM_001039546, NM_007578, NM_010897, NM_008913, NM_010788, NM_019681, NM_007755, NM_009886, NM_016801, NM_018771, NM_010142, NM_010492, NM_009295, NM_009001, NM_198862, NM_008940, NM_172827	1651	36	5668	2.00262	0.938821	0.130379	1.42415
GOTERM_BP_FAT	GO:0050804~regulation of synaptic transmission	19	0.748916	0.00117301	NM_011498, NM_148938, NM_026880, NM_001039546, NM_007578, NM_010897, NM_008913, NM_010788, NM_019681, NM_007755, NM_009886, NM_016801, NM_018771, NM_010142, NM_010492, NM_009295, NM_009001, NM_198862, NM_172827	1651	32	5668	2.03839	0.984962	0.149073	2.13173
GOTERM_BP_FAT	GO:0048167~regulation of synaptic plasticity	9	0.35475	0.0897635	NM_011498, NM_018771, NM_010142, NM_001039546, NM_010897, NM_009295, NM_010788, NM_172827, NM_007755	1651	17	5668	1.81751	1	0.888998	82.2124
Annotation Cluster 5	Enrichment Score: 2.674029395753045
Category	Term	Count	%	PValue	Genes	List Total	Pop Hits	Pop Total	Fold Enrichment	Bonferroni	Benjamini	FDR
GOTERM_BP_FAT	GO:0009611~response to wounding	42	1.6555	3.37019e-05	NM_010517, NM_033217, NM_011173, NM_011945, NM_148938, NM_029094, NM_133977, NM_007921, NM_011905, NM_019424, NM_001012336, NM_001032378, NM_009730, NM_023059, NM_011145, NM_008321, NM_011576, NM_001159394, NM_013508, NM_001159395, NM_001033954, NM_001005248, NM_024439, NM_001005247, NM_008306, NM_001039151, NM_009138, NM_001110205, NM_011027, NM_001039150, NM_001110204, NM_010897, NM_008083, NM_…	1651	81	5668	1.78011	0.113541	0.0149521	0.0618547
GOTERM_BP_FAT	GO:0006954~inflammatory response	21	0.827749	0.00286162	NM_010517, NM_133977, NM_007921, NM_011905, NM_009730, NM_023059, NM_001159394, NM_001159395, NM_001033954, NM_024439, NM_008306, NM_001039151, NM_009138, NM_001110205, NM_011027, NM_001039150, NM_001110204, NM_011610, NM_145837, NM_007394, NM_174989, NM_008539, NM_001033367, NM_010851, NM_010016	1651	39	5668	1.84858	0.999965	0.260223	5.12513
GOTERM_BP_FAT	GO:0006952~defense response	31	1.22192	0.0985477	NM_010517, NM_001042558, NM_133977, NM_010319, NM_007921, NM_010788, NM_011905, NM_009730, NM_023059, NM_033444, NM_001159394, NM_001159395, NM_009684, NM_001033954, NM_024439, NM_009318, NM_008306, NM_009735, NM_001039151, NM_009138, NM_001110205, NM_010208, NM_011027, NM_001039150, NM_001110204, NM_011610, NM_145837, NM_007394, NM_174989, NM_013545, NM_001033367, NM_008539, NM_010851, NM_172795…	1651	83	5668	1.28223	1	0.898748	85.1133
Annotation Cluster 6	Enrichment Score: 2.418615272582327
Category	Term	Count	%	PValue	Genes	List Total	Pop Hits	Pop Total	Fold Enrichment	Bonferroni	Benjamini	FDR
GOTERM_BP_FAT	GO:0001944~vasculature development	51	2.01025	0.00103832	NM_008808, NM_152947, NM_010111, NM_001034097, NM_001025257, NM_153588, NM_010828, NM_010929, NM_144783, NM_001146052, NM_008005, NM_001146050, NM_010329, NM_052993, NM_019739, NM_181072, NM_010423, NM_018818, NM_009406, NM_007394, NM_009505, NM_001110268, NM_009506, NM_010139, NM_001042504, NM_153319, NM_001033306, NM_009769, NM_001039086, NM_001039087, NM_022410, NM_013749, NM_080463, NM_153423…	1651	117	5668	1.49647	0.975644	0.143405	1.88916
GOTERM_BP_FAT	GO:0001568~blood vessel development	49	1.93142	0.00189238	NM_008808, NM_152947, NM_001034097, NM_001025257, NM_153588, NM_010828, NM_010929, NM_144783, NM_001146052, NM_008005, NM_001146050, NM_052993, NM_019739, NM_181072, NM_010423, NM_018818, NM_009406, NM_007394, NM_009505, NM_001110268, NM_009506, NM_010139, NM_001042504, NM_153319, NM_001033306, NM_009769, NM_001039086, NM_001039087, NM_022410, NM_013749, NM_080463, NM_153423, NM_010789, NM_001159…	1651	114	5668	1.47562	0.998856	0.190772	3.41772
GOTERM_BP_FAT	GO:0048514~blood vessel morphogenesis	40	1.57667	0.00525933	NM_008808, NM_152947, NM_001034097, NM_001025257, NM_153588, NM_010828, NM_010929, NM_144783, NM_001146052, NM_008005, NM_001146050, NM_052993, NM_010423, NM_181072, NM_009406, NM_007394, NM_009505, NM_001110268, NM_009506, NM_010139, NM_001042504, NM_153319, NM_001033306, NM_009769, NM_022410, NM_013749, NM_080463, NM_001159503, NM_010789, NM_145154, NM_153423, NM_026924, NM_021881, NM_001159505…	1651	93	5668	1.47659	1	0.36867	9.22718
GOTERM_BP_FAT	GO:0001525~angiogenesis	27	1.06425	0.020477	NM_008808, NM_001033306, NM_152947, NM_009769, NM_022410, NM_001034097, NM_013749, NM_080463, NM_001025257, NM_153423, NM_145154, NM_010789, NM_001159503, NM_026924, NM_001159505, NM_010929, NM_023517, NM_009154, NM_013508, NM_001080126, NM_001146052, NM_008005, NM_001146050, NM_010442, NM_001110205, NM_009812, NM_052993, NM_007585, NM_001039055, NM_001110204, NM_009236, NM_007394, NM_009505, NM_…	1651	62	5668	1.49505	1	0.622241	31.6027
Annotation Cluster 7	Enrichment Score: 1.8210656318332787
Category	Term	Count	%	PValue	Genes	List Total	Pop Hits	Pop Total	Fold Enrichment	Bonferroni	Benjamini	FDR
GOTERM_BP_FAT	GO:0009891~positive regulation of biosynthetic process	95	3.74458	0.00492893	NM_001082536, NM_026192, NM_021308, NM_016851, NM_181061, NM_001025597, NM_001038625, NM_144783, NM_001146052, NM_019976, NM_178116, NM_001146050, NM_001142920, NM_001142922, NM_001142921, NM_138944, NM_001110832, NM_001142924, NM_001142923, NM_030260, NM_018789, NM_009505, NM_001110268, NM_009166, NM_011546, NM_009593, NM_008688, NM_009018, NM_009029, NM_134111, NM_009016, NM_001142918, NM_00901…	1651	257	5668	1.26903	1	0.357081	8.67206
GOTERM_BP_FAT	GO:0045944~positive regulation of transcription from RNA polymerase II promoter	62	2.44383	0.00583903	NM_001113198, NM_026192, NM_181061, NM_007489, NM_018807, NM_007488, NM_009346, NM_001025257, NM_153588, NM_010828, NM_012005, NM_001025597, NM_153407, NM_017376, NM_144841, NM_144783, NM_001146052, NM_001159396, NM_178116, NM_001146050, NM_008090, NM_001142920, NM_001142922, NM_001142921, NM_138944, NM_001142924, NM_010425, NM_001110832, NM_001142923, NM_019739, NM_001136073, NM_011305, NM_00823…	1651	158	5668	1.34715	1	0.372096	10.1934
GOTERM_BP_FAT	GO:0031328~positive regulation of cellular biosynthetic process	94	3.70516	0.00639935	NM_001082536, NM_026192, NM_021308, NM_016851, NM_181061, NM_001025597, NM_001038625, NM_144783, NM_001146052, NM_019976, NM_178116, NM_001146050, NM_001142920, NM_001142922, NM_001142921, NM_138944, NM_001110832, NM_001142924, NM_001142923, NM_030260, NM_018789, NM_009505, NM_001110268, NM_009166, NM_011546, NM_008688, NM_009018, NM_009029, NM_134111, NM_009016, NM_001142918, NM_009017, NM_00114…	1651	256	5668	1.26058	1	0.39291	11.1182
GOTERM_BP_FAT	GO:0010557~positive regulation of macromolecule biosynthetic process	91	3.58691	0.00747782	NM_001082536, NM_026192, NM_021308, NM_016851, NM_181061, NM_001025597, NM_001038625, NM_144783, NM_001146052, NM_019976, NM_178116, NM_001146050, NM_001142920, NM_001142922, NM_001142921, NM_001110832, NM_001142924, NM_138944, NM_001142923, NM_030260, NM_018789, NM_009505, NM_001110268, NM_009166, NM_011546, NM_008688, NM_009029, NM_134111, NM_001142918, NM_001142919, NM_011549, NM_001080979, NM…	1651	248	5668	1.25972	1	0.409212	12.8727
GOTERM_BP_FAT	GO:0010628~positive regulation of gene expression	85	3.35041	0.0102104	NM_001082536, NM_026192, NM_016851, NM_181061, NM_001025597, NM_001038625, NM_144783, NM_001146052, NM_019976, NM_178116, NM_001146050, NM_001142920, NM_001142922, NM_001142921, NM_001110832, NM_001142924, NM_138944, NM_001142923, NM_030260, NM_018789, NM_009505, NM_001110268, NM_011546, NM_008688, NM_009029, NM_134111, NM_001142918, NM_001142919, NM_011549, NM_001080979, NM_001080798, NM_008266,…	1651	232	5668	1.25781	1	0.457554	17.1729
GOTERM_BP_FAT	GO:0045941~positive regulation of transcription	84	3.311	0.0103242	NM_001082536, NM_026192, NM_016851, NM_181061, NM_001025597, NM_001038625, NM_144783, NM_001146052, NM_019976, NM_178116, NM_001146050, NM_001142920, NM_001142922, NM_001142921, NM_001110832, NM_001142924, NM_138944, NM_001142923, NM_030260, NM_018789, NM_009505, NM_001110268, NM_011546, NM_008688, NM_009029, NM_134111, NM_001142918, NM_001142919, NM_011549, NM_001080979, NM_001080798, NM_008266,…	1651	229	5668	1.25929	1	0.45577	17.3476
GOTERM_BP_FAT	GO:0045893~positive regulation of transcription, DNA-dependent	70	2.75916	0.0250688	NM_001113198, NM_152947, NM_026192, NM_181061, NM_007489, NM_018807, NM_007488, NM_009346, NM_001025257, NM_153588, NM_133919, NM_010828, NM_012005, NM_001025597, NM_001038625, NM_153407, NM_017376, NM_144783, NM_144841, NM_001159396, NM_019976, NM_001146052, NM_178116, NM_001146050, NM_008090, NM_001142920, NM_001142922, NM_001142921, NM_138944, NM_001142924, NM_010425, NM_001110832, NM_00114292…	1651	193	5668	1.24516	1	0.673998	37.2557
GOTERM_BP_FAT	GO:0006357~regulation of transcription from RNA polymerase II promoter	104	4.09933	0.0274525	NM_026192, NM_019789, NM_001139516, NM_181061, NM_001025597, NM_008575, NM_012051, NM_001081092, NM_144783, NM_001146052, NM_178116, NM_001146050, NM_001142920, NM_001110498, NM_001142922, NM_001142921, NM_001110832, NM_001142924, NM_138944, NM_001142923, NM_023755, NM_010496, NM_009505, NM_011544, NM_009021, NM_001110268, NM_011546, NM_008688, NM_009029, NM_001142918, NM_001142919, NM_011549, NM…	1651	301	5668	1.18618	1	0.685722	40.0132
GOTERM_BP_FAT	GO:0010604~positive regulation of macromolecule metabolic process	103	4.05991	0.0305795	NM_001082536, NM_026192, NM_021308, NM_016851, NM_181061, NM_001025597, NM_001038625, NM_144783, NM_001146052, NM_019976, NM_178116, NM_001146050, NM_001142920, NM_001142922, NM_001142921, NM_001110832, NM_001142924, NM_138944, NM_001142923, NM_011027, NM_030260, NM_018789, NM_009505, NM_001110268, NM_009166, NM_011546, NM_008688, NM_009029, NM_001142918, NM_134111, NM_001142919, NM_011549, NM_00…	1651	299	5668	1.18263	1	0.704897	43.4569
GOTERM_BP_FAT	GO:0051173~positive regulation of nitrogen compound metabolic process	89	3.50808	0.0320444	NM_001082536, NM_026192, NM_016851, NM_181061, NM_001025597, NM_001038625, NM_144783, NM_001146052, NM_019976, NM_178116, NM_001146050, NM_001142920, NM_001142922, NM_001142921, NM_138944, NM_001110832, NM_001142924, NM_001142923, NM_030260, NM_018789, NM_009505, NM_001110268, NM_011546, NM_008688, NM_009018, NM_009029, NM_134111, NM_009016, NM_001142918, NM_009017, NM_001142919, NM_011549, NM_00…	1651	255	5668	1.19821	1	0.706527	45.0052
GOTERM_BP_FAT	GO:0051254~positive regulation of RNA metabolic process	70	2.75916	0.0351716	NM_001113198, NM_152947, NM_026192, NM_181061, NM_007489, NM_018807, NM_007488, NM_009346, NM_001025257, NM_153588, NM_133919, NM_010828, NM_012005, NM_001025597, NM_001038625, NM_153407, NM_017376, NM_144783, NM_144841, NM_001159396, NM_019976, NM_001146052, NM_178116, NM_001146050, NM_008090, NM_001142920, NM_001142922, NM_001142921, NM_138944, NM_001142924, NM_010425, NM_001110832, NM_00114292…	1651	196	5668	1.2261	1	0.725642	48.1772
GOTERM_BP_FAT	GO:0045935~positive regulation of nucleobase, nucleoside, nucleotide and nucleic acid metabolic process	86	3.38983	0.0407584	NM_001082536, NM_026192, NM_016851, NM_181061, NM_001025597, NM_001038625, NM_144783, NM_001146052, NM_019976, NM_178116, NM_001146050, NM_001142920, NM_001142922, NM_001142921, NM_001110832, NM_001142924, NM_138944, NM_001142923, NM_030260, NM_018789, NM_009505, NM_001110268, NM_011546, NM_008688, NM_009029, NM_134111, NM_001142918, NM_001142919, NM_011549, NM_001080979, NM_001080798, NM_008266,…	1651	248	5668	1.1905	1	0.760888	53.4179
Annotation Cluster 8	Enrichment Score: 1.8053589540333734
Category	Term	Count	%	PValue	Genes	List Total	Pop Hits	Pop Total	Fold Enrichment	Bonferroni	Benjamini	FDR
GOTERM_BP_FAT	GO:0007389~pattern specification process	49	1.93142	0.000451658	NM_152947, NM_029931, NM_010921, NM_001025257, NM_010828, NM_010929, NM_001112715, NM_009893, NM_144841, NM_172256, NM_007396, NM_008443, NM_008235, NM_007394, NM_009505, NM_001110268, NM_008130, NM_025442, NM_026820, NM_011546, NM_008539, NM_011159, NM_009066, NM_001042504, NM_018790, NM_026298, NM_007866, NM_007552, NM_001004177, NM_015732, NM_008266, NM_028004, NM_080463, NM_026924, NM_008595,…	1651	108	5668	1.5576	0.801208	0.108984	0.825951
GOTERM_BP_FAT	GO:0003002~regionalization	33	1.30075	0.0190701	NM_152947, NM_007552, NM_029931, NM_001004177, NM_015732, NM_008266, NM_028004, NM_010921, NM_080463, NM_026924, NM_001112715, NM_009893, NM_010094, NM_001081125, NM_144860, NM_144841, NM_010703, NM_007396, NM_008443, NM_011048, NM_008086, NM_001039055, NM_008235, NM_009376, NM_010894, NM_026577, NM_183355, NM_008130, NM_026820, NM_013846, NM_011159, NM_009066, NM_018790, NM_026298, NM_016769, NM…	1651	79	5668	1.43407	1	0.605623	29.7764
GOTERM_BP_FAT	GO:0009952~anterior/posterior pattern formation	26	1.02483	0.0376635	NM_007552, NM_029931, NM_008266, NM_015732, NM_028004, NM_010921, NM_080463, NM_001112715, NM_010094, NM_144860, NM_144841, NM_010703, NM_007396, NM_008443, NM_011048, NM_001039055, NM_008235, NM_009376, NM_010894, NM_183355, NM_008130, NM_026820, NM_013846, NM_011159, NM_009066, NM_018790, NM_016769, NM_007866	1651	62	5668	1.43967	1	0.743153	50.5801
GOTERM_BP_FAT	GO:0035282~segmentation	14	0.551833	0.0519475	NM_011048, NM_029931, NM_015732, NM_028004, NM_010921, NM_080463, NM_001039055, NM_001112715, NM_026820, NM_013846, NM_001081125, NM_011159, NM_144860, NM_010703, NM_016769, NM_007866	1651	29	5668	1.65734	1	0.812384	62.4449
GOTERM_BP_FAT	GO:0001756~somitogenesis	11	0.433583	0.0557902	NM_015732, NM_028004, NM_010921, NM_080463, NM_001039055, NM_001112715, NM_026820, NM_013846, NM_011159, NM_144860, NM_010703, NM_016769, NM_007866	1651	21	5668	1.79828	1	0.814125	65.1433
Annotation Cluster 9	Enrichment Score: 1.7930965912702452
Category	Term	Count	%	PValue	Genes	List Total	Pop Hits	Pop Total	Fold Enrichment	Bonferroni	Benjamini	FDR
GOTERM_BP_FAT	GO:0015914~phospholipid transport	9	0.35475	0.00772054	NM_001001798, NM_015731, NM_001081182, NM_011027, NM_153389, NM_009728, NM_011987, NM_001038999, NM_008796, NM_009727, NM_001037863	1651	12	5668	2.5748	1	0.413156	13.2631
GOTERM_BP_FAT	GO:0010876~lipid localization	25	0.985416	0.0190772	NM_145823, NM_015731, NM_009728, NM_011489, NM_027881, NM_027739, NM_009727, NM_001037863, NM_001081434, NM_011145, NM_001038999, NM_011987, NM_133774, NM_008796, NM_011436, NM_008490, NM_028010, NM_001163645, NM_001081182, NM_011027, NM_008080, NM_001113563, NM_023420, NM_009593, NM_001001798, NM_153389, NM_011978, NM_022993, NM_010730, NM_010299	1651	56	5668	1.53262	1	0.600839	29.7858
GOTERM_BP_FAT	GO:0006869~lipid transport	23	0.906583	0.0283496	NM_145823, NM_015731, NM_009728, NM_027881, NM_009727, NM_001037863, NM_001081434, NM_011145, NM_011987, NM_001038999, NM_133774, NM_008796, NM_008490, NM_011436, NM_028010, NM_001163645, NM_001081182, NM_011027, NM_023420, NM_009593, NM_001001798, NM_153389, NM_011978, NM_022993, NM_010730, NM_010299	1651	52	5668	1.51847	1	0.68922	41.0209
Annotation Cluster 10	Enrichment Score: 1.7269189792208854
Category	Term	Count	%	PValue	Genes	List Total	Pop Hits	Pop Total	Fold Enrichment	Bonferroni	Benjamini	FDR
GOTERM_BP_FAT	GO:0001501~skeletal system development	44	1.73433	0.00711698	NM_007552, NM_010514, NM_008343, NM_053110, NM_009323, NM_015732, NM_008266, NM_019573, NM_133832, NM_207225, NM_009726, NM_031163, NM_009893, NM_009660, NM_153526, NM_008610, NM_001081125, NM_173764, NM_133784, NM_172863, NM_008005, NM_023598, NM_001113515, NM_011613, NM_008520, NM_007396, NM_008306, NM_133942, NM_001162884, NM_011027, NM_001122736, NM_008086, NM_001122737, NM_001115075, NM_0108…	1651	106	5668	1.42505	1	0.4	12.2893
GOTERM_BP_FAT	GO:0001649~osteoblast differentiation	12	0.473	0.0081611	NM_010514, NM_053110, NM_008343, NM_001122736, NM_001122737, NM_019573, NM_010897, NM_001115075, NM_207225, NM_008539, NM_009893, NM_001081125, NM_133784, NM_016769	1651	19	5668	2.16826	1	0.407428	13.9674
GOTERM_BP_FAT	GO:0001503~ossification	20	0.788333	0.040811	NM_011613, NM_001162884, NM_010514, NM_008343, NM_053110, NM_015732, NM_001122736, NM_001122737, NM_019573, NM_010897, NM_001115075, NM_207225, NM_031163, NM_008539, NM_009893, NM_001081235, NM_009660, NM_008610, NM_001081125, NM_133784, NM_008005, NM_016769, NM_001113515	1651	45	5668	1.52581	1	0.758059	53.4648
GOTERM_BP_FAT	GO:0060348~bone development	21	0.827749	0.0521798	NM_011613, NM_001162884, NM_010514, NM_008343, NM_053110, NM_015732, NM_001122736, NM_001122737, NM_019573, NM_010897, NM_001115075, NM_207225, NM_031163, NM_008539, NM_009893, NM_001081235, NM_009660, NM_153526, NM_001081125, NM_008610, NM_133784, NM_008005, NM_016769, NM_001113515	1651	49	5668	1.47132	1	0.81108	62.6135
Annotation Cluster 11	Enrichment Score: 1.7087533675629614
Category	Term	Count	%	PValue	Genes	List Total	Pop Hits	Pop Total	Fold Enrichment	Bonferroni	Benjamini	FDR
GOTERM_BP_FAT	GO:0006811~ion transport	82	3.23216	0.00168497	NM_148938, NM_019789, NM_177870, NM_148933, NM_001001454, NM_175002, NM_001083902, NM_172747, NM_008855, NM_001033525, NM_033444, NM_001130459, NM_001130458, NM_146188, NM_175344, NM_009784, NM_011027, NM_011026, NM_133221, NM_008913, NM_145853, NM_011397, NM_026721, NM_023214, NM_001109765, NM_134251, NM_178746, NM_133977, NM_080465, NM_008075, NM_001142810, NM_033570, NM_021324, NM_133979, NM_0…	1651	210	5668	1.34053	0.997596	0.182102	3.04859
GOTERM_BP_FAT	GO:0030001~metal ion transport	51	2.01025	0.00775684	NM_177781, NM_019789, NM_177870, NM_007578, NM_175002, NM_001083902, NM_172747, NM_008855, NM_001033525, NM_028734, NM_001130459, NM_134135, NM_146188, NM_001130458, NM_009784, NM_011027, NM_011026, NM_133987, NM_133221, NM_008913, NM_145853, NM_011397, NM_026721, NM_023214, NM_001039039, NM_027399, NM_178746, NM_134251, NM_016863, NM_001110846, NM_001110845, NM_080465, NM_133977, NM_001110844, N…	1651	127	5668	1.37863	1	0.408686	13.3213
GOTERM_BP_FAT	GO:0006812~cation transport	60	2.365	0.0320419	NM_177781, NM_019789, NM_177870, NM_007578, NM_175002, NM_001083902, NM_172747, NM_008855, NM_001033525, NM_028734, NM_001130459, NM_134135, NM_146188, NM_001081104, NM_001130458, NM_009784, NM_011027, NM_011026, NM_133987, NM_133221, NM_008913, NM_145853, NM_011397, NM_026721, NM_023214, NM_001039039, NM_027399, NM_178746, NM_134251, NM_029097, NM_016863, NM_001110846, NM_001110845, NM_080465, N…	1651	164	5668	1.256	1	0.7103	45.0025
GOTERM_BP_FAT	GO:0015672~monovalent inorganic cation transport	29	1.14308	0.349134	NM_019789, NM_177870, NM_080465, NM_001142810, NM_013415, NM_177715, NM_001142809, NM_001083902, NM_144534, NM_172747, NM_017391, NM_145406, NM_001033525, NM_011596, NM_134112, NM_016921, NM_146188, NM_001136091, NM_013734, NM_177393, NM_001159865, NM_134073, NM_001111331, NM_133221, NM_133987, NM_011397, NM_026536, NM_001039039, NM_001039484, NM_080854, NM_013569, NM_178746, NM_134251, NM_133764	1651	89	5668	1.11864	1	0.995077	99.9623
Annotation Cluster 12	Enrichment Score: 1.609090203098153
Category	Term	Count	%	PValue	Genes	List Total	Pop Hits	Pop Total	Fold Enrichment	Bonferroni	Benjamini	FDR
GOTERM_BP_FAT	GO:0006928~cell motion	60	2.365	0.00047235	NM_001083121, NM_152947, NM_013723, NM_001163453, NM_001163451, NM_001163450, NM_009954, NM_001083127, NM_001025257, NM_175933, NM_027884, NM_018744, NM_133654, NM_170690, NM_001080926, NM_001005510, NM_001004156, NM_146005, NM_176930, NM_001077407, NM_008003, NM_001077404, NM_001077406, NM_009686, NM_001025395, NM_001160317, NM_010329, NM_001111059, NM_138944, NM_176841, NM_011658, NM_007911, NM…	1651	139	5668	1.4819	0.815392	0.106523	0.863634
GOTERM_BP_FAT	GO:0051674~localization of cell	37	1.45842	0.0905393	NM_152947, NM_013723, NM_022410, NM_009954, NM_001083127, NM_013749, NM_001025257, NM_153423, NM_026924, NM_175933, NM_027884, NM_133654, NM_010094, NM_001005510, NM_001080926, NM_001004156, NM_011145, NM_001077407, NM_008003, NM_001077404, NM_023598, NM_009686, NM_001077406, NM_001025395, NM_001111059, NM_009138, NM_001110205, NM_013734, NM_176841, NM_011658, NM_010280, NM_018855, NM_001110204, …	1651	101	5668	1.25766	1	0.888029	82.4886
GOTERM_BP_FAT	GO:0048870~cell motility	37	1.45842	0.0905393	NM_152947, NM_013723, NM_022410, NM_009954, NM_001083127, NM_013749, NM_001025257, NM_153423, NM_026924, NM_175933, NM_027884, NM_133654, NM_010094, NM_001005510, NM_001080926, NM_001004156, NM_011145, NM_001077407, NM_008003, NM_001077404, NM_023598, NM_009686, NM_001077406, NM_001025395, NM_001111059, NM_009138, NM_001110205, NM_013734, NM_176841, NM_011658, NM_010280, NM_018855, NM_001110204, …	1651	101	5668	1.25766	1	0.888029	82.4886
GOTERM_BP_FAT	GO:0016477~cell migration	34	1.34017	0.0945588	NM_152947, NM_013723, NM_022410, NM_009954, NM_001083127, NM_013749, NM_001025257, NM_153423, NM_026924, NM_175933, NM_027884, NM_133654, NM_010094, NM_001005510, NM_001080926, NM_001004156, NM_011145, NM_001077407, NM_008003, NM_001077404, NM_023598, NM_009686, NM_001077406, NM_001025395, NM_001111059, NM_009138, NM_001110205, NM_176841, NM_011658, NM_010280, NM_001110204, NM_007394, NM_008063, …	1651	92	5668	1.26874	1	0.892907	83.8563
Annotation Cluster 13	Enrichment Score: 1.4931545251468668
Category	Term	Count	%	PValue	Genes	List Total	Pop Hits	Pop Total	Fold Enrichment	Bonferroni	Benjamini	FDR
GOTERM_BP_FAT	GO:0043405~regulation of MAP kinase activity	23	0.906583	0.00186071	NM_001163453, NM_011945, NM_001163451, NM_001163450, NM_010434, NM_001039185, NM_001162425, NM_024438, NM_130447, NM_139232, NM_028679, NM_013931, NM_027569, NM_008255, NM_144551, NM_020028, NM_011027, NM_010107, NM_001163448, NM_175093, NM_001163447, NM_010897, NM_145527, NM_001163449, NM_182927, NM_175088, NM_013545, NM_019588, NM_011896, NM_011898, NM_001025429, NM_001025428	1651	43	5668	1.83629	0.998719	0.193331	3.36144
GOTERM_BP_FAT	GO:0042325~regulation of phosphorylation	53	2.08908	0.00383243	NM_008808, NM_001163453, NM_001163451, NM_001163450, NM_008343, NM_010434, NM_008863, NM_001162425, NM_144849, NM_007669, NM_130447, NM_010241, NM_001080926, NM_139232, NM_028679, NM_019505, NM_007396, NM_176841, NM_011027, NM_010107, NM_008916, NM_001015039, NM_145527, NM_022328, NM_001111099, NM_019588, NM_013545, NM_011896, NM_011898, NM_011158, NM_009029, NM_172261, NM_015771, NM_011945, NM_1…	1651	129	5668	1.41049	0.999999	0.317109	6.80669
GOTERM_BP_FAT	GO:0051348~negative regulation of transferase activity	19	0.748916	0.00441438	NM_001039050, NM_008255, NM_010434, NM_008929, NM_001015039, NM_008863, NM_175093, NM_010897, NM_012000, NM_001111099, NM_022328, NM_182927, NM_024438, NM_013545, NM_007669, NM_011896, NM_130447, NM_011898, NM_009029, NM_028679, NM_015771	1651	35	5668	1.86367	1	0.340541	7.80114
GOTERM_BP_FAT	GO:0043407~negative regulation of MAP kinase activity	10	0.394166	0.00660696	NM_182927, NM_024438, NM_013545, NM_011896, NM_008255, NM_130447, NM_011898, NM_010434, NM_010897, NM_028679	1651	14	5668	2.45219	1	0.389729	11.4585
GOTERM_BP_FAT	GO:0006469~negative regulation of protein kinase activity	18	0.709499	0.00805013	NM_001039050, NM_008255, NM_010434, NM_008929, NM_008863, NM_001015039, NM_175093, NM_010897, NM_001111099, NM_022328, NM_182927, NM_024438, NM_013545, NM_007669, NM_011896, NM_130447, NM_011898, NM_009029, NM_028679, NM_015771	1651	34	5668	1.81751	1	0.408754	13.7905
GOTERM_BP_FAT	GO:0033673~negative regulation of kinase activity	18	0.709499	0.00805013	NM_001039050, NM_008255, NM_010434, NM_008929, NM_008863, NM_001015039, NM_175093, NM_010897, NM_001111099, NM_022328, NM_182927, NM_024438, NM_013545, NM_007669, NM_011896, NM_130447, NM_011898, NM_009029, NM_028679, NM_015771	1651	34	5668	1.81751	1	0.408754	13.7905
GOTERM_BP_FAT	GO:0051174~regulation of phosphorus metabolic process	53	2.08908	0.00929639	NM_008808, NM_001163453, NM_001163451, NM_001163450, NM_008343, NM_010434, NM_008863, NM_001162425, NM_144849, NM_007669, NM_130447, NM_010241, NM_001080926, NM_139232, NM_028679, NM_019505, NM_007396, NM_176841, NM_011027, NM_010107, NM_008916, NM_001015039, NM_145527, NM_022328, NM_001111099, NM_019588, NM_013545, NM_011896, NM_011898, NM_011158, NM_009029, NM_172261, NM_015771, NM_011945, NM_1…	1651	134	5668	1.35786	1	0.437774	15.7574
GOTERM_BP_FAT	GO:0019220~regulation of phosphate metabolic process	53	2.08908	0.00929639	NM_008808, NM_001163453, NM_001163451, NM_001163450, NM_008343, NM_010434, NM_008863, NM_001162425, NM_144849, NM_007669, NM_130447, NM_010241, NM_001080926, NM_139232, NM_028679, NM_019505, NM_007396, NM_176841, NM_011027, NM_010107, NM_008916, NM_001015039, NM_145527, NM_022328, NM_001111099, NM_019588, NM_013545, NM_011896, NM_011898, NM_011158, NM_009029, NM_172261, NM_015771, NM_011945, NM_1…	1651	134	5668	1.35786	1	0.437774	15.7574
GOTERM_BP_FAT	GO:0051338~regulation of transferase activity	41	1.61608	0.0120586	NM_001163453, NM_001163451, NM_001163450, NM_010434, NM_008863, NM_001162425, NM_144849, NM_007669, NM_130447, NM_001080926, NM_139232, NM_019505, NM_028679, NM_176841, NM_011027, NM_010107, NM_001015039, NM_145527, NM_001111099, NM_022328, NM_013545, NM_019588, NM_011896, NM_011898, NM_009029, NM_015771, NM_011945, NM_130859, NM_008929, NM_001039185, NM_029254, NM_172588, NM_024438, NM_013931, N…	1651	100	5668	1.40756	1	0.497735	19.9667
GOTERM_BP_FAT	GO:0045859~regulation of protein kinase activity	39	1.53725	0.0141757	NM_001163453, NM_001163451, NM_001163450, NM_010434, NM_008863, NM_001162425, NM_144849, NM_007669, NM_130447, NM_001080926, NM_139232, NM_019505, NM_028679, NM_176841, NM_011027, NM_010107, NM_001015039, NM_145527, NM_001111099, NM_022328, NM_013545, NM_019588, NM_011896, NM_011898, NM_009029, NM_015771, NM_011945, NM_130859, NM_008929, NM_001039185, NM_029254, NM_024438, NM_013931, NM_138306, N…	1651	95	5668	1.40937	1	0.528015	23.0575
GOTERM_BP_FAT	GO:0043549~regulation of kinase activity	39	1.53725	0.0170418	NM_001163453, NM_001163451, NM_001163450, NM_010434, NM_008863, NM_001162425, NM_144849, NM_007669, NM_130447, NM_001080926, NM_139232, NM_019505, NM_028679, NM_176841, NM_011027, NM_010107, NM_001015039, NM_145527, NM_001111099, NM_022328, NM_013545, NM_019588, NM_011896, NM_011898, NM_009029, NM_015771, NM_011945, NM_130859, NM_008929, NM_001039185, NM_029254, NM_024438, NM_013931, NM_138306, N…	1651	96	5668	1.39469	1	0.574164	27.0622
GOTERM_BP_FAT	GO:0001932~regulation of protein amino acid phosphorylation	20	0.788333	0.0320928	NM_008808, NM_001163453, NM_011945, NM_001163451, NM_001163450, NM_008343, NM_010434, NM_022018, NM_030168, NM_139232, NM_010241, NM_013931, NM_007396, NM_176841, NM_011027, NM_008916, NM_001163448, NM_001163447, NM_001163449, NM_175088, NM_001146268, NM_013545, NM_007707, NM_011158, NM_172261, NM_010197	1651	44	5668	1.56049	1	0.703308	45.0557
GOTERM_BP_FAT	GO:0044093~positive regulation of molecular function	50	1.97083	0.0358434	NM_177137, NM_001163453, NM_001163451, NM_001163450, NM_010434, NM_133234, NM_013622, NM_001162425, NM_001161432, NM_001161433, NM_146104, NM_010241, NM_001080926, NM_139232, NM_009684, NM_001033954, NM_028679, NM_019505, NM_133715, NM_007405, NM_176841, NM_011027, NM_146001, NM_010107, NM_145527, NM_174989, NM_008063, NM_019588, NM_007413, NM_010299, NM_011945, NM_009622, NM_130859, NM_001042558…	1651	134	5668	1.281	1	0.728907	48.8356
GOTERM_BP_FAT	GO:0043086~negative regulation of catalytic activity	23	0.906583	0.0537133	NM_008929, NM_010434, NM_008863, NM_013622, NM_009726, NM_024438, NM_007669, NM_130447, NM_001146311, NM_028679, NM_001039050, NM_010444, NM_008255, NM_001015039, NM_175093, NM_010897, NM_012000, NM_001111099, NM_022328, NM_182927, NM_013545, NM_011896, NM_011898, NM_009029, NM_015771	1651	55	5668	1.43565	1	0.812342	63.7085
GOTERM_BP_FAT	GO:0000165~MAPKKK cascade	20	0.788333	0.0927153	NM_001163453, NM_011945, NM_001163451, NM_001163450, NM_010071, NM_001162425, NM_024438, NM_130447, NM_139232, NM_013931, NM_008306, NM_027569, NM_020028, NM_011027, NM_010107, NM_001163448, NM_001163447, NM_010897, NM_145527, NM_025609, NM_001163449, NM_182927, NM_175088, NM_019588, NM_008539, NM_013846, NM_010851, NM_001025429, NM_001025428	1651	49	5668	1.40125	1	0.889436	83.2421
GOTERM_BP_FAT	GO:0044092~negative regulation of molecular function	26	1.02483	0.120756	NM_010434, NM_008929, NM_008863, NM_013622, NM_009726, NM_024438, NM_007669, NM_130447, NM_023059, NM_001146311, NM_028679, NM_001039050, NM_010442, NM_010444, NM_008255, NM_010907, NM_001015039, NM_175093, NM_010897, NM_012000, NM_001111099, NM_022328, NM_182927, NM_013545, NM_011896, NM_011898, NM_009029, NM_015771	1651	69	5668	1.29362	1	0.922439	90.5829
GOTERM_BP_FAT	GO:0043085~positive regulation of catalytic activity	39	1.53725	0.12364	NM_177137, NM_001163453, NM_001163451, NM_001163450, NM_133234, NM_013622, NM_001162425, NM_146104, NM_139232, NM_001080926, NM_001033954, NM_009684, NM_019505, NM_133715, NM_007405, NM_176841, NM_011027, NM_146001, NM_010107, NM_145527, NM_008063, NM_019588, NM_007413, NM_010299, NM_011945, NM_130859, NM_009622, NM_001039185, NM_001042558, NM_029254, NM_009726, NM_172588, NM_013462, NM_013931, N…	1651	110	5668	1.21718	1	0.925216	91.1342
GOTERM_BP_FAT	GO:0000187~activation of MAPK activity	10	0.394166	0.161638	NM_027569, NM_001163453, NM_011945, NM_001163451, NM_001163450, NM_011027, NM_020028, NM_010107, NM_001163448, NM_001163447, NM_145527, NM_001163449, NM_001162425, NM_175088, NM_019588, NM_139232, NM_001025429, NM_001025428, NM_013931	1651	22	5668	1.56049	1	0.955893	96.071
GOTERM_BP_FAT	GO:0043406~positive regulation of MAP kinase activity	11	0.433583	0.19915	NM_027569, NM_001163453, NM_011945, NM_001163451, NM_001163450, NM_011027, NM_020028, NM_010107, NM_001039185, NM_001163448, NM_001163447, NM_145527, NM_001163449, NM_001162425, NM_175088, NM_019588, NM_139232, NM_001025429, NM_001025428, NM_013931	1651	26	5668	1.45245	1	0.972943	98.3044
GOTERM_BP_FAT	GO:0031399~regulation of protein modification process	25	0.985416	0.225989	NM_008808, NM_001163453, NM_011945, NM_001163451, NM_001163450, NM_010192, NM_008343, NM_010434, NM_010788, NM_207225, NM_022018, NM_030168, NM_010241, NM_139232, NM_013931, NM_007396, NM_176841, NM_011027, NM_008916, NM_001163448, NM_001163447, NM_001163449, NM_175088, NM_001146268, NM_025770, NM_013545, NM_011158, NM_007707, NM_028835, NM_172261, NM_010197	1651	71	5668	1.20883	1	0.980717	99.0932
GOTERM_BP_FAT	GO:0045860~positive regulation of protein kinase activity	19	0.748916	0.260642	NM_001163453, NM_011945, NM_001163451, NM_001163450, NM_130859, NM_001039185, NM_029254, NM_001162425, NM_001080926, NM_139232, NM_019505, NM_013931, NM_138306, NM_027569, NM_176841, NM_011027, NM_020028, NM_010107, NM_203280, NM_001163448, NM_001163447, NM_025609, NM_145527, NM_001163449, NM_175088, NM_019588, NM_001025429, NM_001025428, NM_053073	1651	53	5668	1.23072	1	0.985756	99.6089
GOTERM_BP_FAT	GO:0051347~positive regulation of transferase activity	20	0.788333	0.283623	NM_001163453, NM_011945, NM_001163451, NM_001163450, NM_130859, NM_001039185, NM_029254, NM_001162425, NM_172588, NM_001080926, NM_139232, NM_019505, NM_013931, NM_138306, NM_027569, NM_176841, NM_011027, NM_020028, NM_010107, NM_203280, NM_001163448, NM_001163447, NM_145527, NM_025609, NM_001163449, NM_175088, NM_019588, NM_001025429, NM_001025428, NM_053073	1651	57	5668	1.20459	1	0.98946	99.7809
GOTERM_BP_FAT	GO:0033674~positive regulation of kinase activity	19	0.748916	0.291153	NM_001163453, NM_011945, NM_001163451, NM_001163450, NM_130859, NM_001039185, NM_029254, NM_001162425, NM_001080926, NM_139232, NM_019505, NM_013931, NM_138306, NM_027569, NM_176841, NM_011027, NM_020028, NM_010107, NM_203280, NM_001163448, NM_001163447, NM_025609, NM_145527, NM_001163449, NM_175088, NM_019588, NM_001025429, NM_001025428, NM_053073	1651	54	5668	1.20793	1	0.990037	99.8196
Annotation Cluster 14	Enrichment Score: 1.486742074522195
Category	Term	Count	%	PValue	Genes	List Total	Pop Hits	Pop Total	Fold Enrichment	Bonferroni	Benjamini	FDR
GOTERM_BP_FAT	GO:0051588~regulation of neurotransmitter transport	6	0.2365	0.00946638	NM_009886, NM_016801, NM_010492, NM_007578, NM_010897, NM_009001	1651	6	5668	3.43307	1	0.438134	16.0224
GOTERM_BP_FAT	GO:0046928~regulation of neurotransmitter secretion	6	0.2365	0.00946638	NM_009886, NM_016801, NM_010492, NM_007578, NM_010897, NM_009001	1651	6	5668	3.43307	1	0.438134	16.0224
GOTERM_BP_FAT	GO:0007269~neurotransmitter secretion	6	0.2365	0.386729	NM_016801, NM_011027, NM_009497, NM_007578, NM_009001, NM_001110796	1651	14	5668	1.47132	1	0.996941	99.9874
Annotation Cluster 15	Enrichment Score: 1.3791087055446676
Category	Term	Count	%	PValue	Genes	List Total	Pop Hits	Pop Total	Fold Enrichment	Bonferroni	Benjamini	FDR
GOTERM_BP_FAT	GO:0048562~embryonic organ morphogenesis	25	0.985416	0.00657866	NM_008056, NM_152947, NM_007552, NM_009323, NM_008266, NM_133832, NM_026924, NM_001162425, NM_031163, NM_021458, NM_153526, NM_001081125, NM_144841, NM_001081104, NM_001113515, NM_001142920, NM_008306, NM_001142922, NM_001142921, NM_001142924, NM_001142923, NM_009333, NM_010107, NM_008086, NM_001039546, NM_010894, NM_008130, NM_009886, NM_011546, NM_013846, NM_010139, NM_001142918, NM_001162494, …	1651	52	5668	1.65051	1	0.394797	11.4122
GOTERM_BP_FAT	GO:0048706~embryonic skeletal system development	13	0.512416	0.0246586	NM_007396, NM_008306, NM_007552, NM_009323, NM_008266, NM_008086, NM_133832, NM_183355, NM_008130, NM_011546, NM_173764, NM_016769, NM_009189	1651	24	5668	1.85958	1	0.672431	36.7692
GOTERM_BP_FAT	GO:0048704~embryonic skeletal system morphogenesis	10	0.394166	0.0496302	NM_008130, NM_008306, NM_007552, NM_011546, NM_009323, NM_008266, NM_008086, NM_133832, NM_016769, NM_009189	1651	18	5668	1.90726	1	0.803146	60.7234
GOTERM_BP_FAT	GO:0048705~skeletal system morphogenesis	20	0.788333	0.0631572	NM_008306, NM_133942, NM_007552, NM_009323, NM_011027, NM_008266, NM_008086, NM_019573, NM_133832, NM_031163, NM_008130, NM_001146268, NM_011546, NM_013846, NM_153526, NM_008610, NM_008005, NM_016769, NM_023598, NM_009189, NM_001113515	1651	47	5668	1.46088	1	0.836101	69.8121
GOTERM_BP_FAT	GO:0048701~embryonic cranial skeleton morphogenesis	5	0.197083	0.25014	NM_008306, NM_009323, NM_008086, NM_133832, NM_016769	1651	9	5668	1.90726	1	0.984249	99.4933
Annotation Cluster 16	Enrichment Score: 1.3047777516390848
Category	Term	Count	%	PValue	Genes	List Total	Pop Hits	Pop Total	Fold Enrichment	Bonferroni	Benjamini	FDR
GOTERM_BP_FAT	GO:0045637~regulation of myeloid cell differentiation	16	0.630666	0.00559799	NM_011613, NM_001113198, NM_001024955, NM_010496, NM_010907, NM_011489, NM_010897, NM_011756, NM_001110192, NM_027504, NM_011527, NM_001113563, NM_144849, NM_001025597, NM_001038642, NM_013822, NM_001077495, NM_009029, NM_011808, NM_010566	1651	28	5668	1.96175	1	0.373027	9.79285
GOTERM_BP_FAT	GO:0045639~positive regulation of myeloid cell differentiation	9	0.35475	0.0261703	NM_011613, NM_001025597, NM_144849, NM_011527, NM_001038642, NM_010496, NM_013822, NM_009029, NM_011808, NM_001110192, NM_010566	1651	14	5668	2.20697	1	0.680995	38.5445
GOTERM_BP_FAT	GO:0045638~negative regulation of myeloid cell differentiation	7	0.275916	0.0683895	NM_027504, NM_001024955, NM_001113563, NM_001077495, NM_010907, NM_011489, NM_010897, NM_011756, NM_001110192, NM_010566	1651	11	5668	2.18468	1	0.84262	72.7618
GOTERM_BP_FAT	GO:0002761~regulation of myeloid leukocyte differentiation	9	0.35475	0.0897635	NM_001113198, NM_027504, NM_011613, NM_001024955, NM_001025597, NM_010496, NM_001077495, NM_009029, NM_010897, NM_001110192, NM_010566	1651	17	5668	1.81751	1	0.888998	82.2124
GOTERM_BP_FAT	GO:0002763~positive regulation of myeloid leukocyte differentiation	4	0.157667	0.332798	NM_011613, NM_001025597, NM_010496, NM_009029	1651	7	5668	1.96175	1	0.994092	99.9406
Annotation Cluster 17	Enrichment Score: 1.2827642561395733
Category	Term	Count	%	PValue	Genes	List Total	Pop Hits	Pop Total	Fold Enrichment	Bonferroni	Benjamini	FDR
GOTERM_BP_FAT	GO:0021675~nerve development	6	0.2365	0.0251841	NM_008130, NM_033217, NM_148938, NM_010142, NM_008266, NM_008235	1651	7	5668	2.94263	1	0.671211	37.3917
GOTERM_BP_FAT	GO:0021545~cranial nerve development	5	0.197083	0.0274886	NM_008130, NM_148938, NM_010142, NM_008266, NM_008235	1651	5	5668	3.43307	1	0.681997	40.0539
GOTERM_BP_FAT	GO:0021602~cranial nerve morphogenesis	3	0.11825	0.204847	NM_008130, NM_010142, NM_008266	1651	3	5668	3.43307	1	0.973828	98.5127
Annotation Cluster 18	Enrichment Score: 1.2690371089944852
Category	Term	Count	%	PValue	Genes	List Total	Pop Hits	Pop Total	Fold Enrichment	Bonferroni	Benjamini	FDR
GOTERM_BP_FAT	GO:0051046~regulation of secretion	22	0.867166	0.0123768	NM_180960, NM_008381, NM_007398, NM_010442, NM_031874, NM_011027, NM_013495, NM_009497, NM_026880, NM_010923, NM_007578, NM_010897, NM_023537, NM_009886, NM_016801, NM_007413, NM_011145, NM_010492, NM_007869, NM_011055, NM_009001, NM_001110796, NM_011157	1651	46	5668	1.6419	1	0.495991	20.4386
GOTERM_BP_FAT	GO:0017157~regulation of exocytosis	9	0.35475	0.0897635	NM_023537, NM_010442, NM_031874, NM_016801, NM_009497, NM_007413, NM_007578, NM_009001, NM_001110796	1651	17	5668	1.81751	1	0.888998	82.2124
GOTERM_BP_FAT	GO:0060341~regulation of cellular localization	25	0.985416	0.14034	NM_180960, NM_008381, NM_016863, NM_026880, NM_010923, NM_007578, NM_023537, NM_016801, NM_011145, NM_010492, NM_011055, NM_009001, NM_001110796, NM_010442, NM_031874, NM_011027, NM_013495, NM_009497, NM_010099, NM_010897, NM_008130, NM_009886, NM_007413, NM_007869, NM_019827, NM_011157	1651	67	5668	1.281	1	0.939302	93.7725
Annotation Cluster 19	Enrichment Score: 1.266010026514508
Category	Term	Count	%	PValue	Genes	List Total	Pop Hits	Pop Total	Fold Enrichment	Bonferroni	Benjamini	FDR
GOTERM_BP_FAT	GO:0048568~embryonic organ development	43	1.69492	0.000881275	NM_008056, NM_152947, NM_001025257, NM_153588, NM_001162425, NM_031163, NM_008103, NM_010828, NM_144841, NM_001081104, NM_008090, NM_001142920, NM_001142922, NM_007398, NM_001142921, NM_010425, NM_001142924, NM_001142923, NM_015767, NM_010107, NM_009505, NM_001110268, NM_008130, NM_009886, NM_011546, NM_010136, NM_010139, NM_001142918, NM_001042504, NM_001142919, NM_011549, NM_001163633, NM_00755…	1651	94	5668	1.57045	0.957269	0.133515	1.60561
GOTERM_BP_FAT	GO:0048598~embryonic morphogenesis	56	2.20733	0.082434	NM_001083121, NM_008056, NM_152947, NM_033509, NM_001162425, NM_008103, NM_031163, NM_009893, NM_144841, NM_009684, NM_001081104, NM_007396, NM_001142920, NM_001142922, NM_020007, NM_001142921, NM_001142924, NM_001142923, NM_010107, NM_011658, NM_007759, NM_007394, NM_008235, NM_001161770, NM_008130, NM_009886, NM_009506, NM_011546, NM_011858, NM_008539, NM_010136, NM_010139, NM_001142918, NM_001…	1651	160	5668	1.20157	1	0.876663	79.3907
GOTERM_BP_FAT	GO:0009792~embryonic development ending in birth or egg hatching	80	3.15333	0.105847	NM_001083121, NM_008056, NM_001163453, NM_009794, NM_001163451, NM_001163450, NM_010921, NM_033509, NM_008103, NM_001112715, NM_001142920, NM_001142922, NM_028012, NM_001142921, NM_001142924, NM_001142923, NM_001008702, NM_011658, NM_008916, NM_181072, NM_001161770, NM_011546, NM_001142918, NM_001142919, NM_011549, NM_026298, NM_001080979, NM_007866, NM_207625, NM_001163633, NM_007552, NM_021280,…	1651	240	5668	1.14436	1	0.906268	87.1773
GOTERM_BP_FAT	GO:0043009~chordate embryonic development	79	3.11391	0.116202	NM_001083121, NM_008056, NM_001163453, NM_009794, NM_001163451, NM_001163450, NM_010921, NM_033509, NM_008103, NM_001112715, NM_001142920, NM_001142922, NM_028012, NM_001142921, NM_001142924, NM_001142923, NM_001008702, NM_011658, NM_008916, NM_181072, NM_001161770, NM_011546, NM_001142918, NM_001142919, NM_011549, NM_026298, NM_001080979, NM_007866, NM_001163633, NM_007552, NM_021280, NM_080461,…	1651	238	5668	1.13955	1	0.915227	89.6462
GOTERM_BP_FAT	GO:0001701~in utero embryonic development	50	1.97083	0.523406	NM_152947, NM_001163453, NM_009794, NM_001163451, NM_001163450, NM_007488, NM_153588, NM_010828, NM_008103, NM_008529, NM_008090, NM_008443, NM_007398, NM_028012, NM_175443, NM_020007, NM_010425, NM_001008702, NM_015767, NM_008916, NM_181072, NM_008235, NM_007394, NM_008130, NM_010136, NM_001042504, NM_153319, NM_011549, NM_007866, NM_001080979, NM_001163633, NM_007552, NM_021280, NM_001102400, N…	1651	168	5668	1.02175	1	0.999559	99.9999
Annotation Cluster 20	Enrichment Score: 1.2607685904054196
Category	Term	Count	%	PValue	Genes	List Total	Pop Hits	Pop Total	Fold Enrichment	Bonferroni	Benjamini	FDR
GOTERM_BP_FAT	GO:0019226~transmission of nerve impulse	34	1.34017	0.0159101	NM_009128, NM_008078, NM_016863, NM_007578, NM_010788, NM_008885, NM_019691, NM_021881, NM_008071, NM_172588, NM_016801, NM_011123, NM_176930, NM_011145, NM_172961, NM_001146311, NM_009295, NM_009001, NM_001110796, NM_011027, NM_011674, NM_009497, NM_022030, NM_011026, NM_011141, NM_001039546, NM_008913, NM_010897, NM_012000, NM_001025245, NM_207176, NM_018771, NM_008940, NM_009023	1651	81	5668	1.44104	1	0.564468	25.5051
GOTERM_BP_FAT	GO:0007268~synaptic transmission	22	0.867166	0.0924276	NM_008078, NM_011027, NM_009497, NM_022030, NM_011026, NM_001039546, NM_007578, NM_008913, NM_019691, NM_012000, NM_010788, NM_008071, NM_207176, NM_016801, NM_018771, NM_172961, NM_001146311, NM_009295, NM_009001, NM_008940, NM_009023, NM_001110796	1651	55	5668	1.37323	1	0.89173	83.1442
GOTERM_BP_FAT	GO:0007267~cell-cell signaling	31	1.22192	0.112259	NM_008808, NM_001163633, NM_008078, NM_016863, NM_007578, NM_019691, NM_010788, NM_008071, NM_016801, NM_001081125, NM_172961, NM_001146311, NM_009295, NM_009001, NM_001110796, NM_011027, NM_009497, NM_198618, NM_022030, NM_011026, NM_001039546, NM_008913, NM_012000, NM_009886, NM_207176, NM_018771, NM_011896, NM_010197, NM_008940, NM_009189, NM_009023	1651	84	5668	1.26697	1	0.911024	88.7644
Annotation Cluster 21	Enrichment Score: 1.241812091953102
Category	Term	Count	%	PValue	Genes	List Total	Pop Hits	Pop Total	Fold Enrichment	Bonferroni	Benjamini	FDR
GOTERM_BP_FAT	GO:0043467~regulation of generation of precursor metabolites and energy	7	0.275916	0.00317929	NM_027504, NM_009166, NM_178362, NM_001014390, NM_134007, NM_001034964, NM_001034963, NM_021455, NM_009726, NM_207225	1651	7	5668	3.43307	0.999989	0.277726	5.67852
GOTERM_BP_FAT	GO:0010906~regulation of glucose metabolic process	5	0.197083	0.0274886	NM_009166, NM_178362, NM_001014390, NM_008173, NM_001034964, NM_001034963, NM_021455, NM_207225	1651	5	5668	3.43307	1	0.681997	40.0539
GOTERM_BP_FAT	GO:0006109~regulation of carbohydrate metabolic process	5	0.197083	0.0274886	NM_009166, NM_178362, NM_001014390, NM_008173, NM_001034964, NM_001034963, NM_021455, NM_207225	1651	5	5668	3.43307	1	0.681997	40.0539
GOTERM_BP_FAT	GO:0010675~regulation of cellular carbohydrate metabolic process	5	0.197083	0.0274886	NM_009166, NM_178362, NM_001014390, NM_008173, NM_001034964, NM_001034963, NM_021455, NM_207225	1651	5	5668	3.43307	1	0.681997	40.0539
GOTERM_BP_FAT	GO:0010907~positive regulation of glucose metabolic process	3	0.11825	0.204847	NM_009166, NM_178362, NM_001014390, NM_001034964, NM_001034963, NM_021455	1651	3	5668	3.43307	1	0.973828	98.5127
GOTERM_BP_FAT	GO:0043255~regulation of carbohydrate biosynthetic process	3	0.11825	0.204847	NM_009166, NM_178362, NM_001014390, NM_008173, NM_001034964, NM_001034963	1651	3	5668	3.43307	1	0.973828	98.5127
GOTERM_BP_FAT	GO:0010676~positive regulation of cellular carbohydrate metabolic process	3	0.11825	0.204847	NM_009166, NM_178362, NM_001014390, NM_001034964, NM_001034963, NM_021455	1651	3	5668	3.43307	1	0.973828	98.5127
GOTERM_BP_FAT	GO:0045913~positive regulation of carbohydrate metabolic process	3	0.11825	0.204847	NM_009166, NM_178362, NM_001014390, NM_001034964, NM_001034963, NM_021455	1651	3	5668	3.43307	1	0.973828	98.5127
Annotation Cluster 22	Enrichment Score: 1.1411059435765372
Category	Term	Count	%	PValue	Genes	List Total	Pop Hits	Pop Total	Fold Enrichment	Bonferroni	Benjamini	FDR
GOTERM_BP_FAT	GO:0031646~positive regulation of neurological system process	5	0.197083	0.063533	NM_148938, NM_026880, NM_133977, NM_010788, NM_019681	1651	6	5668	2.86089	1	0.835629	70.0336
GOTERM_BP_FAT	GO:0051971~positive regulation of transmission of nerve impulse	4	0.157667	0.0770622	NM_148938, NM_026880, NM_010788, NM_019681	1651	4	5668	3.43307	1	0.865393	77.0594
GOTERM_BP_FAT	GO:0050806~positive regulation of synaptic transmission	4	0.157667	0.0770622	NM_148938, NM_026880, NM_010788, NM_019681	1651	4	5668	3.43307	1	0.865393	77.0594
Annotation Cluster 23	Enrichment Score: 1.1334523807387358
Category	Term	Count	%	PValue	Genes	List Total	Pop Hits	Pop Total	Fold Enrichment	Bonferroni	Benjamini	FDR
GOTERM_BP_FAT	GO:0001822~kidney development	20	0.788333	0.0631572	NM_008443, NM_001039151, NM_016697, NM_181072, NM_133832, NM_010917, NM_010897, NM_001039150, NM_175105, NM_183355, NM_008130, NM_001146268, NM_146104, NM_011896, NM_001081125, NM_153533, NM_144783, NM_133784, NM_023598, NM_028116, NM_009189	1651	47	5668	1.46088	1	0.836101	69.8121
GOTERM_BP_FAT	GO:0001655~urogenital system development	26	1.02483	0.0653662	NM_010921, NM_010917, NM_133832, NM_175105, NM_011272, NM_146104, NM_001081125, NM_011169, NM_144783, NM_133784, NM_023598, NM_028116, NM_008443, NM_001110205, NM_001039151, NM_016697, NM_013464, NM_181072, NM_001110204, NM_001039150, NM_011305, NM_010897, NM_007394, NM_183355, NM_008130, NM_001146268, NM_011896, NM_153533, NM_009189	1651	65	5668	1.37323	1	0.83315	71.0925
GOTERM_BP_FAT	GO:0001656~metanephros development	10	0.394166	0.0963533	NM_183355, NM_008130, NM_001039151, NM_016697, NM_146104, NM_011896, NM_144783, NM_133832, NM_010897, NM_001039150, NM_009189	1651	20	5668	1.71654	1	0.894639	84.4337
Annotation Cluster 24	Enrichment Score: 1.1269492157164693
Category	Term	Count	%	PValue	Genes	List Total	Pop Hits	Pop Total	Fold Enrichment	Bonferroni	Benjamini	FDR
GOTERM_BP_FAT	GO:0048562~embryonic organ morphogenesis	25	0.985416	0.00657866	NM_008056, NM_152947, NM_007552, NM_009323, NM_008266, NM_133832, NM_026924, NM_001162425, NM_031163, NM_021458, NM_153526, NM_001081125, NM_144841, NM_001081104, NM_001113515, NM_001142920, NM_008306, NM_001142922, NM_001142921, NM_001142924, NM_001142923, NM_009333, NM_010107, NM_008086, NM_001039546, NM_010894, NM_008130, NM_009886, NM_011546, NM_013846, NM_010139, NM_001142918, NM_001162494, …	1651	52	5668	1.65051	1	0.394797	11.4122
GOTERM_BP_FAT	GO:0007423~sensory organ development	33	1.30075	0.0465442	NM_001113198, NM_008056, NM_011945, NM_198602, NM_199473, NM_133832, NM_010789, NM_001025257, NM_031163, NM_001025597, NM_021458, NM_010142, NM_153526, NM_144783, NM_144841, NM_001081104, NM_001113515, NM_138944, NM_008086, NM_001039546, NM_011285, NM_010897, NM_012000, NM_008235, NM_021496, NM_010894, NM_021497, NM_009505, NM_008130, NM_001110268, NM_009886, NM_011546, NM_013822, NM_009066, NM_0…	1651	84	5668	1.34871	1	0.784651	58.3148
GOTERM_BP_FAT	GO:0048839~inner ear development	12	0.473	0.104712	NM_008056, NM_198602, NM_001039546, NM_008235, NM_031163, NM_009886, NM_021458, NM_013822, NM_153526, NM_144841, NM_001162494, NM_001081104, NM_009189, NM_001113515	1651	26	5668	1.58449	1	0.907706	86.8753
GOTERM_BP_FAT	GO:0043583~ear development	14	0.551833	0.133968	NM_008056, NM_198602, NM_008086, NM_001039546, NM_133832, NM_008235, NM_031163, NM_009886, NM_021458, NM_013822, NM_153526, NM_001162494, NM_144841, NM_001081104, NM_001113515, NM_009189	1651	33	5668	1.45645	1	0.935164	92.8683
GOTERM_BP_FAT	GO:0042471~ear morphogenesis	10	0.394166	0.2005	NM_031163, NM_008056, NM_009886, NM_021458, NM_153526, NM_008086, NM_001039546, NM_001162494, NM_144841, NM_001081104, NM_009189, NM_001113515	1651	23	5668	1.49264	1	0.972355	98.3562
GOTERM_BP_FAT	GO:0042472~inner ear morphogenesis	9	0.35475	0.200997	NM_031163, NM_008056, NM_009886, NM_021458, NM_153526, NM_001039546, NM_001162494, NM_144841, NM_001081104, NM_009189, NM_001113515	1651	20	5668	1.54488	1	0.972187	98.3748
Annotation Cluster 25	Enrichment Score: 1.0985716464955115
Category	Term	Count	%	PValue	Genes	List Total	Pop Hits	Pop Total	Fold Enrichment	Bonferroni	Benjamini	FDR
GOTERM_BP_FAT	GO:0050772~positive regulation of axonogenesis	7	0.275916	0.0216722	NM_008744, NM_001145887, NM_009384, NM_010838, NM_001038609, NM_013749, NM_133719, NM_138749, NM_172775	1651	9	5668	2.67017	1	0.633776	33.1187
GOTERM_BP_FAT	GO:0050770~regulation of axonogenesis	11	0.433583	0.0263031	NM_001038609, NM_010107, NM_013749, NM_007578, NM_138749, NM_001162425, NM_001145887, NM_008744, NM_009384, NM_010838, NM_010142, NM_133719, NM_008940, NM_172775	1651	19	5668	1.98757	1	0.678498	38.6982
GOTERM_BP_FAT	GO:0010975~regulation of neuron projection development	11	0.433583	0.0263031	NM_001038609, NM_010107, NM_013749, NM_007578, NM_138749, NM_001162425, NM_001145887, NM_008744, NM_009384, NM_010838, NM_010142, NM_133719, NM_008940, NM_172775	1651	19	5668	1.98757	1	0.678498	38.6982
GOTERM_BP_FAT	GO:0045664~regulation of neuron differentiation	18	0.709499	0.0288976	NM_001038609, NM_010107, NM_013749, NM_007578, NM_010789, NM_138749, NM_001162425, NM_008235, NM_183355, NM_008744, NM_001145887, NM_008716, NM_009384, NM_010838, NM_010142, NM_001081125, NM_144860, NM_133719, NM_008940, NM_172775, NM_009189	1651	38	5668	1.62619	1	0.688113	41.6286
GOTERM_BP_FAT	GO:0050767~regulation of neurogenesis	21	0.827749	0.0521798	NM_028012, NM_001038609, NM_010107, NM_013749, NM_007578, NM_010897, NM_010789, NM_138749, NM_001162425, NM_008235, NM_183355, NM_008744, NM_001145887, NM_008716, NM_009384, NM_009506, NM_010838, NM_010142, NM_001081125, NM_144860, NM_133719, NM_008940, NM_172775, NM_009189	1651	49	5668	1.47132	1	0.81108	62.6135
GOTERM_BP_FAT	GO:0051960~regulation of nervous system development	23	0.906583	0.0649489	NM_001038609, NM_133977, NM_007578, NM_013749, NM_010789, NM_010788, NM_138749, NM_001162425, NM_001145887, NM_008716, NM_010142, NM_001081125, NM_144860, NM_133719, NM_028012, NM_010107, NM_010897, NM_008235, NM_008744, NM_183355, NM_009384, NM_010838, NM_009506, NM_008940, NM_009189, NM_172775	1651	56	5668	1.41001	1	0.840091	70.8546
GOTERM_BP_FAT	GO:0050769~positive regulation of neurogenesis	10	0.394166	0.0706245	NM_008744, NM_001145887, NM_009384, NM_028012, NM_010838, NM_009506, NM_001038609, NM_010142, NM_013749, NM_133719, NM_138749, NM_172775	1651	19	5668	1.80688	1	0.848062	73.9369
GOTERM_BP_FAT	GO:0010769~regulation of cell morphogenesis involved in differentiation	11	0.433583	0.0764183	NM_001038609, NM_010107, NM_013749, NM_007578, NM_138749, NM_001162425, NM_001145887, NM_008744, NM_009384, NM_010838, NM_010142, NM_133719, NM_008940, NM_172775	1651	22	5668	1.71654	1	0.864929	76.7638
GOTERM_BP_FAT	GO:0060284~regulation of cell development	24	0.945999	0.0776362	NM_001038609, NM_008343, NM_007578, NM_013749, NM_010789, NM_134163, NM_138749, NM_001162425, NM_207225, NM_001145887, NM_008716, NM_010142, NM_001081125, NM_144860, NM_133719, NM_028012, NM_010107, NM_010897, NM_008235, NM_008744, NM_183355, NM_009384, NM_010838, NM_009506, NM_008940, NM_009189, NM_172775	1651	60	5668	1.37323	1	0.865598	77.3199
GOTERM_BP_FAT	GO:0010720~positive regulation of cell development	10	0.394166	0.126776	NM_008744, NM_001145887, NM_009384, NM_028012, NM_010838, NM_009506, NM_001038609, NM_010142, NM_013749, NM_133719, NM_138749, NM_172775	1651	21	5668	1.6348	1	0.92928	91.6989
GOTERM_BP_FAT	GO:0031344~regulation of cell projection organization	11	0.433583	0.162827	NM_001038609, NM_010107, NM_013749, NM_007578, NM_138749, NM_001162425, NM_001145887, NM_008744, NM_009384, NM_010838, NM_010142, NM_133719, NM_008940, NM_172775	1651	25	5668	1.51055	1	0.954278	96.172
GOTERM_BP_FAT	GO:0031346~positive regulation of cell projection organization	7	0.275916	0.252426	NM_008744, NM_001145887, NM_009384, NM_010838, NM_001038609, NM_013749, NM_133719, NM_138749, NM_172775	1651	15	5668	1.6021	1	0.984413	99.5209
GOTERM_BP_FAT	GO:0051130~positive regulation of cellular component organization	20	0.788333	0.34531	NM_177586, NM_011945, NM_001038609, NM_013749, NM_010788, NM_138749, NM_001145887, NM_030168, NM_178362, NM_144860, NM_133719, NM_019976, NM_008090, NM_001045489, NM_016697, NM_001034964, NM_013464, NM_001034963, NM_146001, NM_008744, NM_009384, NM_009166, NM_010838, NM_207176, NM_172775	1651	59	5668	1.16375	1	0.99499	99.9581
GOTERM_BP_FAT	GO:0022604~regulation of cell morphogenesis	17	0.670083	0.376547	NM_010329, NM_001038609, NM_022410, NM_011465, NM_010107, NM_008087, NM_013749, NM_007578, NM_001035533, NM_138749, NM_001162425, NM_008744, NM_001145887, NM_009384, NM_010838, NM_145491, NM_010142, NM_133719, NM_008940, NM_172775	1651	50	5668	1.16724	1	0.996419	99.9829
Annotation Cluster 26	Enrichment Score: 1.0907218481238357
Category	Term	Count	%	PValue	Genes	List Total	Pop Hits	Pop Total	Fold Enrichment	Bonferroni	Benjamini	FDR
GOTERM_BP_FAT	GO:0035295~tube development	50	1.97083	0.0358434	NM_008808, NM_001083121, NM_008056, NM_152947, NM_001163453, NM_001163451, NM_001163450, NM_010921, NM_001025257, NM_033509, NM_010929, NM_009684, NM_009001, NM_008005, NM_001025395, NM_007398, NM_010329, NM_016697, NM_011658, NM_011397, NM_007394, NM_008235, NM_009505, NM_001113210, NM_001161770, NM_001110268, NM_008130, NM_009886, NM_011896, NM_008480, NM_001042504, NM_026298, NM_001113209, NM_…	1651	134	5668	1.281	1	0.728907	48.8356
GOTERM_BP_FAT	GO:0030324~lung development	22	0.867166	0.0776458	NM_008808, NM_001113209, NM_001163453, NM_198602, NM_001163451, NM_001163450, NM_133832, NM_001025257, NM_009726, NM_177327, NM_001081125, NM_009001, NM_008005, NM_013931, NM_007398, NM_010329, NM_001163448, NM_001163447, NM_025609, NM_011397, NM_001163449, NM_008235, NM_009376, NM_001113210, NM_009505, NM_008130, NM_001110268, NM_207176, NM_008480, NM_001042504, NM_010197	1651	54	5668	1.39866	1	0.86376	77.3242
GOTERM_BP_FAT	GO:0030323~respiratory tube development	22	0.867166	0.0924276	NM_008808, NM_001113209, NM_001163453, NM_198602, NM_001163451, NM_001163450, NM_133832, NM_001025257, NM_009726, NM_177327, NM_001081125, NM_009001, NM_008005, NM_013931, NM_007398, NM_010329, NM_001163448, NM_001163447, NM_025609, NM_011397, NM_001163449, NM_008235, NM_009376, NM_001113210, NM_009505, NM_008130, NM_001110268, NM_207176, NM_008480, NM_001042504, NM_010197	1651	55	5668	1.37323	1	0.89173	83.1442
GOTERM_BP_FAT	GO:0060541~respiratory system development	22	0.867166	0.168572	NM_008808, NM_001113209, NM_001163453, NM_198602, NM_001163451, NM_001163450, NM_133832, NM_001025257, NM_009726, NM_177327, NM_001081125, NM_009001, NM_008005, NM_013931, NM_007398, NM_010329, NM_001163448, NM_001163447, NM_025609, NM_011397, NM_001163449, NM_008235, NM_009376, NM_001113210, NM_009505, NM_008130, NM_001110268, NM_207176, NM_008480, NM_001042504, NM_010197	1651	59	5668	1.28013	1	0.958795	96.6265
Annotation Cluster 27	Enrichment Score: 1.0638705340354746
Category	Term	Count	%	PValue	Genes	List Total	Pop Hits	Pop Total	Fold Enrichment	Bonferroni	Benjamini	FDR
GOTERM_BP_FAT	GO:0050877~neurological system process	65	2.56208	0.00795268	NM_177137, NM_177781, NM_148938, NM_001163318, NM_019789, NM_010764, NM_145840, NM_007578, NM_175933, NM_019691, NM_016801, NM_011123, NM_177376, NM_176930, NM_001033954, NM_009001, NM_198862, NM_010577, NM_001081104, NM_001110796, NM_021272, NM_138944, NM_011027, NM_009497, NM_022030, NM_011026, NM_146855, NM_008913, NM_009406, NM_001025245, NM_177231, NM_011158, NM_028835, NM_010299, NM_009023,…	1651	169	5668	1.32041	1	0.410658	13.6348
GOTERM_BP_FAT	GO:0050890~cognition	33	1.30075	0.208815	NM_177137, NM_148938, NM_177781, NM_019789, NM_001163318, NM_010764, NM_009622, NM_145840, NM_033570, NM_133832, NM_001038602, NM_010788, NM_010142, NM_177376, NM_001146311, NM_009001, NM_001033954, NM_010577, NM_001081104, NM_138944, NM_008255, NM_011027, NM_001039546, NM_146855, NM_001111331, NM_011285, NM_010897, NM_012000, NM_010307, NM_177231, NM_011158, NM_013565, NM_001033175, NM_010299, N…	1651	96	5668	1.18012	1	0.975023	98.6433
GOTERM_BP_FAT	GO:0007600~sensory perception	22	0.867166	0.387358	NM_177137, NM_138944, NM_148938, NM_177781, NM_001163318, NM_019789, NM_011027, NM_001111331, NM_145840, NM_146855, NM_001039546, NM_011285, NM_033570, NM_133832, NM_001038602, NM_012000, NM_010788, NM_010307, NM_177231, NM_177376, NM_001033175, NM_009001, NM_001033954, NM_001081104	1651	67	5668	1.12728	1	0.99686	99.9876
Annotation Cluster 28	Enrichment Score: 1.0572711573213673
Category	Term	Count	%	PValue	Genes	List Total	Pop Hits	Pop Total	Fold Enrichment	Bonferroni	Benjamini	FDR
GOTERM_BP_FAT	GO:0030278~regulation of ossification	14	0.551833	0.00865319	NM_001163633, NM_011027, NM_015732, NM_080708, NM_029438, NM_020332, NM_207225, NM_183355, NM_009427, NM_008539, NM_009893, NM_001033954, NM_016769, NM_011157	1651	24	5668	2.00262	1	0.420295	14.7476
GOTERM_BP_FAT	GO:0045668~negative regulation of osteoblast differentiation	5	0.197083	0.25014	NM_009427, NM_009893, NM_015732, NM_016769, NM_207225	1651	9	5668	1.90726	1	0.984249	99.4933
GOTERM_BP_FAT	GO:0045667~regulation of osteoblast differentiation	7	0.275916	0.311048	NM_001163633, NM_009427, NM_009893, NM_008539, NM_015732, NM_016769, NM_207225	1651	16	5668	1.50197	1	0.992541	99.893
Annotation Cluster 29	Enrichment Score: 1.0125789768902274
Category	Term	Count	%	PValue	Genes	List Total	Pop Hits	Pop Total	Fold Enrichment	Bonferroni	Benjamini	FDR
GOTERM_BP_FAT	GO:0031281~positive regulation of cyclase activity	8	0.315333	0.0181494	NM_177137, NM_007405, NM_009622, NM_007413, NM_013462, NM_010897, NM_013622, NM_001033954, NM_010307	1651	11	5668	2.49678	1	0.592307	28.5565
GOTERM_BP_FAT	GO:0051349~positive regulation of lyase activity	8	0.315333	0.0181494	NM_177137, NM_007405, NM_009622, NM_007413, NM_013462, NM_010897, NM_013622, NM_001033954, NM_010307	1651	11	5668	2.49678	1	0.592307	28.5565
GOTERM_BP_FAT	GO:0045762~positive regulation of adenylate cyclase activity	8	0.315333	0.0181494	NM_177137, NM_007405, NM_009622, NM_007413, NM_013462, NM_010897, NM_013622, NM_001033954, NM_010307	1651	11	5668	2.49678	1	0.592307	28.5565
GOTERM_BP_FAT	GO:0019932~second-messenger-mediated signaling	15	0.59125	0.030944	NM_009373, NM_177137, NM_029094, NM_183191, NM_013622, NM_010304, NM_001164049, NM_011272, NM_010307, NM_019588, NM_001164050, NM_001164052, NM_007413, NM_022980, NM_013462, NM_001033954, NM_175356, NM_001110796	1651	30	5668	1.71654	1	0.705296	43.846
GOTERM_BP_FAT	GO:0007190~activation of adenylate cyclase activity	7	0.275916	0.0409858	NM_177137, NM_007405, NM_009622, NM_007413, NM_013462, NM_013622, NM_001033954, NM_010307	1651	10	5668	2.40315	1	0.756302	53.6203
GOTERM_BP_FAT	GO:0030817~regulation of cAMP biosynthetic process	9	0.35475	0.0631418	NM_177137, NM_007405, NM_009622, NM_007413, NM_001038655, NM_010319, NM_013462, NM_010897, NM_013622, NM_001033954, NM_010307	1651	16	5668	1.9311	1	0.838327	69.803
GOTERM_BP_FAT	GO:0031279~regulation of cyclase activity	9	0.35475	0.0631418	NM_177137, NM_007405, NM_009622, NM_007413, NM_001038655, NM_010319, NM_013462, NM_010897, NM_013622, NM_001033954, NM_010307	1651	16	5668	1.9311	1	0.838327	69.803
GOTERM_BP_FAT	GO:0051339~regulation of lyase activity	9	0.35475	0.0631418	NM_177137, NM_007405, NM_009622, NM_007413, NM_001038655, NM_010319, NM_013462, NM_010897, NM_013622, NM_001033954, NM_010307	1651	16	5668	1.9311	1	0.838327	69.803
GOTERM_BP_FAT	GO:0045761~regulation of adenylate cyclase activity	9	0.35475	0.0631418	NM_177137, NM_007405, NM_009622, NM_007413, NM_001038655, NM_010319, NM_013462, NM_010897, NM_013622, NM_001033954, NM_010307	1651	16	5668	1.9311	1	0.838327	69.803
GOTERM_BP_FAT	GO:0030808~regulation of nucleotide biosynthetic process	9	0.35475	0.0897635	NM_177137, NM_007405, NM_009622, NM_007413, NM_001038655, NM_010319, NM_013462, NM_010897, NM_013622, NM_001033954, NM_010307	1651	17	5668	1.81751	1	0.888998	82.2124
GOTERM_BP_FAT	GO:0030802~regulation of cyclic nucleotide biosynthetic process	9	0.35475	0.0897635	NM_177137, NM_007405, NM_009622, NM_007413, NM_001038655, NM_010319, NM_013462, NM_010897, NM_013622, NM_001033954, NM_010307	1651	17	5668	1.81751	1	0.888998	82.2124
GOTERM_BP_FAT	GO:0030814~regulation of cAMP metabolic process	9	0.35475	0.0897635	NM_177137, NM_007405, NM_009622, NM_007413, NM_001038655, NM_010319, NM_013462, NM_010897, NM_013622, NM_001033954, NM_010307	1651	17	5668	1.81751	1	0.888998	82.2124
GOTERM_BP_FAT	GO:0010578~regulation of adenylate cyclase activity involved in G-protein signaling	5	0.197083	0.114665	NM_177137, NM_007413, NM_013462, NM_013622, NM_001033954, NM_010307	1651	7	5668	2.45219	1	0.913424	89.3105
GOTERM_BP_FAT	GO:0010579~positive regulation of adenylate cyclase activity by G-protein signaling pathway	5	0.197083	0.114665	NM_177137, NM_007413, NM_013462, NM_013622, NM_001033954, NM_010307	1651	7	5668	2.45219	1	0.913424	89.3105
GOTERM_BP_FAT	GO:0007189~activation of adenylate cyclase activity by G-protein signaling pathway	5	0.197083	0.114665	NM_177137, NM_007413, NM_013462, NM_013622, NM_001033954, NM_010307	1651	7	5668	2.45219	1	0.913424	89.3105
GOTERM_BP_FAT	GO:0030799~regulation of cyclic nucleotide metabolic process	9	0.35475	0.12187	NM_177137, NM_007405, NM_009622, NM_007413, NM_001038655, NM_010319, NM_013462, NM_010897, NM_013622, NM_001033954, NM_010307	1651	18	5668	1.71654	1	0.923282	90.7997
GOTERM_BP_FAT	GO:0019933~cAMP-mediated signaling	7	0.275916	0.147367	NM_177137, NM_007413, NM_013462, NM_013622, NM_001033954, NM_011272, NM_001110796, NM_010307	1651	13	5668	1.84858	1	0.945454	94.6436
GOTERM_BP_FAT	GO:0019935~cyclic-nucleotide-mediated signaling	7	0.275916	0.147367	NM_177137, NM_007413, NM_013462, NM_013622, NM_001033954, NM_011272, NM_001110796, NM_010307	1651	13	5668	1.84858	1	0.945454	94.6436
GOTERM_BP_FAT	GO:0006140~regulation of nucleotide metabolic process	9	0.35475	0.15914	NM_177137, NM_007405, NM_009622, NM_007413, NM_001038655, NM_010319, NM_013462, NM_010897, NM_013622, NM_001033954, NM_010307	1651	19	5668	1.62619	1	0.954912	95.8503
GOTERM_BP_FAT	GO:0007187~G-protein signaling, coupled to cyclic nucleotide second messenger	6	0.2365	0.190951	NM_177137, NM_007413, NM_013462, NM_013622, NM_001033954, NM_011272, NM_010307	1651	11	5668	1.87258	1	0.970045	97.9558
GOTERM_BP_FAT	GO:0007188~G-protein signaling, coupled to cAMP nucleotide second messenger	6	0.2365	0.190951	NM_177137, NM_007413, NM_013462, NM_013622, NM_001033954, NM_011272, NM_010307	1651	11	5668	1.87258	1	0.970045	97.9558
GOTERM_BP_FAT	GO:0003018~vascular process in circulatory system	6	0.2365	0.319082	NM_009505, NM_001110268, NM_207176, NM_011026, NM_007413, NM_013462, NM_001033954, NM_001025257	1651	13	5668	1.58449	1	0.993488	99.9137
GOTERM_BP_FAT	GO:0042311~vasodilation	5	0.197083	0.326739	NM_207176, NM_011026, NM_007413, NM_013462, NM_001033954	1651	10	5668	1.71654	1	0.993836	99.9299
GOTERM_BP_FAT	GO:0035150~regulation of tube size	5	0.197083	0.479979	NM_207176, NM_011026, NM_007413, NM_013462, NM_001033954	1651	12	5668	1.43045	1	0.999127	99.9994
GOTERM_BP_FAT	GO:0050880~regulation of blood vessel size	5	0.197083	0.479979	NM_207176, NM_011026, NM_007413, NM_013462, NM_001033954	1651	12	5668	1.43045	1	0.999127	99.9994
Annotation Cluster 30	Enrichment Score: 1.0046441311759822
Category	Term	Count	%	PValue	Genes	List Total	Pop Hits	Pop Total	Fold Enrichment	Bonferroni	Benjamini	FDR
GOTERM_BP_FAT	GO:0009719~response to endogenous stimulus	30	1.1825	0.0269406	NM_018825, NM_001024955, NM_177137, NM_148938, NM_009954, NM_011489, NM_007383, NM_009426, NM_145491, NM_178362, NM_001130412, NM_028734, NM_001077495, NM_011055, NM_008490, NM_172827, NM_181585, NM_172523, NM_001025395, NM_010442, NM_015763, NM_008615, NM_001034964, NM_001034963, NM_019739, NM_008916, NM_020601, NM_018789, NM_001081212, NM_001103156, NM_009713, NM_010307, NM_010568, NM_207176, N…	1651	72	5668	1.43045	1	0.683032	39.4308
GOTERM_BP_FAT	GO:0009725~response to hormone stimulus	27	1.06425	0.0550707	NM_018825, NM_001024955, NM_009954, NM_011489, NM_007383, NM_009426, NM_145491, NM_178362, NM_001130412, NM_001077495, NM_028734, NM_011055, NM_008490, NM_172827, NM_181585, NM_001025395, NM_010442, NM_015763, NM_008615, NM_001034964, NM_001034963, NM_019739, NM_008916, NM_020601, NM_018789, NM_001081212, NM_001103156, NM_009713, NM_010568, NM_207176, NM_001113563, NM_009166, NM_011505, NM_015771	1651	67	5668	1.38348	1	0.812519	64.6525
GOTERM_BP_FAT	GO:0032870~cellular response to hormone stimulus	16	0.630666	0.0572664	NM_018825, NM_001024955, NM_015763, NM_001034964, NM_009954, NM_001034963, NM_019739, NM_018789, NM_011489, NM_001081212, NM_009426, NM_010568, NM_009166, NM_001113563, NM_145491, NM_178362, NM_001130412, NM_011505, NM_001077495, NM_011055, NM_181585, NM_015771	1651	35	5668	1.5694	1	0.819945	66.1304
GOTERM_BP_FAT	GO:0032869~cellular response to insulin stimulus	13	0.512416	0.0843608	NM_018825, NM_001024955, NM_015763, NM_001034964, NM_009954, NM_001034963, NM_019739, NM_018789, NM_001081212, NM_010568, NM_009166, NM_145491, NM_178362, NM_001130412, NM_011505, NM_001077495, NM_011055, NM_181585	1651	28	5668	1.59393	1	0.881101	80.1709
GOTERM_BP_FAT	GO:0008286~insulin receptor signaling pathway	10	0.394166	0.126776	NM_018825, NM_001024955, NM_001034964, NM_009954, NM_001034963, NM_019739, NM_018789, NM_001081212, NM_010568, NM_009166, NM_178362, NM_011505, NM_001077495, NM_181585	1651	21	5668	1.6348	1	0.92928	91.6989
GOTERM_BP_FAT	GO:0032868~response to insulin stimulus	14	0.551833	0.161806	NM_018825, NM_001024955, NM_015763, NM_001034964, NM_009954, NM_001034963, NM_019739, NM_008916, NM_018789, NM_001081212, NM_010568, NM_009166, NM_145491, NM_178362, NM_001130412, NM_011505, NM_001077495, NM_011055, NM_181585	1651	34	5668	1.41362	1	0.955367	96.0854
GOTERM_BP_FAT	GO:0043434~response to peptide hormone stimulus	16	0.630666	0.216452	NM_018825, NM_001024955, NM_015763, NM_001034964, NM_009954, NM_001034963, NM_019739, NM_008916, NM_018789, NM_011489, NM_001081212, NM_010568, NM_207176, NM_009166, NM_001113563, NM_145491, NM_178362, NM_001130412, NM_011505, NM_001077495, NM_011055, NM_181585	1651	42	5668	1.30784	1	0.97783	98.8646
GOTERM_BP_FAT	GO:0010033~response to organic substance	56	2.20733	0.288459	NM_177137, NM_001024955, NM_022331, NM_148938, NM_009954, NM_010923, NM_007383, NM_016849, NM_178362, NM_001130412, NM_028734, NM_033444, NM_011055, NM_015797, NM_028679, NM_011020, NM_172523, NM_001025395, NM_009735, NM_015763, NM_011163, NM_010496, NM_001034964, NM_011027, NM_001034963, NM_019739, NM_008916, NM_018789, NM_001163704, NM_174989, NM_001081212, NM_008063, NM_010568, NM_009166, NM_0…	1651	176	5668	1.09234	1	0.989872	99.8066
Annotation Cluster 31	Enrichment Score: 0.9948734572600605
Category	Term	Count	%	PValue	Genes	List Total	Pop Hits	Pop Total	Fold Enrichment	Bonferroni	Benjamini	FDR
GOTERM_BP_FAT	GO:0009799~determination of symmetry	11	0.433583	0.101187	NM_007396, NM_008443, NM_011048, NM_001110205, NM_001110204, NM_007394, NM_026577, NM_009376, NM_010828, NM_025442, NM_001042504, NM_172256, NM_026298	1651	23	5668	1.6419	1	0.90233	85.8935
GOTERM_BP_FAT	GO:0007368~determination of left/right symmetry	11	0.433583	0.101187	NM_007396, NM_008443, NM_011048, NM_001110205, NM_001110204, NM_007394, NM_026577, NM_009376, NM_010828, NM_025442, NM_001042504, NM_172256, NM_026298	1651	23	5668	1.6419	1	0.90233	85.8935
GOTERM_BP_FAT	GO:0009855~determination of bilateral symmetry	11	0.433583	0.101187	NM_007396, NM_008443, NM_011048, NM_001110205, NM_001110204, NM_007394, NM_026577, NM_009376, NM_010828, NM_025442, NM_001042504, NM_172256, NM_026298	1651	23	5668	1.6419	1	0.90233	85.8935
Annotation Cluster 32	Enrichment Score: 0.9812712359279948
Category	Term	Count	%	PValue	Genes	List Total	Pop Hits	Pop Total	Fold Enrichment	Bonferroni	Benjamini	FDR
GOTERM_BP_FAT	GO:0006720~isoprenoid metabolic process	11	0.433583	0.0391782	NM_010191, NM_008255, NM_021557, NM_027772, NM_177648, NM_011145, NM_138656, NM_007759, NM_133832, NM_026159, NM_175933	1651	20	5668	1.88819	1	0.750319	51.9889
GOTERM_BP_FAT	GO:0034754~cellular hormone metabolic process	7	0.275916	0.0409858	NM_001113563, NM_008173, NM_021557, NM_011489, NM_007759, NM_133832, NM_026159, NM_010788	1651	10	5668	2.40315	1	0.756302	53.6203
GOTERM_BP_FAT	GO:0042445~hormone metabolic process	10	0.394166	0.0496302	NM_001113563, NM_013494, NM_008173, NM_021557, NM_148933, NM_011489, NM_007578, NM_007759, NM_133832, NM_026159, NM_010788	1651	18	5668	1.90726	1	0.803146	60.7234
GOTERM_BP_FAT	GO:0006775~fat-soluble vitamin metabolic process	6	0.2365	0.0881134	NM_021557, NM_015767, NM_011145, NM_007759, NM_133832, NM_026159	1651	9	5668	2.28871	1	0.885829	81.611
GOTERM_BP_FAT	GO:0010817~regulation of hormone levels	13	0.512416	0.107241	NM_013494, NM_016863, NM_148933, NM_007578, NM_011489, NM_007759, NM_133832, NM_010788, NM_008529, NM_001113563, NM_008173, NM_021557, NM_026159, NM_001110796	1651	29	5668	1.53896	1	0.90673	87.5394
GOTERM_BP_FAT	GO:0006776~vitamin A metabolic process	5	0.197083	0.114665	NM_021557, NM_011145, NM_007759, NM_133832, NM_026159	1651	7	5668	2.45219	1	0.913424	89.3105
GOTERM_BP_FAT	GO:0019748~secondary metabolic process	11	0.433583	0.130058	NM_026428, NM_021557, NM_133686, NM_133435, NM_009075, NM_007759, NM_133832, NM_175460, NM_026159, NM_021882, NM_030221	1651	24	5668	1.57349	1	0.933318	92.2533
GOTERM_BP_FAT	GO:0006721~terpenoid metabolic process	4	0.157667	0.239312	NM_021557, NM_007759, NM_133832, NM_026159	1651	6	5668	2.28871	1	0.982729	99.3407
GOTERM_BP_FAT	GO:0016101~diterpenoid metabolic process	4	0.157667	0.239312	NM_021557, NM_007759, NM_133832, NM_026159	1651	6	5668	2.28871	1	0.982729	99.3407
GOTERM_BP_FAT	GO:0001523~retinoid metabolic process	4	0.157667	0.239312	NM_021557, NM_007759, NM_133832, NM_026159	1651	6	5668	2.28871	1	0.982729	99.3407
Annotation Cluster 33	Enrichment Score: 0.9591891479693841
Category	Term	Count	%	PValue	Genes	List Total	Pop Hits	Pop Total	Fold Enrichment	Bonferroni	Benjamini	FDR
GOTERM_BP_FAT	GO:0046903~secretion	31	1.22192	0.0549166	NM_001102400, NM_016863, NM_007578, NM_027268, NM_010788, NM_134000, NM_019424, NM_008529, NM_016801, NM_177077, NM_033603, NM_028734, NM_009295, NM_009001, NM_172827, NM_178872, NM_001110796, NM_001042617, NM_001025307, NM_031874, NM_001008702, NM_011027, NM_009497, NM_001039546, NM_152220, NM_001103156, NM_009148, NM_018771, NM_001033367, NM_031393, NM_011502, NM_175353, NM_010730, NM_013841, N…	1651	79	5668	1.34715	1	0.814215	64.5464
GOTERM_BP_FAT	GO:0032940~secretion by cell	27	1.06425	0.135878	NM_016863, NM_007578, NM_027268, NM_010788, NM_134000, NM_019424, NM_008529, NM_016801, NM_177077, NM_028734, NM_009001, NM_009295, NM_178872, NM_001110796, NM_001042617, NM_001025307, NM_031874, NM_011027, NM_009497, NM_001039546, NM_152220, NM_001103156, NM_009148, NM_018771, NM_001033367, NM_031393, NM_011502, NM_175353, NM_013841, NM_016857	1651	73	5668	1.26977	1	0.935057	93.1515
GOTERM_BP_FAT	GO:0006887~exocytosis	19	0.748916	0.177657	NM_001042617, NM_001025307, NM_031874, NM_011027, NM_009497, NM_152220, NM_007578, NM_027268, NM_001103156, NM_009148, NM_016801, NM_177077, NM_028734, NM_031393, NM_011502, NM_175353, NM_009295, NM_009001, NM_013841, NM_016857, NM_178872, NM_001110796	1651	50	5668	1.30457	1	0.964233	97.2428
Annotation Cluster 34	Enrichment Score: 0.8957356370086816
Category	Term	Count	%	PValue	Genes	List Total	Pop Hits	Pop Total	Fold Enrichment	Bonferroni	Benjamini	FDR
GOTERM_BP_FAT	GO:0045639~positive regulation of myeloid cell differentiation	9	0.35475	0.0261703	NM_011613, NM_001025597, NM_144849, NM_011527, NM_001038642, NM_010496, NM_013822, NM_009029, NM_011808, NM_001110192, NM_010566	1651	14	5668	2.20697	1	0.680995	38.5445
GOTERM_BP_FAT	GO:0045646~regulation of erythrocyte differentiation	5	0.197083	0.178128	NM_144849, NM_001113563, NM_011527, NM_001038642, NM_011489, NM_011808, NM_001110192, NM_010566	1651	8	5668	2.14567	1	0.964016	97.2716
GOTERM_BP_FAT	GO:0032844~regulation of homeostatic process	12	0.473	0.234181	NM_007398, NM_016863, NM_011027, NM_133977, NM_011489, NM_010897, NM_001025257, NM_001110192, NM_009505, NM_001110268, NM_011527, NM_001113563, NM_144849, NM_001038642, NM_011808, NM_008940, NM_010566	1651	30	5668	1.37323	1	0.981846	99.2541
GOTERM_BP_FAT	GO:0045648~positive regulation of erythrocyte differentiation	4	0.157667	0.239312	NM_144849, NM_011527, NM_001038642, NM_011808, NM_001110192, NM_010566	1651	6	5668	2.28871	1	0.982729	99.3407
Annotation Cluster 35	Enrichment Score: 0.8745721261732806
Category	Term	Count	%	PValue	Genes	List Total	Pop Hits	Pop Total	Fold Enrichment	Bonferroni	Benjamini	FDR
GOTERM_BP_FAT	GO:0046688~response to copper ion	5	0.197083	0.0274886	NM_011170, NM_013602, NM_008630, NM_008490, NM_009726	1651	5	5668	3.43307	1	0.681997	40.0539
GOTERM_BP_FAT	GO:0009636~response to toxin	6	0.2365	0.190951	NM_011728, NM_172523, NM_013602, NM_008630, NM_007488, NM_009726	1651	11	5668	1.87258	1	0.970045	97.9558
GOTERM_BP_FAT	GO:0010273~detoxification of copper ion	3	0.11825	0.204847	NM_013602, NM_008630, NM_009726	1651	3	5668	3.43307	1	0.973828	98.5127
GOTERM_BP_FAT	GO:0010038~response to metal ion	9	0.35475	0.295263	NM_001109761, NM_016886, NM_011170, NM_011027, NM_026416, NM_013602, NM_007601, NM_008630, NM_008490, NM_009726	1651	22	5668	1.40444	1	0.99062	99.8378
Annotation Cluster 36	Enrichment Score: 0.8745552501969343
Category	Term	Count	%	PValue	Genes	List Total	Pop Hits	Pop Total	Fold Enrichment	Bonferroni	Benjamini	FDR
GOTERM_BP_FAT	GO:0030334~regulation of cell migration	17	0.670083	0.0742216	NM_010680, NM_007398, NM_010329, NM_001024955, NM_011945, NM_009954, NM_011200, NM_010897, NM_001081212, NM_011905, NM_008816, NM_008744, NM_146061, NM_008480, NM_001032378, NM_025846, NM_001077495, NM_001042504, NM_153319	1651	39	5668	1.49647	1	0.858563	75.7279
GOTERM_BP_FAT	GO:0030335~positive regulation of cell migration	9	0.35475	0.12187	NM_001024955, NM_010329, NM_146061, NM_025846, NM_009954, NM_001077495, NM_011200, NM_153319, NM_001081212, NM_011905	1651	18	5668	1.71654	1	0.923282	90.7997
GOTERM_BP_FAT	GO:0040017~positive regulation of locomotion	9	0.35475	0.12187	NM_001024955, NM_010329, NM_146061, NM_025846, NM_009954, NM_001077495, NM_011200, NM_153319, NM_001081212, NM_011905	1651	18	5668	1.71654	1	0.923282	90.7997
GOTERM_BP_FAT	GO:0040012~regulation of locomotion	17	0.670083	0.133072	NM_010680, NM_007398, NM_010329, NM_001024955, NM_011945, NM_009954, NM_011200, NM_010897, NM_001081212, NM_011905, NM_008816, NM_008744, NM_146061, NM_008480, NM_001032378, NM_025846, NM_001077495, NM_001042504, NM_153319	1651	42	5668	1.38958	1	0.93578	92.7316
GOTERM_BP_FAT	GO:0051272~positive regulation of cell motion	9	0.35475	0.15914	NM_001024955, NM_010329, NM_146061, NM_025846, NM_009954, NM_001077495, NM_011200, NM_153319, NM_001081212, NM_011905	1651	19	5668	1.62619	1	0.954912	95.8503
GOTERM_BP_FAT	GO:0051270~regulation of cell motion	17	0.670083	0.24237	NM_010680, NM_007398, NM_010329, NM_001024955, NM_011945, NM_009954, NM_011200, NM_010897, NM_001081212, NM_011905, NM_008816, NM_008744, NM_146061, NM_008480, NM_001032378, NM_025846, NM_001077495, NM_001042504, NM_153319	1651	46	5668	1.26874	1	0.983451	99.3877
Annotation Cluster 37	Enrichment Score: 0.8738462301651583
Category	Term	Count	%	PValue	Genes	List Total	Pop Hits	Pop Total	Fold Enrichment	Bonferroni	Benjamini	FDR
GOTERM_BP_FAT	GO:0016999~antibiotic metabolic process	4	0.157667	0.0770622	NM_021546, NM_199015, NM_178617, NM_054095	1651	4	5668	3.43307	1	0.865393	77.0594
GOTERM_BP_FAT	GO:0017144~drug metabolic process	4	0.157667	0.151423	NM_021546, NM_199015, NM_178617, NM_054095	1651	5	5668	2.74646	1	0.949232	95.0926
GOTERM_BP_FAT	GO:0017000~antibiotic biosynthetic process	3	0.11825	0.204847	NM_021546, NM_178617, NM_054095	1651	3	5668	3.43307	1	0.973828	98.5127
Annotation Cluster 38	Enrichment Score: 0.8713322667709417
Category	Term	Count	%	PValue	Genes	List Total	Pop Hits	Pop Total	Fold Enrichment	Bonferroni	Benjamini	FDR
GOTERM_BP_FAT	GO:0010647~positive regulation of cell communication	29	1.14308	0.0464974	NM_001014996, NM_148938, NM_026880, NM_001113204, NM_001025257, NM_010788, NM_001161432, NM_010828, NM_001161433, NM_001110276, NM_001110275, NM_145149, NM_011145, NM_013462, NM_008005, NM_009373, NM_011613, NM_001025395, NM_007398, NM_016697, NM_011027, NM_020028, NM_008086, NM_001037955, NM_010099, NM_009238, NM_174989, NM_019681, NM_009505, NM_001110268, NM_018771, NM_001081445, NM_010851, NM_…	1651	72	5668	1.38276	1	0.787297	58.2773
GOTERM_BP_FAT	GO:0009967~positive regulation of signal transduction	25	0.985416	0.14034	NM_001014996, NM_001113204, NM_001025257, NM_001161432, NM_010828, NM_001161433, NM_001110276, NM_001110275, NM_145149, NM_011145, NM_013462, NM_008005, NM_011613, NM_009373, NM_001025395, NM_007398, NM_016697, NM_011027, NM_020028, NM_001037955, NM_008086, NM_010099, NM_009238, NM_174989, NM_009505, NM_001110268, NM_018771, NM_001081445, NM_010851, NM_013822, NM_010587, NM_134068	1651	67	5668	1.281	1	0.939302	93.7725
GOTERM_BP_FAT	GO:0010627~regulation of protein kinase cascade	23	0.906583	0.187886	NM_001163453, NM_011945, NM_001014996, NM_001163451, NM_001163450, NM_010434, NM_001161432, NM_001161433, NM_144849, NM_030168, NM_001110276, NM_139232, NM_001110275, NM_011145, NM_013462, NM_013931, NM_009373, NM_011613, NM_011027, NM_020028, NM_001037955, NM_001163448, NM_001163447, NM_010099, NM_010897, NM_001163449, NM_174989, NM_175088, NM_013545, NM_011896, NM_010851, NM_010587, NM_134068	1651	63	5668	1.25334	1	0.96912	97.8088
GOTERM_BP_FAT	GO:0010740~positive regulation of protein kinase cascade	13	0.512416	0.266789	NM_011613, NM_009373, NM_001014996, NM_020028, NM_011027, NM_001037955, NM_010099, NM_174989, NM_001161432, NM_001161433, NM_001110276, NM_010851, NM_001110275, NM_010587, NM_011145, NM_013462, NM_134068	1651	34	5668	1.31264	1	0.987116	99.6644
Annotation Cluster 39	Enrichment Score: 0.8666189629755998
Category	Term	Count	%	PValue	Genes	List Total	Pop Hits	Pop Total	Fold Enrichment	Bonferroni	Benjamini	FDR
GOTERM_BP_FAT	GO:0048585~negative regulation of response to stimulus	12	0.473	0.0442185	NM_021272, NM_007398, NM_010345, NM_011756, NM_011610, NM_001110192, NM_012054, NM_013545, NM_007707, NM_001146311, NM_028679, NM_008940, NM_010566	1651	23	5668	1.79117	1	0.776308	56.4081
GOTERM_BP_FAT	GO:0032101~regulation of response to external stimulus	12	0.473	0.0607693	NM_009373, NM_021272, NM_007398, NM_007585, NM_011489, NM_011756, NM_011610, NM_012054, NM_001113563, NM_007413, NM_001146311, NM_001033954, NM_008940	1651	24	5668	1.71654	1	0.828866	68.3678
GOTERM_BP_FAT	GO:0050727~regulation of inflammatory response	8	0.315333	0.114656	NM_009373, NM_012054, NM_007398, NM_001113563, NM_007413, NM_011489, NM_001033954, NM_011756, NM_011610	1651	15	5668	1.83097	1	0.914594	89.3084
GOTERM_BP_FAT	GO:0032102~negative regulation of response to external stimulus	7	0.275916	0.147367	NM_021272, NM_012054, NM_007398, NM_001146311, NM_011756, NM_011610, NM_008940	1651	13	5668	1.84858	1	0.945454	94.6436
GOTERM_BP_FAT	GO:0031348~negative regulation of defense response	5	0.197083	0.326739	NM_012054, NM_007398, NM_011756, NM_028679, NM_011610	1651	10	5668	1.71654	1	0.993836	99.9299
GOTERM_BP_FAT	GO:0050728~negative regulation of inflammatory response	4	0.157667	0.4256	NM_012054, NM_007398, NM_011756, NM_011610	1651	8	5668	1.71654	1	0.998226	99.9962
Annotation Cluster 40	Enrichment Score: 0.8633151989407395
Category	Term	Count	%	PValue	Genes	List Total	Pop Hits	Pop Total	Fold Enrichment	Bonferroni	Benjamini	FDR
GOTERM_BP_FAT	GO:0003012~muscle system process	11	0.433583	0.0557902	NM_016863, NM_013456, NM_028004, NM_009406, NM_178655, NM_152134, NM_177652, NM_023420, NM_147176, NM_007413, NM_033268, NM_178116, NM_001034168	1651	21	5668	1.79828	1	0.814125	65.1433
GOTERM_BP_FAT	GO:0006936~muscle contraction	9	0.35475	0.0897635	NM_177652, NM_023420, NM_147176, NM_016863, NM_013456, NM_028004, NM_033268, NM_009406, NM_178655, NM_001034168, NM_152134	1651	17	5668	1.81751	1	0.888998	82.2124
GOTERM_BP_FAT	GO:0006941~striated muscle contraction	4	0.157667	0.51333	NM_177652, NM_147176, NM_009406, NM_178655, NM_001034168, NM_152134	1651	9	5668	1.52581	1	0.999509	99.9998
Annotation Cluster 41	Enrichment Score: 0.8537927061632113
Category	Term	Count	%	PValue	Genes	List Total	Pop Hits	Pop Total	Fold Enrichment	Bonferroni	Benjamini	FDR
GOTERM_BP_FAT	GO:0048265~response to pain	4	0.157667	0.0770622	NM_177781, NM_019789, NM_001111331, NM_007578, NM_001033954	1651	4	5668	3.43307	1	0.865393	77.0594
GOTERM_BP_FAT	GO:0033555~multicellular organismal response to stress	6	0.2365	0.0881134	NM_177781, NM_019789, NM_001111331, NM_001038655, NM_007578, NM_010319, NM_001033954, NM_010788	1651	9	5668	2.28871	1	0.885829	81.611
GOTERM_BP_FAT	GO:0019233~sensory perception of pain	5	0.197083	0.404332	NM_177781, NM_011027, NM_019789, NM_001111331, NM_001033954, NM_010788	1651	11	5668	1.56049	1	0.997558	99.9926
Annotation Cluster 42	Enrichment Score: 0.8472631829697153
Category	Term	Count	%	PValue	Genes	List Total	Pop Hits	Pop Total	Fold Enrichment	Bonferroni	Benjamini	FDR
GOTERM_BP_FAT	GO:0051056~regulation of small GTPase mediated signal transduction	55	2.16791	0.00564385	NM_175930, NM_028027, NM_001146059, NM_027180, NM_001134383, NM_001134384, NM_207246, NM_029525, NM_001038621, NM_001110276, NM_139232, NM_001110275, NM_001004156, NM_024196, NM_144517, NM_001033253, NM_133715, NM_001163848, NM_145952, NM_001135559, NM_001033636, NM_019588, NM_011896, NM_001122998, NM_178888, NM_001081116, NM_009025, NM_001098168, NM_134082, NM_001004364, NM_001008232, NM_0010390…	1651	137	5668	1.37824	1	0.36871	9.8692
GOTERM_BP_FAT	GO:0035023~regulation of Rho protein signal transduction	22	0.867166	0.0163706	NM_028027, NM_001146059, NM_028004, NM_146228, NM_153804, NM_029525, NM_001145887, NM_001113517, NM_030168, NM_138752, NM_001110276, NM_139232, NM_001110275, NM_001004156, NM_001033253, NM_133715, NM_009133, NM_020028, NM_001135559, NM_001146060, NM_009384, NM_001033636, NM_011878, NM_001122998, NM_010587, NM_001081302, NM_001081116, NM_001083912, NM_134082, NM_053072	1651	47	5668	1.60697	1	0.564539	26.1426
GOTERM_BP_FAT	GO:0046578~regulation of Ras protein signal transduction	43	1.69492	0.0329265	NM_001146059, NM_028027, NM_027180, NM_001134383, NM_001134384, NM_029525, NM_001038621, NM_001110276, NM_139232, NM_001110275, NM_001004156, NM_024196, NM_144517, NM_001033253, NM_001163848, NM_133715, NM_145952, NM_001135559, NM_001033636, NM_019588, NM_011896, NM_001122998, NM_001081116, NM_134082, NM_001098168, NM_001004364, NM_001008232, NM_028004, NM_001080548, NM_146228, NM_153804, NM_1727…	1651	112	5668	1.31805	1	0.705273	45.918
GOTERM_BP_FAT	GO:0043087~regulation of GTPase activity	22	0.867166	0.327027	NM_001004364, NM_001008232, NM_027180, NM_001080548, NM_207246, NM_172723, NM_001038621, NM_198096, NM_030168, NM_001111304, NM_024196, NM_144517, NM_001040112, NM_027758, NM_021350, NM_133715, NM_001163848, NM_173186, NM_009133, NM_001163849, NM_145952, NM_018818, NM_010897, NM_001033960, NM_001163850, NM_001163851, NM_172718, NM_011896, NM_153788, NM_001098168, NM_001163852, NM_001163853	1651	65	5668	1.16196	1	0.993757	99.9305
GOTERM_BP_FAT	GO:0032318~regulation of Ras GTPase activity	19	0.748916	0.455013	NM_001004364, NM_001008232, NM_027180, NM_001080548, NM_172723, NM_001038621, NM_198096, NM_030168, NM_001111304, NM_144517, NM_024196, NM_001040112, NM_027758, NM_133715, NM_001163848, NM_173186, NM_009133, NM_001163849, NM_145952, NM_010897, NM_001033960, NM_001163850, NM_001163851, NM_172718, NM_011896, NM_153788, NM_001098168, NM_001163852, NM_001163853	1651	59	5668	1.10557	1	0.998768	99.9986
GOTERM_BP_FAT	GO:0051336~regulation of hydrolase activity	32	1.26133	0.708687	NM_001004364, NM_001008232, NM_027180, NM_001042558, NM_133234, NM_001080548, NM_207246, NM_172723, NM_001038621, NM_198096, NM_030168, NM_001111304, NM_008598, NM_144517, NM_024196, NM_001040112, NM_009684, NM_027758, NM_021350, NM_001163848, NM_133715, NM_009373, NM_010444, NM_173186, NM_009133, NM_001163849, NM_146001, NM_145952, NM_018818, NM_001033960, NM_010304, NM_010897, NM_001163850, NM_…	1651	114	5668	0.963669	1	0.99998	100
GOTERM_BP_FAT	GO:0032313~regulation of Rab GTPase activity	9	0.35475	0.720813	NM_173186, NM_001163849, NM_145952, NM_001080548, NM_001033960, NM_001163850, NM_001038621, NM_001163851, NM_172718, NM_001111304, NM_144517, NM_024196, NM_027758, NM_001163852, NM_001163853, NM_001163848	1651	31	5668	0.996698	1	0.999986	100
GOTERM_BP_FAT	GO:0032483~regulation of Rab protein signal transduction	9	0.35475	0.720813	NM_173186, NM_001163849, NM_145952, NM_001080548, NM_001033960, NM_001163850, NM_001038621, NM_001163851, NM_172718, NM_001111304, NM_144517, NM_024196, NM_027758, NM_001163852, NM_001163853, NM_001163848	1651	31	5668	0.996698	1	0.999986	100
Annotation Cluster 43	Enrichment Score: 0.842967549127515
Category	Term	Count	%	PValue	Genes	List Total	Pop Hits	Pop Total	Fold Enrichment	Bonferroni	Benjamini	FDR
GOTERM_BP_FAT	GO:0007423~sensory organ development	33	1.30075	0.0465442	NM_001113198, NM_008056, NM_011945, NM_198602, NM_199473, NM_133832, NM_010789, NM_001025257, NM_031163, NM_001025597, NM_021458, NM_010142, NM_153526, NM_144783, NM_144841, NM_001081104, NM_001113515, NM_138944, NM_008086, NM_001039546, NM_011285, NM_010897, NM_012000, NM_008235, NM_021496, NM_010894, NM_021497, NM_009505, NM_008130, NM_001110268, NM_009886, NM_011546, NM_013822, NM_009066, NM_0…	1651	84	5668	1.34871	1	0.784651	58.3148
GOTERM_BP_FAT	GO:0043010~camera-type eye development	20	0.788333	0.110348	NM_001113198, NM_011945, NM_138944, NM_008086, NM_199473, NM_133832, NM_010897, NM_010789, NM_001025257, NM_012000, NM_021496, NM_021497, NM_010894, NM_009505, NM_008130, NM_001110268, NM_011546, NM_001025597, NM_010142, NM_009066, NM_001042504, NM_144783, NM_016769	1651	50	5668	1.37323	1	0.909555	88.3121
GOTERM_BP_FAT	GO:0001654~eye development	22	0.867166	0.147017	NM_001113198, NM_011945, NM_199473, NM_133832, NM_001025257, NM_010789, NM_001025597, NM_010142, NM_144841, NM_144783, NM_138944, NM_008086, NM_011285, NM_010897, NM_012000, NM_021496, NM_010894, NM_021497, NM_009505, NM_001110268, NM_008130, NM_011546, NM_009066, NM_001042504, NM_016769	1651	58	5668	1.3022	1	0.945856	94.6031
GOTERM_BP_FAT	GO:0048592~eye morphogenesis	12	0.473	0.273498	NM_008086, NM_199473, NM_011285, NM_010897, NM_001025257, NM_010789, NM_021496, NM_021497, NM_009505, NM_001110268, NM_008130, NM_011546, NM_010142, NM_009066, NM_144841	1651	31	5668	1.32893	1	0.988475	99.7166
GOTERM_BP_FAT	GO:0048593~camera-type eye morphogenesis	9	0.35475	0.295263	NM_009505, NM_008130, NM_001110268, NM_011546, NM_010142, NM_199473, NM_009066, NM_010897, NM_010789, NM_001025257, NM_021496, NM_021497	1651	22	5668	1.40444	1	0.99062	99.8378
Annotation Cluster 44	Enrichment Score: 0.8134995944429952
Category	Term	Count	%	PValue	Genes	List Total	Pop Hits	Pop Total	Fold Enrichment	Bonferroni	Benjamini	FDR
GOTERM_BP_FAT	GO:0048878~chemical homeostasis	49	1.93142	0.0530737	NM_011170, NM_007578, NM_001025257, NM_175105, NM_011123, NM_008855, NM_008630, NM_011055, NM_001033954, NM_011027, NM_022030, NM_011026, NM_008916, NM_008913, NM_009406, NM_001025245, NM_008063, NM_009505, NM_001110268, NM_025530, NM_018825, NM_009128, NM_018821, NM_029094, NM_016863, NM_133977, NM_030676, NM_013602, NM_010788, NM_008885, NM_021881, NM_009726, NM_172588, NM_177652, NM_011145, NM…	1651	134	5668	1.25538	1	0.81384	63.2555
GOTERM_BP_FAT	GO:0006874~cellular calcium ion homeostasis	14	0.551833	0.0680089	NM_009373, NM_016773, NM_016863, NM_011027, NM_029094, NM_022030, NM_007578, NM_009406, NM_010304, NM_008063, NM_177652, NM_008855, NM_001130479, NM_001146311, NM_001033954	1651	30	5668	1.6021	1	0.843069	72.5568
GOTERM_BP_FAT	GO:0006875~cellular metal ion homeostasis	15	0.59125	0.0705857	NM_009373, NM_016773, NM_016863, NM_011027, NM_029094, NM_022030, NM_007578, NM_013602, NM_009406, NM_010304, NM_008063, NM_177652, NM_008855, NM_001130479, NM_001146311, NM_001033954	1651	33	5668	1.56049	1	0.84996	73.9168
GOTERM_BP_FAT	GO:0050801~ion homeostasis	39	1.53725	0.0878768	NM_025530, NM_009128, NM_011170, NM_029094, NM_016863, NM_133977, NM_013602, NM_007578, NM_008885, NM_010788, NM_175105, NM_021881, NM_009726, NM_172588, NM_177652, NM_011123, NM_008855, NM_011145, NM_001130479, NM_001146311, NM_008630, NM_001033954, NM_172827, NM_009373, NM_016773, NM_013734, NM_011027, NM_011674, NM_011141, NM_011026, NM_022030, NM_009406, NM_010304, NM_008913, NM_010897, NM_01…	1651	107	5668	1.25131	1	0.886765	81.5232
GOTERM_BP_FAT	GO:0055082~cellular chemical homeostasis	37	1.45842	0.0905393	NM_009128, NM_018821, NM_011170, NM_029094, NM_016863, NM_133977, NM_013602, NM_007578, NM_008885, NM_010788, NM_175105, NM_021881, NM_009726, NM_172588, NM_177652, NM_011123, NM_008855, NM_011145, NM_001130479, NM_008630, NM_001146311, NM_001033954, NM_009373, NM_016773, NM_013734, NM_011027, NM_011674, NM_011026, NM_022030, NM_011141, NM_009406, NM_010304, NM_008913, NM_010897, NM_001025245, NM…	1651	101	5668	1.25766	1	0.888029	82.4886
GOTERM_BP_FAT	GO:0006873~cellular ion homeostasis	36	1.419	0.103815	NM_009128, NM_011170, NM_029094, NM_016863, NM_133977, NM_013602, NM_007578, NM_008885, NM_010788, NM_175105, NM_021881, NM_009726, NM_172588, NM_177652, NM_011123, NM_008855, NM_011145, NM_001130479, NM_008630, NM_001146311, NM_001033954, NM_009373, NM_016773, NM_013734, NM_011027, NM_011674, NM_011026, NM_022030, NM_011141, NM_009406, NM_010304, NM_008913, NM_010897, NM_001025245, NM_008063, NM…	1651	99	5668	1.24839	1	0.907033	86.6317
GOTERM_BP_FAT	GO:0055074~calcium ion homeostasis	14	0.551833	0.108999	NM_009373, NM_016773, NM_016863, NM_011027, NM_029094, NM_022030, NM_007578, NM_009406, NM_010304, NM_008063, NM_177652, NM_008855, NM_001130479, NM_001146311, NM_001033954	1651	32	5668	1.50197	1	0.909232	87.9824
GOTERM_BP_FAT	GO:0055065~metal ion homeostasis	15	0.59125	0.110153	NM_009373, NM_016773, NM_016863, NM_011027, NM_029094, NM_022030, NM_007578, NM_013602, NM_009406, NM_010304, NM_008063, NM_177652, NM_008855, NM_001130479, NM_001146311, NM_001033954	1651	35	5668	1.47132	1	0.910398	88.265
GOTERM_BP_FAT	GO:0030005~cellular di-, tri-valent inorganic cation homeostasis	19	0.748916	0.131124	NM_009373, NM_016773, NM_011170, NM_029094, NM_016863, NM_011027, NM_022030, NM_133977, NM_013602, NM_007578, NM_009406, NM_010304, NM_009726, NM_008063, NM_177652, NM_008855, NM_001130479, NM_008630, NM_001146311, NM_001033954	1651	48	5668	1.35892	1	0.93392	92.4258
GOTERM_BP_FAT	GO:0030003~cellular cation homeostasis	22	0.867166	0.147017	NM_009373, NM_016773, NM_013734, NM_011170, NM_029094, NM_016863, NM_011027, NM_022030, NM_133977, NM_013602, NM_007578, NM_009406, NM_010304, NM_175105, NM_008063, NM_009726, NM_177652, NM_008855, NM_001033175, NM_001130479, NM_008630, NM_001146311, NM_001033954	1651	58	5668	1.3022	1	0.945856	94.6031
GOTERM_BP_FAT	GO:0055066~di-, tri-valent inorganic cation homeostasis	21	0.827749	0.171584	NM_009373, NM_025530, NM_016773, NM_011170, NM_029094, NM_016863, NM_011027, NM_022030, NM_133977, NM_013602, NM_007578, NM_009406, NM_010304, NM_011774, NM_009726, NM_008063, NM_177652, NM_008855, NM_001130479, NM_008630, NM_001146311, NM_001033954	1651	56	5668	1.2874	1	0.96069	96.844
GOTERM_BP_FAT	GO:0055080~cation homeostasis	24	0.945999	0.207049	NM_025530, NM_011170, NM_016863, NM_029094, NM_133977, NM_007578, NM_013602, NM_175105, NM_009726, NM_177652, NM_008855, NM_001146311, NM_008630, NM_001130479, NM_001033954, NM_009373, NM_013734, NM_016773, NM_011027, NM_022030, NM_010304, NM_009406, NM_011774, NM_008063, NM_001033175	1651	67	5668	1.22976	1	0.974545	98.5866
GOTERM_BP_FAT	GO:0051480~cytosolic calcium ion homeostasis	6	0.2365	0.253038	NM_009373, NM_011027, NM_016863, NM_001146311, NM_007578, NM_010304	1651	12	5668	1.71654	1	0.984337	99.528
GOTERM_BP_FAT	GO:0042391~regulation of membrane potential	17	0.670083	0.274203	NM_009128, NM_011674, NM_011027, NM_011026, NM_011141, NM_007578, NM_010897, NM_008913, NM_001025245, NM_008885, NM_010788, NM_021881, NM_172588, NM_011123, NM_011145, NM_001146311, NM_013569	1651	47	5668	1.24175	1	0.98843	99.7216
GOTERM_BP_FAT	GO:0007204~elevation of cytosolic calcium ion concentration	5	0.197083	0.404332	NM_009373, NM_011027, NM_016863, NM_007578, NM_010304	1651	11	5668	1.56049	1	0.997558	99.9926
GOTERM_BP_FAT	GO:0019725~cellular homeostasis	47	1.85258	0.550795	NM_011170, NM_007578, NM_175105, NM_008855, NM_011123, NM_008630, NM_001033954, NM_023268, NM_013711, NM_011027, NM_022030, NM_011026, NM_008913, NM_009406, NM_001025245, NM_008063, NM_172597, NM_009128, NM_018821, NM_016863, NM_029094, NM_029582, NM_133977, NM_013602, NM_008885, NM_010788, NM_021881, NM_009726, NM_177652, NM_172588, NM_153162, NM_008750, NM_011145, NM_001146311, NM_001130479, NM…	1651	159	5668	1.01481	1	0.999712	100
GOTERM_BP_FAT	GO:0042592~homeostatic process	75	2.95625	0.55382	NM_011170, NM_007578, NM_001025257, NM_175105, NM_031163, NM_001164050, NM_008855, NM_011123, NM_001164052, NM_011055, NM_008630, NM_001033954, NM_023268, NM_011613, NM_013711, NM_010496, NM_011027, NM_022030, NM_011026, NM_011916, NM_008916, NM_009406, NM_008913, NM_001025245, NM_001164049, NM_008063, NM_009505, NM_001110268, NM_008539, NM_001122822, NM_009029, NM_172597, NM_011159, NM_025530, N…	1651	256	5668	1.00578	1	0.999705	100
Annotation Cluster 45	Enrichment Score: 0.8001002101954777
Category	Term	Count	%	PValue	Genes	List Total	Pop Hits	Pop Total	Fold Enrichment	Bonferroni	Benjamini	FDR
GOTERM_BP_FAT	GO:0006836~neurotransmitter transport	14	0.551833	0.0132983	NM_172523, NM_001025307, NM_011027, NM_009497, NM_022030, NM_133987, NM_152220, NM_007578, NM_001142810, NM_012000, NM_001142809, NM_153054, NM_175328, NM_016801, NM_010492, NM_011502, NM_009001, NM_001110796	1651	25	5668	1.92252	1	0.515849	21.7905
GOTERM_BP_FAT	GO:0017157~regulation of exocytosis	9	0.35475	0.0897635	NM_023537, NM_010442, NM_031874, NM_016801, NM_009497, NM_007413, NM_007578, NM_009001, NM_001110796	1651	17	5668	1.81751	1	0.888998	82.2124
GOTERM_BP_FAT	GO:0048489~synaptic vesicle transport	7	0.275916	0.197318	NM_016801, NM_011027, NM_009497, NM_009295, NM_009001, NM_001110796, NM_175358	1651	14	5668	1.71654	1	0.972374	98.2318
GOTERM_BP_FAT	GO:0001505~regulation of neurotransmitter levels	10	0.394166	0.2005	NM_016801, NM_008078, NM_011027, NM_009497, NM_001146311, NM_172961, NM_007578, NM_009001, NM_012000, NM_001110796	1651	23	5668	1.49264	1	0.972355	98.3562
GOTERM_BP_FAT	GO:0016079~synaptic vesicle exocytosis	5	0.197083	0.25014	NM_016801, NM_011027, NM_009497, NM_009001, NM_001110796	1651	9	5668	1.90726	1	0.984249	99.4933
GOTERM_BP_FAT	GO:0007269~neurotransmitter secretion	6	0.2365	0.386729	NM_016801, NM_011027, NM_009497, NM_007578, NM_009001, NM_001110796	1651	14	5668	1.47132	1	0.996941	99.9874
GOTERM_BP_FAT	GO:0003001~generation of a signal involved in cell-cell signaling	9	0.35475	0.548952	NM_016801, NM_018771, NM_011027, NM_016863, NM_009497, NM_001039546, NM_007578, NM_009001, NM_001110796	1651	27	5668	1.14436	1	0.999727	100
Annotation Cluster 46	Enrichment Score: 0.7797770191113222
Category	Term	Count	%	PValue	Genes	List Total	Pop Hits	Pop Total	Fold Enrichment	Bonferroni	Benjamini	FDR
GOTERM_BP_FAT	GO:0019953~sexual reproduction	61	2.40441	0.0316488	NM_177546, NM_027733, NM_021308, NM_028259, NM_030609, NM_027739, NM_001033043, NM_144783, NM_001033954, NM_178872, NM_007396, NM_146142, NM_019935, NM_001025395, NM_009904, NM_013615, NM_001044718, NM_001045489, NM_001042614, NM_031384, NM_001113214, NM_021496, NM_007394, NM_011758, NM_020002, NM_021497, NM_027544, NM_011759, NM_011449, NM_008539, NM_028937, NM_194059, NM_011159, NM_080637, NM_0…	1651	167	5668	1.254	1	0.709636	44.5911
GOTERM_BP_FAT	GO:0007276~gamete generation	50	1.97083	0.160246	NM_177546, NM_027733, NM_021308, NM_028259, NM_030609, NM_027739, NM_001033043, NM_144783, NM_001033954, NM_007396, NM_146142, NM_019935, NM_001025395, NM_009904, NM_013615, NM_001044718, NM_001113214, NM_007394, NM_020002, NM_011758, NM_027544, NM_011759, NM_008539, NM_028937, NM_194059, NM_011159, NM_080637, NM_001002240, NM_001002241, NM_021385, NM_175296, NM_021881, NM_153162, NM_031260, NM_0…	1651	148	5668	1.15982	1	0.955271	95.9494
GOTERM_BP_FAT	GO:0032504~multicellular organism reproduction	57	2.24675	0.25016	NM_177546, NM_027733, NM_021308, NM_028259, NM_030609, NM_001025257, NM_027739, NM_010828, NM_001033043, NM_001081092, NM_011169, NM_144783, NM_001033954, NM_007396, NM_146142, NM_019935, NM_001025395, NM_009904, NM_013615, NM_001044718, NM_019477, NM_001113214, NM_007394, NM_011758, NM_020002, NM_027544, NM_011759, NM_009505, NM_001110268, NM_008539, NM_028937, NM_194059, NM_011159, NM_080637, N…	1651	177	5668	1.10557	1	0.983991	99.4935
GOTERM_BP_FAT	GO:0048609~reproductive process in a multicellular organism	57	2.24675	0.25016	NM_177546, NM_027733, NM_021308, NM_028259, NM_030609, NM_001025257, NM_027739, NM_010828, NM_001033043, NM_001081092, NM_011169, NM_144783, NM_001033954, NM_007396, NM_146142, NM_019935, NM_001025395, NM_009904, NM_013615, NM_001044718, NM_019477, NM_001113214, NM_007394, NM_011758, NM_020002, NM_027544, NM_011759, NM_009505, NM_001110268, NM_008539, NM_028937, NM_194059, NM_011159, NM_080637, N…	1651	177	5668	1.10557	1	0.983991	99.4935
GOTERM_BP_FAT	GO:0048232~male gamete generation	39	1.53725	0.256968	NM_177546, NM_027733, NM_021308, NM_030609, NM_027739, NM_001033043, NM_001033954, NM_019935, NM_007396, NM_001044718, NM_009904, NM_013615, NM_001113214, NM_011758, NM_020002, NM_011759, NM_027544, NM_028937, NM_194059, NM_080637, NM_001002240, NM_001002241, NM_021385, NM_175296, NM_021881, NM_153162, NM_031260, NM_025943, NM_029485, NM_001083928, NM_001083927, NM_013498, NM_198683, NM_019390, N…	1651	118	5668	1.13466	1	0.984976	99.5716
GOTERM_BP_FAT	GO:0007283~spermatogenesis	39	1.53725	0.256968	NM_177546, NM_027733, NM_021308, NM_030609, NM_027739, NM_001033043, NM_001033954, NM_019935, NM_007396, NM_001044718, NM_009904, NM_013615, NM_001113214, NM_011758, NM_020002, NM_011759, NM_027544, NM_028937, NM_194059, NM_080637, NM_001002240, NM_001002241, NM_021385, NM_175296, NM_021881, NM_153162, NM_031260, NM_025943, NM_029485, NM_001083928, NM_001083927, NM_013498, NM_198683, NM_019390, N…	1651	118	5668	1.13466	1	0.984976	99.5716
Annotation Cluster 47	Enrichment Score: 0.779010674763224
Category	Term	Count	%	PValue	Genes	List Total	Pop Hits	Pop Total	Fold Enrichment	Bonferroni	Benjamini	FDR
GOTERM_BP_FAT	GO:0045124~regulation of bone resorption	4	0.157667	0.0770622	NM_009505, NM_001110268, NM_011027, NM_010897, NM_001025257, NM_001110192, NM_010566	1651	4	5668	3.43307	1	0.865393	77.0594
GOTERM_BP_FAT	GO:0046850~regulation of bone remodeling	4	0.157667	0.0770622	NM_009505, NM_001110268, NM_011027, NM_010897, NM_001025257, NM_001110192, NM_010566	1651	4	5668	3.43307	1	0.865393	77.0594
GOTERM_BP_FAT	GO:0045779~negative regulation of bone resorption	3	0.11825	0.204847	NM_009505, NM_001110268, NM_011027, NM_001025257, NM_001110192, NM_010566	1651	3	5668	3.43307	1	0.973828	98.5127
GOTERM_BP_FAT	GO:0032845~negative regulation of homeostatic process	3	0.11825	0.204847	NM_009505, NM_001110268, NM_011027, NM_001025257, NM_001110192, NM_010566	1651	3	5668	3.43307	1	0.973828	98.5127
GOTERM_BP_FAT	GO:0034104~negative regulation of tissue remodeling	3	0.11825	0.204847	NM_009505, NM_001110268, NM_011027, NM_001025257, NM_001110192, NM_010566	1651	3	5668	3.43307	1	0.973828	98.5127
GOTERM_BP_FAT	GO:0046851~negative regulation of bone remodeling	3	0.11825	0.204847	NM_009505, NM_001110268, NM_011027, NM_001025257, NM_001110192, NM_010566	1651	3	5668	3.43307	1	0.973828	98.5127
GOTERM_BP_FAT	GO:0032844~regulation of homeostatic process	12	0.473	0.234181	NM_007398, NM_016863, NM_011027, NM_133977, NM_011489, NM_010897, NM_001025257, NM_001110192, NM_009505, NM_001110268, NM_011527, NM_001113563, NM_144849, NM_001038642, NM_011808, NM_008940, NM_010566	1651	30	5668	1.37323	1	0.981846	99.2541
GOTERM_BP_FAT	GO:0034103~regulation of tissue remodeling	4	0.157667	0.239312	NM_009505, NM_001110268, NM_011027, NM_010897, NM_001025257, NM_001110192, NM_010566	1651	6	5668	2.28871	1	0.982729	99.3407
Annotation Cluster 48	Enrichment Score: 0.7656629808013145
Category	Term	Count	%	PValue	Genes	List Total	Pop Hits	Pop Total	Fold Enrichment	Bonferroni	Benjamini	FDR
GOTERM_BP_FAT	GO:0010829~negative regulation of glucose transport	4	0.157667	0.0770622	NM_018825, NM_145491, NM_011063, NM_010345	1651	4	5668	3.43307	1	0.865393	77.0594
GOTERM_BP_FAT	GO:0046325~negative regulation of glucose import	4	0.157667	0.0770622	NM_018825, NM_145491, NM_011063, NM_010345	1651	4	5668	3.43307	1	0.865393	77.0594
GOTERM_BP_FAT	GO:0010827~regulation of glucose transport	5	0.197083	0.178128	NM_018825, NM_009166, NM_145491, NM_178362, NM_001034964, NM_011063, NM_001034963, NM_010345	1651	8	5668	2.14567	1	0.964016	97.2716
GOTERM_BP_FAT	GO:0046324~regulation of glucose import	5	0.197083	0.178128	NM_018825, NM_009166, NM_145491, NM_178362, NM_001034964, NM_011063, NM_001034963, NM_010345	1651	8	5668	2.14567	1	0.964016	97.2716
GOTERM_BP_FAT	GO:0051051~negative regulation of transport	9	0.35475	0.78802	NM_018825, NM_008381, NM_007398, NM_010442, NM_145491, NM_011063, NM_010345, NM_010897, NM_011157	1651	33	5668	0.936292	1	0.999997	100
Annotation Cluster 49	Enrichment Score: 0.7597509462633286
Category	Term	Count	%	PValue	Genes	List Total	Pop Hits	Pop Total	Fold Enrichment	Bonferroni	Benjamini	FDR
GOTERM_BP_FAT	GO:0006937~regulation of muscle contraction	8	0.315333	0.0534682	NM_009813, NM_007398, NM_016863, NM_007413, NM_001110211, NM_009406, NM_001033954, NM_207225	1651	13	5668	2.11266	1	0.813537	63.5356
GOTERM_BP_FAT	GO:0002027~regulation of heart rate	3	0.11825	0.204847	NM_007398, NM_016863, NM_001033954	1651	3	5668	3.43307	1	0.973828	98.5127
GOTERM_BP_FAT	GO:0008016~regulation of heart contraction	5	0.197083	0.479979	NM_007398, NM_016863, NM_001033954, NM_009239, NM_207225	1651	12	5668	1.43045	1	0.999127	99.9994
Annotation Cluster 50	Enrichment Score: 0.7460640932502124
Category	Term	Count	%	PValue	Genes	List Total	Pop Hits	Pop Total	Fold Enrichment	Bonferroni	Benjamini	FDR
GOTERM_BP_FAT	GO:0009100~glycoprotein metabolic process	26	1.02483	0.0902817	NM_001110150, NM_080463, NM_009726, NM_031163, NM_009179, NM_010243, NM_178879, NM_011372, NM_011373, NM_145908, NM_001146311, NM_145907, NM_015797, NM_028117, NM_001113515, NM_010795, NM_199035, NM_010794, NM_033320, NM_052993, NM_011374, NM_020026, NM_001163707, NM_021528, NM_001163706, NM_001039055, NM_001163704, NM_145933, NM_010811, NM_144731, NM_009180, NM_010687, NM_016913, NM_001110148, N…	1651	67	5668	1.33224	1	0.888881	82.3974
GOTERM_BP_FAT	GO:0009101~glycoprotein biosynthetic process	22	0.867166	0.0924276	NM_001110150, NM_080463, NM_009726, NM_009179, NM_010243, NM_178879, NM_011372, NM_011373, NM_028117, NM_010795, NM_199035, NM_010794, NM_033320, NM_020026, NM_052993, NM_011374, NM_021528, NM_001039055, NM_145933, NM_010811, NM_144731, NM_009180, NM_010687, NM_001110148, NM_001110149, NM_172529	1651	55	5668	1.37323	1	0.89173	83.1442
GOTERM_BP_FAT	GO:0006486~protein amino acid glycosylation	16	0.630666	0.281466	NM_001110150, NM_199035, NM_010795, NM_010794, NM_011374, NM_020026, NM_052993, NM_080463, NM_001039055, NM_145933, NM_009179, NM_010243, NM_144731, NM_009180, NM_178879, NM_011372, NM_011373, NM_001110148, NM_172529, NM_001110149	1651	44	5668	1.24839	1	0.989206	99.7685
GOTERM_BP_FAT	GO:0070085~glycosylation	16	0.630666	0.281466	NM_001110150, NM_199035, NM_010795, NM_010794, NM_011374, NM_020026, NM_052993, NM_080463, NM_001039055, NM_145933, NM_009179, NM_010243, NM_144731, NM_009180, NM_178879, NM_011372, NM_011373, NM_001110148, NM_172529, NM_001110149	1651	44	5668	1.24839	1	0.989206	99.7685
GOTERM_BP_FAT	GO:0043413~biopolymer glycosylation	16	0.630666	0.281466	NM_001110150, NM_199035, NM_010795, NM_010794, NM_011374, NM_020026, NM_052993, NM_080463, NM_001039055, NM_145933, NM_009179, NM_010243, NM_144731, NM_009180, NM_178879, NM_011372, NM_011373, NM_001110148, NM_172529, NM_001110149	1651	44	5668	1.24839	1	0.989206	99.7685
Annotation Cluster 51	Enrichment Score: 0.7447397638583422
Category	Term	Count	%	PValue	Genes	List Total	Pop Hits	Pop Total	Fold Enrichment	Bonferroni	Benjamini	FDR
GOTERM_BP_FAT	GO:0010324~membrane invagination	36	1.419	0.0708571	NM_019983, NM_008625, NM_001115009, NM_008626, NM_021389, NM_001102400, NM_019535, NM_008512, NM_017400, NM_194341, NM_153423, NM_010148, NM_001110276, NM_001080926, NM_001110275, NM_028734, NM_001122832, NM_001146311, NM_009295, NM_172760, NM_009001, NM_011436, NM_133715, NM_008090, NM_021492, NM_019406, NM_001045489, NM_172814, NM_001008702, NM_001135728, NM_011027, NM_001135727, NM_146001, NM_…	1651	96	5668	1.2874	1	0.846984	74.0563
GOTERM_BP_FAT	GO:0006897~endocytosis	36	1.419	0.0708571	NM_019983, NM_008625, NM_001115009, NM_008626, NM_021389, NM_001102400, NM_019535, NM_008512, NM_017400, NM_194341, NM_153423, NM_010148, NM_001110276, NM_001080926, NM_001110275, NM_028734, NM_001122832, NM_001146311, NM_009295, NM_172760, NM_009001, NM_011436, NM_133715, NM_008090, NM_021492, NM_019406, NM_001045489, NM_172814, NM_001008702, NM_001135728, NM_011027, NM_001135727, NM_146001, NM_…	1651	96	5668	1.2874	1	0.846984	74.0563
GOTERM_BP_FAT	GO:0016044~membrane organization	48	1.892	0.228615	NM_008625, NM_019983, NM_008626, NM_194341, NM_175933, NM_001110276, NM_001005510, NM_001080926, NM_001110275, NM_001122832, NM_028734, NM_176930, NM_009001, NM_011436, NM_133715, NM_008090, NM_021492, NM_001045489, NM_176841, NM_001008702, NM_011027, NM_009497, NM_146001, NM_001081088, NM_028835, NM_018790, NM_175358, NM_011890, NM_001115009, NM_021389, NM_001102400, NM_019535, NM_008512, NM_017…	1651	146	5668	1.12868	1	0.980742	99.148
GOTERM_BP_FAT	GO:0016192~vesicle-mediated transport	68	2.68033	0.914472	NM_008625, NM_019983, NM_001163453, NM_008626, NM_001163451, NM_001163450, NM_007578, NM_194341, NM_145604, NM_001110276, NM_016797, NM_016801, NM_177077, NM_010241, NM_001080926, NM_001110275, NM_001122832, NM_028734, NM_009001, NM_011436, NM_008090, NM_133715, NM_178872, NM_028870, NM_001110796, NM_001042617, NM_001025307, NM_001025395, NM_021492, NM_001045489, NM_031874, NM_001008702, NM_01102…	1651	262	5668	0.891026	1	1	100
Annotation Cluster 52	Enrichment Score: 0.731235223220303
Category	Term	Count	%	PValue	Genes	List Total	Pop Hits	Pop Total	Fold Enrichment	Bonferroni	Benjamini	FDR
GOTERM_BP_FAT	GO:0035295~tube development	50	1.97083	0.0358434	NM_008808, NM_001083121, NM_008056, NM_152947, NM_001163453, NM_001163451, NM_001163450, NM_010921, NM_001025257, NM_033509, NM_010929, NM_009684, NM_009001, NM_008005, NM_001025395, NM_007398, NM_010329, NM_016697, NM_011658, NM_011397, NM_007394, NM_008235, NM_009505, NM_001113210, NM_001161770, NM_001110268, NM_008130, NM_009886, NM_011896, NM_008480, NM_001042504, NM_026298, NM_001113209, NM_…	1651	134	5668	1.281	1	0.728907	48.8356
GOTERM_BP_FAT	GO:0021915~neural tube development	23	0.906583	0.0649489	NM_001083121, NM_008056, NM_152947, NM_007552, NM_080461, NM_001042558, NM_033509, NM_026924, NM_021458, NM_001081125, NM_144860, NM_001080126, NM_009684, NM_001142920, NM_008443, NM_001142922, NM_009812, NM_001142921, NM_001161769, NM_001142924, NM_001142923, NM_009333, NM_008086, NM_011658, NM_010897, NM_008235, NM_001161770, NM_008130, NM_009886, NM_009574, NM_010139, NM_001142918, NM_00116249…	1651	56	5668	1.41001	1	0.840091	70.8546
GOTERM_BP_FAT	GO:0007164~establishment of tissue polarity	4	0.157667	0.0770622	NM_008056, NM_009886, NM_021458, NM_001162494, NM_033509	1651	4	5668	3.43307	1	0.865393	77.0594
GOTERM_BP_FAT	GO:0001736~establishment of planar polarity	4	0.157667	0.0770622	NM_008056, NM_009886, NM_021458, NM_001162494, NM_033509	1651	4	5668	3.43307	1	0.865393	77.0594
GOTERM_BP_FAT	GO:0048729~tissue morphogenesis	41	1.61608	0.0852446	NM_001083121, NM_152947, NM_008056, NM_010921, NM_033509, NM_008529, NM_009893, NM_009684, NM_177638, NM_001025395, NM_016697, NM_011658, NM_011305, NM_007394, NM_001161770, NM_008130, NM_009886, NM_009506, NM_008539, NM_008480, NM_010136, NM_013822, NM_010139, NM_001042504, NM_026298, NM_033217, NM_001042558, NM_133832, NM_026924, NM_009726, NM_021458, NM_008173, NM_001080945, NM_001081125, NM_1…	1651	113	5668	1.24563	1	0.882153	80.5194
GOTERM_BP_FAT	GO:0001738~morphogenesis of a polarized epithelium	6	0.2365	0.0881134	NM_008056, NM_009886, NM_021458, NM_008480, NM_001162494, NM_177638, NM_033509	1651	9	5668	2.28871	1	0.885829	81.611
GOTERM_BP_FAT	GO:0060429~epithelium development	41	1.61608	0.107051	NM_001083121, NM_008056, NM_152947, NM_016851, NM_010921, NM_007921, NM_001025257, NM_001109685, NM_033509, NM_001109684, NM_011169, NM_144783, NM_009684, NM_177638, NM_001160359, NM_001025395, NM_016697, NM_023755, NM_011658, NM_011305, NM_001161770, NM_009505, NM_001110268, NM_008130, NM_009886, NM_009506, NM_008480, NM_013822, NM_026298, NM_181048, NM_001042558, NM_133832, NM_026924, NM_021458…	1651	115	5668	1.22396	1	0.907609	87.4906
GOTERM_BP_FAT	GO:0035239~tube morphogenesis	33	1.30075	0.137988	NM_001083121, NM_008056, NM_152947, NM_001042558, NM_010921, NM_133832, NM_001025257, NM_033509, NM_026924, NM_010929, NM_021458, NM_008173, NM_001081125, NM_009154, NM_144860, NM_009684, NM_001080126, NM_009373, NM_001025395, NM_010329, NM_001161769, NM_001039151, NM_009812, NM_001110205, NM_016697, NM_011658, NM_010099, NM_001039150, NM_001110204, NM_007394, NM_183355, NM_001161770, NM_009505, …	1651	92	5668	1.23143	1	0.937058	93.4521
GOTERM_BP_FAT	GO:0060562~epithelial tube morphogenesis	23	0.906583	0.187886	NM_001083121, NM_008056, NM_152947, NM_001042558, NM_133832, NM_026924, NM_033509, NM_021458, NM_008173, NM_001081125, NM_144860, NM_009684, NM_001080126, NM_001025395, NM_001161769, NM_001039151, NM_009812, NM_016697, NM_011658, NM_001039150, NM_183355, NM_001161770, NM_008130, NM_009886, NM_008480, NM_009574, NM_001162494, NM_026298, NM_009189	1651	63	5668	1.25334	1	0.96912	97.8088
GOTERM_BP_FAT	GO:0002009~morphogenesis of an epithelium	28	1.10367	0.280983	NM_001083121, NM_008056, NM_152947, NM_001042558, NM_010921, NM_133832, NM_033509, NM_026924, NM_021458, NM_008173, NM_001081125, NM_144860, NM_001080126, NM_009684, NM_177638, NM_172862, NM_001025395, NM_001161769, NM_001039151, NM_009812, NM_016697, NM_011658, NM_001039150, NM_183355, NM_001161770, NM_008130, NM_009886, NM_009506, NM_008480, NM_009574, NM_013822, NM_001162494, NM_026298, NM_009…	1651	83	5668	1.15814	1	0.989294	99.7656
GOTERM_BP_FAT	GO:0035148~tube lumen formation	15	0.59125	0.289097	NM_009373, NM_001083121, NM_008056, NM_152947, NM_009812, NM_001161769, NM_011658, NM_001042558, NM_010099, NM_033509, NM_026924, NM_001161770, NM_009886, NM_021458, NM_009574, NM_144860, NM_001162494, NM_001080126, NM_009684, NM_026298	1651	41	5668	1.256	1	0.989819	99.8097
GOTERM_BP_FAT	GO:0001838~embryonic epithelial tube formation	13	0.512416	0.428256	NM_001083121, NM_008056, NM_152947, NM_009812, NM_001161769, NM_011658, NM_001042558, NM_033509, NM_026924, NM_001161770, NM_009886, NM_021458, NM_009574, NM_144860, NM_001162494, NM_001080126, NM_009684, NM_026298	1651	38	5668	1.17447	1	0.998283	99.9965
GOTERM_BP_FAT	GO:0001841~neural tube formation	13	0.512416	0.428256	NM_001083121, NM_008056, NM_152947, NM_009812, NM_001161769, NM_011658, NM_001042558, NM_033509, NM_026924, NM_001161770, NM_009886, NM_021458, NM_009574, NM_144860, NM_001162494, NM_001080126, NM_009684, NM_026298	1651	38	5668	1.17447	1	0.998283	99.9965
GOTERM_BP_FAT	GO:0016331~morphogenesis of embryonic epithelium	16	0.630666	0.461755	NM_001083121, NM_008056, NM_152947, NM_009812, NM_001161769, NM_011658, NM_001042558, NM_133832, NM_033509, NM_026924, NM_001161770, NM_009886, NM_009506, NM_021458, NM_009574, NM_001081125, NM_144860, NM_001162494, NM_001080126, NM_009684, NM_026298	1651	49	5668	1.121	1	0.99888	99.9988
GOTERM_BP_FAT	GO:0014020~primary neural tube formation	10	0.394166	0.526159	NM_001083121, NM_152947, NM_008056, NM_001161769, NM_011658, NM_001042558, NM_026924, NM_033509, NM_001161770, NM_009886, NM_021458, NM_009574, NM_001162494, NM_009684	1651	30	5668	1.14436	1	0.999575	99.9999
GOTERM_BP_FAT	GO:0001843~neural tube closure	9	0.35475	0.596107	NM_001161770, NM_001083121, NM_008056, NM_009886, NM_001161769, NM_021458, NM_009574, NM_011658, NM_001042558, NM_001162494, NM_009684, NM_033509	1651	28	5668	1.10349	1	0.999851	100
GOTERM_BP_FAT	GO:0060606~tube closure	9	0.35475	0.596107	NM_001161770, NM_001083121, NM_008056, NM_009886, NM_001161769, NM_021458, NM_009574, NM_011658, NM_001042558, NM_001162494, NM_009684, NM_033509	1651	28	5668	1.10349	1	0.999851	100
Annotation Cluster 53	Enrichment Score: 0.730399606682623
Category	Term	Count	%	PValue	Genes	List Total	Pop Hits	Pop Total	Fold Enrichment	Bonferroni	Benjamini	FDR
GOTERM_BP_FAT	GO:0007626~locomotory behavior	25	0.985416	0.0653467	NM_133978, NM_007578, NM_010319, NM_013622, NM_010788, NM_007945, NM_009426, NM_009726, NM_009155, NM_001077407, NM_001077404, NM_001077406, NM_172523, NM_009923, NM_001042614, NM_009138, NM_027294, NM_015744, NM_001039546, NM_007911, NM_012000, NM_024217, NM_008063, NM_009886, NM_028835, NM_001033175, NM_001038655, NM_153319, NM_016768	1651	62	5668	1.3843	1	0.835273	71.0814
GOTERM_BP_FAT	GO:0008344~adult locomotory behavior	10	0.394166	0.161638	NM_009923, NM_028835, NM_007911, NM_007578, NM_013622, NM_007945, NM_010788, NM_012000, NM_009426, NM_016768	1651	22	5668	1.56049	1	0.955893	96.071
GOTERM_BP_FAT	GO:0030534~adult behavior	11	0.433583	0.280476	NM_009923, NM_028835, NM_007911, NM_172961, NM_007578, NM_013622, NM_007945, NM_010788, NM_012000, NM_009426, NM_016768	1651	28	5668	1.34871	1	0.989377	99.7626
GOTERM_BP_FAT	GO:0007628~adult walking behavior	5	0.197083	0.404332	NM_028835, NM_007911, NM_007578, NM_012000, NM_009426	1651	11	5668	1.56049	1	0.997558	99.9926
Annotation Cluster 54	Enrichment Score: 0.7139381518643902
Category	Term	Count	%	PValue	Genes	List Total	Pop Hits	Pop Total	Fold Enrichment	Bonferroni	Benjamini	FDR
GOTERM_BP_FAT	GO:0045638~negative regulation of myeloid cell differentiation	7	0.275916	0.0683895	NM_027504, NM_001024955, NM_001113563, NM_001077495, NM_010907, NM_011489, NM_010897, NM_011756, NM_001110192, NM_010566	1651	11	5668	2.18468	1	0.84262	72.7618
GOTERM_BP_FAT	GO:0002761~regulation of myeloid leukocyte differentiation	9	0.35475	0.0897635	NM_001113198, NM_027504, NM_011613, NM_001024955, NM_001025597, NM_010496, NM_001077495, NM_009029, NM_010897, NM_001110192, NM_010566	1651	17	5668	1.81751	1	0.888998	82.2124
GOTERM_BP_FAT	GO:0002762~negative regulation of myeloid leukocyte differentiation	4	0.157667	0.239312	NM_027504, NM_001024955, NM_001077495, NM_010897, NM_001110192, NM_010566	1651	6	5668	2.28871	1	0.982729	99.3407
GOTERM_BP_FAT	GO:0045670~regulation of osteoclast differentiation	5	0.197083	0.404332	NM_001113198, NM_011613, NM_001024955, NM_001077495, NM_010897, NM_001110192, NM_010566	1651	11	5668	1.56049	1	0.997558	99.9926
GOTERM_BP_FAT	GO:0045671~negative regulation of osteoclast differentiation	3	0.11825	0.453437	NM_001024955, NM_001077495, NM_010897, NM_001110192, NM_010566	1651	5	5668	2.05984	1	0.99878	99.9985
Annotation Cluster 55	Enrichment Score: 0.6969014742339712
Category	Term	Count	%	PValue	Genes	List Total	Pop Hits	Pop Total	Fold Enrichment	Bonferroni	Benjamini	FDR
GOTERM_BP_FAT	GO:0035239~tube morphogenesis	33	1.30075	0.137988	NM_001083121, NM_008056, NM_152947, NM_001042558, NM_010921, NM_133832, NM_001025257, NM_033509, NM_026924, NM_010929, NM_021458, NM_008173, NM_001081125, NM_009154, NM_144860, NM_009684, NM_001080126, NM_009373, NM_001025395, NM_010329, NM_001161769, NM_001039151, NM_009812, NM_001110205, NM_016697, NM_011658, NM_010099, NM_001039150, NM_001110204, NM_007394, NM_183355, NM_001161770, NM_009505, …	1651	92	5668	1.23143	1	0.937058	93.4521
GOTERM_BP_FAT	GO:0001763~morphogenesis of a branching structure	19	0.748916	0.231426	NM_009373, NM_001025395, NM_001110205, NM_001039151, NM_016697, NM_010921, NM_133832, NM_001110204, NM_001025257, NM_001039150, NM_007394, NM_010141, NM_183355, NM_009505, NM_008103, NM_008130, NM_001110268, NM_010929, NM_008480, NM_007707, NM_001081125, NM_001042504, NM_009154, NM_009189	1651	52	5668	1.25439	1	0.981157	99.2032
GOTERM_BP_FAT	GO:0048754~branching morphogenesis of a tube	15	0.59125	0.254123	NM_001025395, NM_001110205, NM_001039151, NM_016697, NM_010921, NM_133832, NM_001110204, NM_001025257, NM_001039150, NM_007394, NM_183355, NM_009505, NM_001110268, NM_008130, NM_010929, NM_008480, NM_001081125, NM_001042504, NM_009154, NM_009189	1651	40	5668	1.2874	1	0.984401	99.5405
Annotation Cluster 56	Enrichment Score: 0.688862724800295
Category	Term	Count	%	PValue	Genes	List Total	Pop Hits	Pop Total	Fold Enrichment	Bonferroni	Benjamini	FDR
GOTERM_BP_FAT	GO:0048839~inner ear development	12	0.473	0.104712	NM_008056, NM_198602, NM_001039546, NM_008235, NM_031163, NM_009886, NM_021458, NM_013822, NM_153526, NM_144841, NM_001162494, NM_001081104, NM_009189, NM_001113515	1651	26	5668	1.58449	1	0.907706	86.8753
GOTERM_BP_FAT	GO:0042491~auditory receptor cell differentiation	4	0.157667	0.151423	NM_198602, NM_013822, NM_001039546, NM_008235	1651	5	5668	2.74646	1	0.949232	95.0926
GOTERM_BP_FAT	GO:0042490~mechanoreceptor differentiation	4	0.157667	0.332798	NM_198602, NM_013822, NM_001039546, NM_008235	1651	7	5668	1.96175	1	0.994092	99.9406
GOTERM_BP_FAT	GO:0060113~inner ear receptor cell differentiation	4	0.157667	0.332798	NM_198602, NM_013822, NM_001039546, NM_008235	1651	7	5668	1.96175	1	0.994092	99.9406
Annotation Cluster 57	Enrichment Score: 0.6804743120661566
Category	Term	Count	%	PValue	Genes	List Total	Pop Hits	Pop Total	Fold Enrichment	Bonferroni	Benjamini	FDR
GOTERM_BP_FAT	GO:0002703~regulation of leukocyte mediated immunity	8	0.315333	0.0807661	NM_009735, NM_010442, NM_011027, NM_001034097, NM_011489, NM_001159503, NM_001159505, NM_020030, NM_013545, NM_001113563, NM_023517, NM_009018, NM_007413, NM_009016, NM_009017	1651	14	5668	1.96175	1	0.872888	78.692
GOTERM_BP_FAT	GO:0001912~positive regulation of leukocyte mediated cytotoxicity	4	0.157667	0.151423	NM_020030, NM_009735, NM_001113563, NM_011027, NM_009018, NM_011489, NM_009016, NM_009017	1651	5	5668	2.74646	1	0.949232	95.0926
GOTERM_BP_FAT	GO:0031343~positive regulation of cell killing	4	0.157667	0.151423	NM_020030, NM_009735, NM_001113563, NM_011027, NM_009018, NM_011489, NM_009016, NM_009017	1651	5	5668	2.74646	1	0.949232	95.0926
GOTERM_BP_FAT	GO:0002706~regulation of lymphocyte mediated immunity	6	0.2365	0.190951	NM_009735, NM_011027, NM_001034097, NM_011489, NM_001159503, NM_001159505, NM_020030, NM_013545, NM_001113563, NM_023517, NM_009018, NM_009016, NM_009017	1651	11	5668	1.87258	1	0.970045	97.9558
GOTERM_BP_FAT	GO:0002708~positive regulation of lymphocyte mediated immunity	4	0.157667	0.239312	NM_020030, NM_009735, NM_001113563, NM_011027, NM_009018, NM_011489, NM_009016, NM_009017	1651	6	5668	2.28871	1	0.982729	99.3407
GOTERM_BP_FAT	GO:0001910~regulation of leukocyte mediated cytotoxicity	4	0.157667	0.239312	NM_020030, NM_009735, NM_001113563, NM_011027, NM_009018, NM_011489, NM_009016, NM_009017	1651	6	5668	2.28871	1	0.982729	99.3407
GOTERM_BP_FAT	GO:0031341~regulation of cell killing	4	0.157667	0.239312	NM_020030, NM_009735, NM_001113563, NM_011027, NM_009018, NM_011489, NM_009016, NM_009017	1651	6	5668	2.28871	1	0.982729	99.3407
GOTERM_BP_FAT	GO:0002705~positive regulation of leukocyte mediated immunity	4	0.157667	0.239312	NM_020030, NM_009735, NM_001113563, NM_011027, NM_009018, NM_011489, NM_009016, NM_009017	1651	6	5668	2.28871	1	0.982729	99.3407
GOTERM_BP_FAT	GO:0002699~positive regulation of immune effector process	5	0.197083	0.326739	NM_020030, NM_009735, NM_001113563, NM_011027, NM_007413, NM_009018, NM_011489, NM_009016, NM_009017	1651	10	5668	1.71654	1	0.993836	99.9299
GOTERM_BP_FAT	GO:0002697~regulation of immune effector process	8	0.315333	0.413679	NM_009735, NM_010442, NM_011027, NM_001034097, NM_011489, NM_001159503, NM_001159505, NM_020030, NM_013545, NM_001113563, NM_023517, NM_009018, NM_007413, NM_009016, NM_009017	1651	21	5668	1.30784	1	0.997927	99.9945
Annotation Cluster 58	Enrichment Score: 0.6798911536518158
Category	Term	Count	%	PValue	Genes	List Total	Pop Hits	Pop Total	Fold Enrichment	Bonferroni	Benjamini	FDR
GOTERM_BP_FAT	GO:0030036~actin cytoskeleton organization	33	1.30075	0.0958961	NM_008808, NM_001083121, NM_018825, NM_144800, NM_172464, NM_022410, NM_009954, NM_019670, NM_028004, NM_153423, NM_007945, NM_198411, NM_007791, NM_026102, NM_146061, NM_030168, NM_145629, NM_145491, NM_016798, NM_178362, NM_001130412, NM_019813, NM_017398, NM_177699, NM_172409, NM_015763, NM_001034964, NM_001034963, NM_001035533, NM_007601, NM_010897, NM_146120, NM_054041, NM_001109761, NM_0091…	1651	89	5668	1.27294	1	0.89493	84.2885
GOTERM_BP_FAT	GO:0030029~actin filament-based process	35	1.37958	0.105481	NM_008808, NM_001083121, NM_018825, NM_144800, NM_172464, NM_022410, NM_009954, NM_019670, NM_028004, NM_153423, NM_007945, NM_198411, NM_007791, NM_026102, NM_146061, NM_030168, NM_145629, NM_145491, NM_016798, NM_178362, NM_001130412, NM_019813, NM_017398, NM_009686, NM_177699, NM_172409, NM_015763, NM_001034964, NM_001034963, NM_001142322, NM_001142323, NM_001035533, NM_007601, NM_010897, NM_1…	1651	96	5668	1.25164	1	0.906772	87.0807
GOTERM_BP_FAT	GO:0007015~actin filament organization	12	0.473	0.234181	NM_001083121, NM_144800, NM_001034964, NM_009954, NM_001034963, NM_001035533, NM_146120, NM_009166, NM_145629, NM_016798, NM_178362, NM_019813, NM_172261, NM_001113545, NM_017398	1651	30	5668	1.37323	1	0.981846	99.2541
GOTERM_BP_FAT	GO:0007010~cytoskeleton organization	49	1.93142	0.80521	NM_008808, NM_001083121, NM_144800, NM_001014996, NM_172464, NM_009954, NM_178362, NM_016798, NM_001130412, NM_019976, NM_008632, NM_001110796, NM_015763, NM_001034964, NM_001034963, NM_001035533, NM_001109761, NM_009166, NM_010838, NM_146190, NM_172261, NM_001113545, NM_001081116, NM_001081151, NM_011890, NM_018825, NM_001038609, NM_022410, NM_019670, NM_028004, NM_133833, NM_153423, NM_007945, …	1651	181	5668	0.929395	1	0.999998	100
Annotation Cluster 59	Enrichment Score: 0.6773035666934519
Category	Term	Count	%	PValue	Genes	List Total	Pop Hits	Pop Total	Fold Enrichment	Bonferroni	Benjamini	FDR
GOTERM_BP_FAT	GO:0050727~regulation of inflammatory response	8	0.315333	0.114656	NM_009373, NM_012054, NM_007398, NM_001113563, NM_007413, NM_011489, NM_001033954, NM_011756, NM_011610	1651	15	5668	1.83097	1	0.914594	89.3084
GOTERM_BP_FAT	GO:0050729~positive regulation of inflammatory response	3	0.11825	0.204847	NM_009373, NM_001113563, NM_007413, NM_011489	1651	3	5668	3.43307	1	0.973828	98.5127
GOTERM_BP_FAT	GO:0031349~positive regulation of defense response	8	0.315333	0.250034	NM_009373, NM_020030, NM_001113563, NM_010851, NM_007413, NM_009018, NM_010907, NM_011489, NM_009016, NM_009017, NM_174989, NM_011905	1651	18	5668	1.52581	1	0.98448	99.492
GOTERM_BP_FAT	GO:0032103~positive regulation of response to external stimulus	3	0.11825	0.332631	NM_009373, NM_001113563, NM_007413, NM_011489	1651	4	5668	2.5748	1	0.994181	99.9404
Annotation Cluster 60	Enrichment Score: 0.6720420704462807
Category	Term	Count	%	PValue	Genes	List Total	Pop Hits	Pop Total	Fold Enrichment	Bonferroni	Benjamini	FDR
GOTERM_BP_FAT	GO:0008203~cholesterol metabolic process	14	0.551833	0.133968	NM_178143, NM_010476, NM_010191, NM_009230, NM_008255, NM_020010, NM_138656, NM_012000, NM_027348, NM_153526, NM_001033175, NM_008796, NM_008490, NM_011436	1651	33	5668	1.45645	1	0.935164	92.8683
GOTERM_BP_FAT	GO:0006695~cholesterol biosynthetic process	8	0.315333	0.154722	NM_178143, NM_010476, NM_010191, NM_027348, NM_008255, NM_153526, NM_138656, NM_020010	1651	16	5668	1.71654	1	0.951225	95.4312
GOTERM_BP_FAT	GO:0008202~steroid metabolic process	24	0.945999	0.162633	NM_178143, NM_010476, NM_010191, NM_001040684, NM_020010, NM_030676, NM_011489, NM_027881, NM_010788, NM_001081434, NM_027348, NM_008173, NM_153526, NM_008796, NM_008490, NM_011436, NM_001163645, NM_133943, NM_009230, NM_008255, NM_025436, NM_138656, NM_012000, NM_008063, NM_183355, NM_001113563, NM_001033175, NM_001159769	1651	65	5668	1.2676	1	0.955459	96.1557
GOTERM_BP_FAT	GO:0016125~sterol metabolic process	15	0.59125	0.220841	NM_178143, NM_010476, NM_010191, NM_009230, NM_008255, NM_025436, NM_020010, NM_138656, NM_012000, NM_027348, NM_153526, NM_001033175, NM_008796, NM_008490, NM_011436	1651	39	5668	1.32041	1	0.979345	98.9758
GOTERM_BP_FAT	GO:0016126~sterol biosynthetic process	9	0.35475	0.246672	NM_178143, NM_010476, NM_010191, NM_027348, NM_008255, NM_153526, NM_025436, NM_138656, NM_020010	1651	21	5668	1.47132	1	0.984256	99.4485
GOTERM_BP_FAT	GO:0006694~steroid biosynthetic process	11	0.433583	0.505576	NM_183355, NM_133943, NM_178143, NM_010476, NM_010191, NM_027348, NM_008255, NM_153526, NM_025436, NM_001040684, NM_138656, NM_020010	1651	33	5668	1.14436	1	0.999445	99.9998
Annotation Cluster 61	Enrichment Score: 0.6623422582230011
Category	Term	Count	%	PValue	Genes	List Total	Pop Hits	Pop Total	Fold Enrichment	Bonferroni	Benjamini	FDR
GOTERM_BP_FAT	GO:0009953~dorsal/ventral pattern formation	10	0.394166	0.126776	NM_008443, NM_008130, NM_152947, NM_009893, NM_008086, NM_001081125, NM_144841, NM_026924, NM_026298, NM_009376, NM_026577	1651	21	5668	1.6348	1	0.92928	91.6989
GOTERM_BP_FAT	GO:0007224~smoothened signaling pathway	7	0.275916	0.147367	NM_008443, NM_008130, NM_008306, NM_001081125, NM_026298, NM_008235, NM_009376	1651	13	5668	1.84858	1	0.945454	94.6436
GOTERM_BP_FAT	GO:0042733~embryonic digit morphogenesis	5	0.197083	0.551489	NM_008130, NM_008086, NM_001081125, NM_020295, NM_009376	1651	13	5668	1.32041	1	0.999703	100
Annotation Cluster 62	Enrichment Score: 0.6477227411937283
Category	Term	Count	%	PValue	Genes	List Total	Pop Hits	Pop Total	Fold Enrichment	Bonferroni	Benjamini	FDR
GOTERM_BP_FAT	GO:0002703~regulation of leukocyte mediated immunity	8	0.315333	0.0807661	NM_009735, NM_010442, NM_011027, NM_001034097, NM_011489, NM_001159503, NM_001159505, NM_020030, NM_013545, NM_001113563, NM_023517, NM_009018, NM_007413, NM_009016, NM_009017	1651	14	5668	1.96175	1	0.872888	78.692
GOTERM_BP_FAT	GO:0050778~positive regulation of immune response	15	0.59125	0.110153	NM_018825, NM_007398, NM_009735, NM_021280, NM_011027, NM_009954, NM_001034097, NM_010907, NM_011489, NM_001159503, NM_174989, NM_001159505, NM_011905, NM_020030, NM_013545, NM_001113563, NM_010851, NM_023517, NM_009018, NM_009016, NM_009017, NM_010016	1651	35	5668	1.47132	1	0.910398	88.265
GOTERM_BP_FAT	GO:0002706~regulation of lymphocyte mediated immunity	6	0.2365	0.190951	NM_009735, NM_011027, NM_001034097, NM_011489, NM_001159503, NM_001159505, NM_020030, NM_013545, NM_001113563, NM_023517, NM_009018, NM_009016, NM_009017	1651	11	5668	1.87258	1	0.970045	97.9558
GOTERM_BP_FAT	GO:0002821~positive regulation of adaptive immune response	4	0.157667	0.239312	NM_007398, NM_009735, NM_011027, NM_023517, NM_001034097, NM_001159503, NM_001159505	1651	6	5668	2.28871	1	0.982729	99.3407
GOTERM_BP_FAT	GO:0002824~positive regulation of adaptive immune response based on somatic recombination of immune receptors built from immunoglobulin superfamily domains	4	0.157667	0.239312	NM_007398, NM_009735, NM_011027, NM_023517, NM_001034097, NM_001159503, NM_001159505	1651	6	5668	2.28871	1	0.982729	99.3407
GOTERM_BP_FAT	GO:0002819~regulation of adaptive immune response	5	0.197083	0.404332	NM_007398, NM_009735, NM_013545, NM_011027, NM_023517, NM_001034097, NM_001159503, NM_001159505	1651	11	5668	1.56049	1	0.997558	99.9926
GOTERM_BP_FAT	GO:0002822~regulation of adaptive immune response based on somatic recombination of immune receptors built from immunoglobulin superfamily domains	5	0.197083	0.404332	NM_007398, NM_009735, NM_013545, NM_011027, NM_023517, NM_001034097, NM_001159503, NM_001159505	1651	11	5668	1.56049	1	0.997558	99.9926
GOTERM_BP_FAT	GO:0002697~regulation of immune effector process	8	0.315333	0.413679	NM_009735, NM_010442, NM_011027, NM_001034097, NM_011489, NM_001159503, NM_001159505, NM_020030, NM_013545, NM_001113563, NM_023517, NM_009018, NM_007413, NM_009016, NM_009017	1651	21	5668	1.30784	1	0.997927	99.9945
Annotation Cluster 63	Enrichment Score: 0.6466783189500791
Category	Term	Count	%	PValue	Genes	List Total	Pop Hits	Pop Total	Fold Enrichment	Bonferroni	Benjamini	FDR
GOTERM_BP_FAT	GO:0006796~phosphate metabolic process	146	5.75483	0.142603	NM_201519, NM_001080818, NM_001113352, NM_001163453, NM_001113353, NM_001163451, NM_001163450, NM_026880, NM_019651, NM_001146199, NM_001162425, NM_023663, NM_172742, NM_130447, NM_008855, NM_008858, NM_139232, NM_177376, NM_001146052, NM_028679, NM_001146050, NM_001025395, NM_031386, NM_010208, NM_011027, NM_010107, NM_177078, NM_138656, NM_148945, NM_145527, NM_008913, NM_001098230, NM_018793, …	1651	462	5668	1.08491	1	0.94134	94.0667
GOTERM_BP_FAT	GO:0006793~phosphorus metabolic process	146	5.75483	0.142603	NM_201519, NM_001080818, NM_001113352, NM_001163453, NM_001113353, NM_001163451, NM_001163450, NM_026880, NM_019651, NM_001146199, NM_001162425, NM_023663, NM_172742, NM_130447, NM_008855, NM_008858, NM_139232, NM_177376, NM_001146052, NM_028679, NM_001146050, NM_001025395, NM_031386, NM_010208, NM_011027, NM_010107, NM_177078, NM_138656, NM_148945, NM_145527, NM_008913, NM_001098230, NM_018793, …	1651	462	5668	1.08491	1	0.94134	94.0667
GOTERM_BP_FAT	GO:0006468~protein amino acid phosphorylation	102	4.0205	0.275645	NM_201519, NM_001163453, NM_001163451, NM_001163450, NM_026880, NM_001162425, NM_023663, NM_008855, NM_008858, NM_139232, NM_177376, NM_001146052, NM_028679, NM_001146050, NM_001025395, NM_031386, NM_011027, NM_010208, NM_010107, NM_177078, NM_148945, NM_145527, NM_018793, NM_019588, NM_172734, NM_198164, NM_146191, NM_177270, NM_178143, NM_177898, NM_018869, NM_080708, NM_080849, NM_024230, NM_1…	1651	329	5668	1.06436	1	0.988548	99.7315
GOTERM_BP_FAT	GO:0016310~phosphorylation	112	4.41466	0.462041	NM_201519, NM_001163453, NM_001163451, NM_001163450, NM_026880, NM_001162425, NM_023663, NM_008855, NM_008858, NM_139232, NM_177376, NM_001146052, NM_028679, NM_001146050, NM_001025395, NM_031386, NM_011027, NM_010208, NM_010107, NM_177078, NM_138656, NM_148945, NM_145527, NM_018793, NM_019588, NM_172734, NM_198164, NM_146191, NM_177270, NM_175356, NM_178143, NM_177898, NM_080708, NM_018869, NM_0…	1651	377	5668	1.0199	1	0.998864	99.9989
Annotation Cluster 64	Enrichment Score: 0.6408924186745215
Category	Term	Count	%	PValue	Genes	List Total	Pop Hits	Pop Total	Fold Enrichment	Bonferroni	Benjamini	FDR
GOTERM_BP_FAT	GO:0006631~fatty acid metabolic process	37	1.45842	0.0284397	NM_009127, NM_009128, NM_178143, NM_016781, NM_030004, NM_019966, NM_010173, NM_011489, NM_007383, NM_182997, NM_175933, NM_021881, NM_025590, NM_011123, NM_010726, NM_009660, NM_011145, NM_173765, NM_001033600, NM_019975, NM_009949, NM_145401, NM_010329, NM_013495, NM_025436, NM_030210, NM_019477, NM_030721, NM_148941, NM_001113563, NM_001159624, NM_007760, NM_027976, NM_027695, NM_145595, NM_01…	1651	93	5668	1.36585	1	0.686283	41.1212
GOTERM_BP_FAT	GO:0006633~fatty acid biosynthetic process	16	0.630666	0.216452	NM_009127, NM_009128, NM_178143, NM_016781, NM_019966, NM_025436, NM_182997, NM_021881, NM_148941, NM_001159624, NM_011123, NM_027695, NM_009660, NM_145595, NM_028079, NM_001145974, NM_145401	1651	42	5668	1.30784	1	0.97783	98.8646
GOTERM_BP_FAT	GO:0046394~carboxylic acid biosynthetic process	23	0.906583	0.666149	NM_009127, NM_178143, NM_009128, NM_011172, NM_016781, NM_019966, NM_148938, NM_019698, NM_182997, NM_001001297, NM_021881, NM_011123, NM_009660, NM_010840, NM_145401, NM_025436, NM_007494, NM_148941, NM_001159624, NM_027695, NM_026010, NM_145595, NM_028079, NM_001161798, NM_001145974	1651	80	5668	0.987008	1	0.99995	100
GOTERM_BP_FAT	GO:0016053~organic acid biosynthetic process	23	0.906583	0.666149	NM_009127, NM_178143, NM_009128, NM_011172, NM_016781, NM_019966, NM_148938, NM_019698, NM_182997, NM_001001297, NM_021881, NM_011123, NM_009660, NM_010840, NM_145401, NM_025436, NM_007494, NM_148941, NM_001159624, NM_027695, NM_026010, NM_145595, NM_028079, NM_001161798, NM_001145974	1651	80	5668	0.987008	1	0.99995	100
Annotation Cluster 65	Enrichment Score: 0.636844546913243
Category	Term	Count	%	PValue	Genes	List Total	Pop Hits	Pop Total	Fold Enrichment	Bonferroni	Benjamini	FDR
GOTERM_BP_FAT	GO:0005976~polysaccharide metabolic process	15	0.59125	0.110153	NM_008306, NM_019986, NM_173021, NM_033320, NM_013755, NM_021528, NM_008063, NM_010811, NM_012054, NM_008832, NM_199446, NM_026888, NM_028836, NM_001033175, NM_028117, NM_028803	1651	35	5668	1.47132	1	0.910398	88.265
GOTERM_BP_FAT	GO:0006024~glycosaminoglycan biosynthetic process	4	0.157667	0.151423	NM_010811, NM_033320, NM_021528, NM_028117	1651	5	5668	2.74646	1	0.949232	95.0926
GOTERM_BP_FAT	GO:0006023~aminoglycan biosynthetic process	4	0.157667	0.151423	NM_010811, NM_033320, NM_021528, NM_028117	1651	5	5668	2.74646	1	0.949232	95.0926
GOTERM_BP_FAT	GO:0000271~polysaccharide biosynthetic process	8	0.315333	0.154722	NM_010811, NM_008306, NM_033320, NM_013755, NM_026888, NM_021528, NM_028117, NM_028803	1651	16	5668	1.71654	1	0.951225	95.4312
GOTERM_BP_FAT	GO:0006022~aminoglycan metabolic process	8	0.315333	0.154722	NM_010811, NM_008306, NM_019986, NM_033320, NM_028836, NM_001033175, NM_021528, NM_028117	1651	16	5668	1.71654	1	0.951225	95.4312
GOTERM_BP_FAT	GO:0030203~glycosaminoglycan metabolic process	7	0.275916	0.197318	NM_010811, NM_008306, NM_019986, NM_033320, NM_001033175, NM_021528, NM_028117	1651	14	5668	1.71654	1	0.972374	98.2318
GOTERM_BP_FAT	GO:0006029~proteoglycan metabolic process	5	0.197083	0.326739	NM_031163, NM_010811, NM_033320, NM_021528, NM_028117, NM_001113515	1651	10	5668	1.71654	1	0.993836	99.9299
GOTERM_BP_FAT	GO:0030166~proteoglycan biosynthetic process	4	0.157667	0.4256	NM_010811, NM_033320, NM_021528, NM_028117	1651	8	5668	1.71654	1	0.998226	99.9962
GOTERM_BP_FAT	GO:0044272~sulfur compound biosynthetic process	8	0.315333	0.468939	NM_010811, NM_008116, NM_033320, NM_026010, NM_010840, NM_013861, NM_001161798, NM_021528, NM_028117	1651	22	5668	1.24839	1	0.998992	99.9991
GOTERM_BP_FAT	GO:0016051~carbohydrate biosynthetic process	13	0.512416	0.550285	NM_008306, NM_033320, NM_013755, NM_020026, NM_021528, NM_010811, NM_028994, NM_001162946, NM_026888, NM_013529, NM_029330, NM_008797, NM_028117, NM_028803	1651	41	5668	1.08853	1	0.999716	100
Annotation Cluster 66	Enrichment Score: 0.6034608142449683
Category	Term	Count	%	PValue	Genes	List Total	Pop Hits	Pop Total	Fold Enrichment	Bonferroni	Benjamini	FDR
GOTERM_BP_FAT	GO:0006664~glycolipid metabolic process	8	0.315333	0.114656	NM_001110850, NM_011674, NM_008079, NM_001110853, NM_001110852, NM_001110855, NM_001110854, NM_001110857, NM_001110856, NM_001110859, NM_001110858, NM_008080, NM_027739, NM_001033175, NM_011373, NM_001146311, NM_010299, NM_013498	1651	15	5668	1.83097	1	0.914594	89.3084
GOTERM_BP_FAT	GO:0006687~glycosphingolipid metabolic process	7	0.275916	0.147367	NM_001110850, NM_008079, NM_001110853, NM_001110852, NM_001110855, NM_001110854, NM_001110857, NM_001110856, NM_001110859, NM_001110858, NM_008080, NM_027739, NM_001033175, NM_011373, NM_001146311, NM_010299, NM_013498	1651	13	5668	1.84858	1	0.945454	94.6436
GOTERM_BP_FAT	GO:0001573~ganglioside metabolic process	4	0.157667	0.239312	NM_011373, NM_001033175, NM_008080, NM_027739, NM_010299	1651	6	5668	2.28871	1	0.982729	99.3407
GOTERM_BP_FAT	GO:0046519~sphingoid metabolic process	10	0.394166	0.242765	NM_023420, NM_011027, NM_008079, NM_011373, NM_203280, NM_001033175, NM_001146311, NM_012000, NM_008080, NM_027739, NM_010299	1651	24	5668	1.43045	1	0.983299	99.3935
GOTERM_BP_FAT	GO:0006672~ceramide metabolic process	9	0.35475	0.345803	NM_023420, NM_011027, NM_008079, NM_011373, NM_001033175, NM_001146311, NM_012000, NM_008080, NM_027739, NM_010299	1651	23	5668	1.34338	1	0.994945	99.9586
GOTERM_BP_FAT	GO:0006643~membrane lipid metabolic process	14	0.551833	0.374363	NM_001110850, NM_011027, NM_011674, NM_008079, NM_001110853, NM_001110852, NM_011374, NM_001110855, NM_203280, NM_001110854, NM_001110857, NM_001110856, NM_001110859, NM_001110858, NM_012000, NM_008080, NM_027739, NM_023420, NM_001033175, NM_011373, NM_001146311, NM_010299, NM_013498, NM_011421	1651	40	5668	1.20157	1	0.996335	99.9818
GOTERM_BP_FAT	GO:0006665~sphingolipid metabolic process	13	0.512416	0.469576	NM_001110850, NM_011027, NM_008079, NM_001110853, NM_001110852, NM_011374, NM_001110855, NM_203280, NM_001110854, NM_001110857, NM_001110856, NM_001110859, NM_001110858, NM_012000, NM_008080, NM_027739, NM_023420, NM_001033175, NM_011373, NM_001146311, NM_010299, NM_013498, NM_011421	1651	39	5668	1.14436	1	0.998984	99.9991
Annotation Cluster 67	Enrichment Score: 0.5919610856945985
Category	Term	Count	%	PValue	Genes	List Total	Pop Hits	Pop Total	Fold Enrichment	Bonferroni	Benjamini	FDR
GOTERM_BP_FAT	GO:0043576~regulation of respiratory gaseous exchange	4	0.157667	0.151423	NM_017391, NM_198862, NM_010788, NM_016768	1651	5	5668	2.74646	1	0.949232	95.0926
GOTERM_BP_FAT	GO:0002087~regulation of respiratory gaseous exchange by neurological system process	3	0.11825	0.332631	NM_198862, NM_010788, NM_016768	1651	4	5668	2.5748	1	0.994181	99.9404
GOTERM_BP_FAT	GO:0044065~regulation of respiratory system process	3	0.11825	0.332631	NM_198862, NM_010788, NM_016768	1651	4	5668	2.5748	1	0.994181	99.9404
Annotation Cluster 68	Enrichment Score: 0.5858456405872354
Category	Term	Count	%	PValue	Genes	List Total	Pop Hits	Pop Total	Fold Enrichment	Bonferroni	Benjamini	FDR
GOTERM_BP_FAT	GO:0048489~synaptic vesicle transport	7	0.275916	0.197318	NM_016801, NM_011027, NM_009497, NM_009295, NM_009001, NM_001110796, NM_175358	1651	14	5668	1.71654	1	0.972374	98.2318
GOTERM_BP_FAT	GO:0016050~vesicle organization	8	0.315333	0.200192	NM_001042617, NM_011027, NM_146001, NM_133724, NM_009295, NM_009001, NM_175358, NM_011157	1651	17	5668	1.61556	1	0.97263	98.3445
GOTERM_BP_FAT	GO:0016188~synaptic vesicle maturation	3	0.11825	0.204847	NM_009295, NM_009001, NM_175358	1651	3	5668	3.43307	1	0.973828	98.5127
GOTERM_BP_FAT	GO:0048488~synaptic vesicle endocytosis	3	0.11825	0.560499	NM_009295, NM_009001, NM_175358	1651	6	5668	1.71654	1	0.999741	100
Annotation Cluster 69	Enrichment Score: 0.5816590133148408
Category	Term	Count	%	PValue	Genes	List Total	Pop Hits	Pop Total	Fold Enrichment	Bonferroni	Benjamini	FDR
GOTERM_BP_FAT	GO:0001508~regulation of action potential	11	0.433583	0.238553	NM_172588, NM_009128, NM_011123, NM_011674, NM_011141, NM_011145, NM_001146311, NM_010897, NM_008885, NM_001025245, NM_021881	1651	27	5668	1.39866	1	0.982764	99.3285
GOTERM_BP_FAT	GO:0019228~regulation of action potential in neuron	10	0.394166	0.242765	NM_172588, NM_009128, NM_011123, NM_011674, NM_011141, NM_011145, NM_010897, NM_008885, NM_001025245, NM_021881	1651	24	5668	1.43045	1	0.983299	99.3935
GOTERM_BP_FAT	GO:0007272~ensheathment of neurons	10	0.394166	0.242765	NM_172588, NM_009128, NM_011123, NM_011674, NM_011141, NM_011145, NM_010897, NM_008885, NM_001025245, NM_021881	1651	24	5668	1.43045	1	0.983299	99.3935
GOTERM_BP_FAT	GO:0008366~axon ensheathment	10	0.394166	0.242765	NM_172588, NM_009128, NM_011123, NM_011674, NM_011141, NM_011145, NM_010897, NM_008885, NM_001025245, NM_021881	1651	24	5668	1.43045	1	0.983299	99.3935
GOTERM_BP_FAT	GO:0042391~regulation of membrane potential	17	0.670083	0.274203	NM_009128, NM_011674, NM_011027, NM_011026, NM_011141, NM_007578, NM_010897, NM_008913, NM_001025245, NM_008885, NM_010788, NM_021881, NM_172588, NM_011123, NM_011145, NM_001146311, NM_013569	1651	47	5668	1.24175	1	0.98843	99.7216
GOTERM_BP_FAT	GO:0042552~myelination	9	0.35475	0.345803	NM_172588, NM_009128, NM_011123, NM_011674, NM_011141, NM_010897, NM_008885, NM_001025245, NM_021881	1651	23	5668	1.34338	1	0.994945	99.9586
Annotation Cluster 70	Enrichment Score: 0.5572542787644174
Category	Term	Count	%	PValue	Genes	List Total	Pop Hits	Pop Total	Fold Enrichment	Bonferroni	Benjamini	FDR
GOTERM_BP_FAT	GO:0060173~limb development	16	0.630666	0.248139	NM_020007, NM_080461, NM_008086, NM_011658, NM_007759, NM_133832, NM_009376, NM_009726, NM_183355, NM_031163, NM_008130, NM_133723, NM_001081125, NM_010703, NM_172863, NM_020295, NM_001113515	1651	43	5668	1.27742	1	0.984436	99.4679
GOTERM_BP_FAT	GO:0035107~appendage morphogenesis	16	0.630666	0.248139	NM_020007, NM_080461, NM_008086, NM_011658, NM_007759, NM_133832, NM_009376, NM_009726, NM_183355, NM_031163, NM_008130, NM_133723, NM_001081125, NM_010703, NM_172863, NM_020295, NM_001113515	1651	43	5668	1.27742	1	0.984436	99.4679
GOTERM_BP_FAT	GO:0048736~appendage development	16	0.630666	0.248139	NM_020007, NM_080461, NM_008086, NM_011658, NM_007759, NM_133832, NM_009376, NM_009726, NM_183355, NM_031163, NM_008130, NM_133723, NM_001081125, NM_010703, NM_172863, NM_020295, NM_001113515	1651	43	5668	1.27742	1	0.984436	99.4679
GOTERM_BP_FAT	GO:0035108~limb morphogenesis	16	0.630666	0.248139	NM_020007, NM_080461, NM_008086, NM_011658, NM_007759, NM_133832, NM_009376, NM_009726, NM_183355, NM_031163, NM_008130, NM_133723, NM_001081125, NM_010703, NM_172863, NM_020295, NM_001113515	1651	43	5668	1.27742	1	0.984436	99.4679
GOTERM_BP_FAT	GO:0030326~embryonic limb morphogenesis	13	0.512416	0.345818	NM_020007, NM_080461, NM_011658, NM_008086, NM_007759, NM_133832, NM_009376, NM_183355, NM_008130, NM_001081125, NM_010703, NM_172863, NM_020295	1651	36	5668	1.23972	1	0.994853	99.9587
GOTERM_BP_FAT	GO:0035113~embryonic appendage morphogenesis	13	0.512416	0.345818	NM_020007, NM_080461, NM_011658, NM_008086, NM_007759, NM_133832, NM_009376, NM_183355, NM_008130, NM_001081125, NM_010703, NM_172863, NM_020295	1651	36	5668	1.23972	1	0.994853	99.9587
Annotation Cluster 71	Enrichment Score: 0.5570736966825625
Category	Term	Count	%	PValue	Genes	List Total	Pop Hits	Pop Total	Fold Enrichment	Bonferroni	Benjamini	FDR
GOTERM_BP_FAT	GO:0048167~regulation of synaptic plasticity	9	0.35475	0.0897635	NM_011498, NM_018771, NM_010142, NM_001039546, NM_010897, NM_009295, NM_010788, NM_172827, NM_007755	1651	17	5668	1.81751	1	0.888998	82.2124
GOTERM_BP_FAT	GO:0048168~regulation of neuronal synaptic plasticity	5	0.197083	0.326739	NM_011498, NM_010142, NM_010897, NM_172827, NM_007755	1651	10	5668	1.71654	1	0.993836	99.9299
GOTERM_BP_FAT	GO:0048169~regulation of long-term neuronal synaptic plasticity	3	0.11825	0.726906	NM_010142, NM_010897, NM_172827	1651	8	5668	1.2874	1	0.999988	100
Annotation Cluster 72	Enrichment Score: 0.5568922653159099
Category	Term	Count	%	PValue	Genes	List Total	Pop Hits	Pop Total	Fold Enrichment	Bonferroni	Benjamini	FDR
GOTERM_BP_FAT	GO:0006766~vitamin metabolic process	14	0.551833	0.0680089	NM_133686, NM_015767, NM_172607, NM_007759, NM_133832, NM_177041, NM_030221, NM_001081088, NM_021557, NM_133435, NM_013861, NM_011145, NM_175460, NM_026159	1651	30	5668	1.6021	1	0.843069	72.5568
GOTERM_BP_FAT	GO:0043603~cellular amide metabolic process	9	0.35475	0.12187	NM_001113563, NM_199015, NM_026428, NM_133686, NM_133435, NM_009075, NM_011489, NM_175460, NM_007494, NM_030221	1651	18	5668	1.71654	1	0.923282	90.7997
GOTERM_BP_FAT	GO:0019748~secondary metabolic process	11	0.433583	0.130058	NM_026428, NM_021557, NM_133686, NM_133435, NM_009075, NM_007759, NM_133832, NM_175460, NM_026159, NM_021882, NM_030221	1651	24	5668	1.57349	1	0.933318	92.2533
GOTERM_BP_FAT	GO:0009435~NAD biosynthetic process	4	0.157667	0.151423	NM_133686, NM_133435, NM_175460, NM_030221	1651	5	5668	2.74646	1	0.949232	95.0926
GOTERM_BP_FAT	GO:0019674~NAD metabolic process	4	0.157667	0.151423	NM_133686, NM_133435, NM_175460, NM_030221	1651	5	5668	2.74646	1	0.949232	95.0926
GOTERM_BP_FAT	GO:0019363~pyridine nucleotide biosynthetic process	5	0.197083	0.178128	NM_133686, NM_133435, NM_172607, NM_175460, NM_030221	1651	8	5668	2.14567	1	0.964016	97.2716
GOTERM_BP_FAT	GO:0019359~nicotinamide nucleotide biosynthetic process	4	0.157667	0.239312	NM_133686, NM_133435, NM_175460, NM_030221	1651	6	5668	2.28871	1	0.982729	99.3407
GOTERM_BP_FAT	GO:0019362~pyridine nucleotide metabolic process	7	0.275916	0.252426	NM_026428, NM_133686, NM_133435, NM_172607, NM_009075, NM_175460, NM_030221	1651	15	5668	1.6021	1	0.984413	99.5209
GOTERM_BP_FAT	GO:0009108~coenzyme biosynthetic process	16	0.630666	0.281466	NM_019966, NM_133686, NM_027772, NM_172607, NM_177041, NM_030221, NM_008116, NM_026010, NM_080575, NM_133435, NM_013861, NM_172952, NM_001114339, NM_019811, NM_175460, NM_023792, NM_172761	1651	44	5668	1.24839	1	0.989206	99.7685
GOTERM_BP_FAT	GO:0006769~nicotinamide metabolic process	6	0.2365	0.319082	NM_026428, NM_133686, NM_133435, NM_009075, NM_175460, NM_030221	1651	13	5668	1.58449	1	0.993488	99.9137
GOTERM_BP_FAT	GO:0046496~nicotinamide nucleotide metabolic process	6	0.2365	0.319082	NM_026428, NM_133686, NM_133435, NM_009075, NM_175460, NM_030221	1651	13	5668	1.58449	1	0.993488	99.9137
GOTERM_BP_FAT	GO:0009820~alkaloid metabolic process	6	0.2365	0.319082	NM_026428, NM_133686, NM_133435, NM_009075, NM_175460, NM_030221	1651	13	5668	1.58449	1	0.993488	99.9137
GOTERM_BP_FAT	GO:0042364~water-soluble vitamin biosynthetic process	6	0.2365	0.386729	NM_133686, NM_133435, NM_013861, NM_172607, NM_175460, NM_030221	1651	14	5668	1.47132	1	0.996941	99.9874
GOTERM_BP_FAT	GO:0009110~vitamin biosynthetic process	6	0.2365	0.386729	NM_133686, NM_133435, NM_013861, NM_172607, NM_175460, NM_030221	1651	14	5668	1.47132	1	0.996941	99.9874
GOTERM_BP_FAT	GO:0006733~oxidoreduction coenzyme metabolic process	9	0.35475	0.448895	NM_026428, NM_133686, NM_027772, NM_133435, NM_172607, NM_009075, NM_175460, NM_177041, NM_030221	1651	25	5668	1.23591	1	0.99869	99.9982
GOTERM_BP_FAT	GO:0006767~water-soluble vitamin metabolic process	7	0.275916	0.549262	NM_133686, NM_133435, NM_013861, NM_172607, NM_175460, NM_177041, NM_030221	1651	20	5668	1.20157	1	0.999722	100
GOTERM_BP_FAT	GO:0006732~coenzyme metabolic process	24	0.945999	0.571024	NM_019946, NM_019966, NM_026428, NM_133686, NM_030221, NM_010361, NM_153162, NM_080575, NM_133240, NM_133435, NM_009075, NM_001114339, NM_019811, NM_023792, NM_175460, NM_172761, NM_008255, NM_027772, NM_172607, NM_177041, NM_008116, NM_027695, NM_026010, NM_013861, NM_172952	1651	80	5668	1.02992	1	0.999782	100
GOTERM_BP_FAT	GO:0051188~cofactor biosynthetic process	18	0.709499	0.63262	NM_019966, NM_133686, NM_009479, NM_027772, NM_011465, NM_172607, NM_177041, NM_030221, NM_008116, NM_026010, NM_080575, NM_133435, NM_013861, NM_172952, NM_001114339, NM_019811, NM_175460, NM_023792, NM_172761	1651	61	5668	1.01304	1	0.999921	100
GOTERM_BP_FAT	GO:0051186~cofactor metabolic process	28	1.10367	0.810158	NM_019946, NM_019966, NM_026428, NM_133686, NM_011465, NM_030221, NM_153162, NM_010361, NM_026678, NM_080575, NM_133435, NM_133240, NM_009075, NM_019811, NM_001114339, NM_175460, NM_023792, NM_172761, NM_010442, NM_008255, NM_009479, NM_027772, NM_172607, NM_177041, NM_008116, NM_027695, NM_026010, NM_013861, NM_172952	1651	105	5668	0.915486	1	0.999999	100
Annotation Cluster 73	Enrichment Score: 0.5417288612961744
Category	Term	Count	%	PValue	Genes	List Total	Pop Hits	Pop Total	Fold Enrichment	Bonferroni	Benjamini	FDR
GOTERM_BP_FAT	GO:0048566~embryonic gut development	5	0.197083	0.0274886	NM_008130, NM_152947, NM_007398, NM_001081125, NM_026924, NM_010848	1651	5	5668	3.43307	1	0.681997	40.0539
GOTERM_BP_FAT	GO:0048565~gut development	7	0.275916	0.147367	NM_001142920, NM_152947, NM_007398, NM_001142922, NM_001142921, NM_001142924, NM_009333, NM_001142923, NM_026924, NM_008130, NM_001081125, NM_001142918, NM_001142919, NM_016769, NM_010848	1651	13	5668	1.84858	1	0.945454	94.6436
GOTERM_BP_FAT	GO:0055123~digestive system development	6	0.2365	0.319082	NM_001142920, NM_152947, NM_001142922, NM_001142921, NM_001142924, NM_009333, NM_001142923, NM_026924, NM_008130, NM_001081125, NM_001142918, NM_001042504, NM_001142919, NM_016769	1651	13	5668	1.58449	1	0.993488	99.9137
GOTERM_BP_FAT	GO:0007442~hindgut morphogenesis	3	0.11825	0.332631	NM_001142920, NM_008130, NM_001142922, NM_001142921, NM_001142924, NM_001142923, NM_009333, NM_001081125, NM_001142918, NM_001142919	1651	4	5668	2.5748	1	0.994181	99.9404
GOTERM_BP_FAT	GO:0048547~gut morphogenesis	5	0.197083	0.404332	NM_001142920, NM_152947, NM_001142922, NM_001142921, NM_001142924, NM_009333, NM_001142923, NM_026924, NM_008130, NM_001081125, NM_001142918, NM_001142919, NM_016769	1651	11	5668	1.56049	1	0.997558	99.9926
GOTERM_BP_FAT	GO:0048557~embryonic digestive tract morphogenesis	3	0.11825	0.453437	NM_001142920, NM_008130, NM_152947, NM_001142922, NM_001142921, NM_001142924, NM_001142923, NM_009333, NM_001142918, NM_001142919, NM_026924	1651	5	5668	2.05984	1	0.99878	99.9985
GOTERM_BP_FAT	GO:0048546~digestive tract morphogenesis	5	0.197083	0.479979	NM_001142920, NM_152947, NM_001142922, NM_001142921, NM_001142924, NM_009333, NM_001142923, NM_026924, NM_008130, NM_001081125, NM_001142918, NM_001142919, NM_016769	1651	12	5668	1.43045	1	0.999127	99.9994
GOTERM_BP_FAT	GO:0048567~ectodermal gut morphogenesis	4	0.157667	0.593298	NM_001142920, NM_008130, NM_001142922, NM_001142921, NM_001142924, NM_001142923, NM_009333, NM_001081125, NM_001142918, NM_001142919, NM_016769	1651	10	5668	1.37323	1	0.999848	100
GOTERM_BP_FAT	GO:0007439~ectodermal gut development	4	0.157667	0.593298	NM_001142920, NM_008130, NM_001142922, NM_001142921, NM_001142924, NM_001142923, NM_009333, NM_001081125, NM_001142918, NM_001142919, NM_016769	1651	10	5668	1.37323	1	0.999848	100
Annotation Cluster 74	Enrichment Score: 0.5235959815197677
Category	Term	Count	%	PValue	Genes	List Total	Pop Hits	Pop Total	Fold Enrichment	Bonferroni	Benjamini	FDR
GOTERM_BP_FAT	GO:0002244~hemopoietic progenitor cell differentiation	5	0.197083	0.178128	NM_010801, NM_028012, NM_001039543, NM_011159, NM_009238, NM_008063	1651	8	5668	2.14567	1	0.964016	97.2716
GOTERM_BP_FAT	GO:0002328~pro-B cell differentiation	3	0.11825	0.332631	NM_028012, NM_011159, NM_009238	1651	4	5668	2.5748	1	0.994181	99.9404
GOTERM_BP_FAT	GO:0002320~lymphoid progenitor cell differentiation	3	0.11825	0.453437	NM_028012, NM_011159, NM_009238	1651	5	5668	2.05984	1	0.99878	99.9985
Annotation Cluster 75	Enrichment Score: 0.5219134447903936
Category	Term	Count	%	PValue	Genes	List Total	Pop Hits	Pop Total	Fold Enrichment	Bonferroni	Benjamini	FDR
GOTERM_BP_FAT	GO:0001656~metanephros development	10	0.394166	0.0963533	NM_183355, NM_008130, NM_001039151, NM_016697, NM_146104, NM_011896, NM_144783, NM_133832, NM_010897, NM_001039150, NM_009189	1651	20	5668	1.71654	1	0.894639	84.4337
GOTERM_BP_FAT	GO:0060675~ureteric bud morphogenesis	5	0.197083	0.404332	NM_183355, NM_008130, NM_001039151, NM_016697, NM_001039150, NM_009189	1651	11	5668	1.56049	1	0.997558	99.9926
GOTERM_BP_FAT	GO:0001658~branching involved in ureteric bud morphogenesis	5	0.197083	0.404332	NM_183355, NM_008130, NM_001039151, NM_016697, NM_001039150, NM_009189	1651	11	5668	1.56049	1	0.997558	99.9926
GOTERM_BP_FAT	GO:0001657~ureteric bud development	6	0.2365	0.518804	NM_183355, NM_008130, NM_001039151, NM_016697, NM_011896, NM_001039150, NM_009189	1651	16	5668	1.2874	1	0.999534	99.9999
Annotation Cluster 76	Enrichment Score: 0.5075681812654138
Category	Term	Count	%	PValue	Genes	List Total	Pop Hits	Pop Total	Fold Enrichment	Bonferroni	Benjamini	FDR
GOTERM_BP_FAT	GO:0021510~spinal cord development	6	0.2365	0.253038	NM_008130, NM_001081125, NM_007578, NM_010897, NM_012000, NM_016768	1651	12	5668	1.71654	1	0.984337	99.528
GOTERM_BP_FAT	GO:0021515~cell differentiation in spinal cord	4	0.157667	0.332798	NM_008130, NM_001081125, NM_007578, NM_012000	1651	7	5668	1.96175	1	0.994092	99.9406
GOTERM_BP_FAT	GO:0021517~ventral spinal cord development	4	0.157667	0.332798	NM_008130, NM_001081125, NM_007578, NM_012000	1651	7	5668	1.96175	1	0.994092	99.9406
GOTERM_BP_FAT	GO:0021522~spinal cord motor neuron differentiation	4	0.157667	0.332798	NM_008130, NM_001081125, NM_007578, NM_012000	1651	7	5668	1.96175	1	0.994092	99.9406
Annotation Cluster 77	Enrichment Score: 0.5050043396461122
Category	Term	Count	%	PValue	Genes	List Total	Pop Hits	Pop Total	Fold Enrichment	Bonferroni	Benjamini	FDR
GOTERM_BP_FAT	GO:0001667~ameboidal cell migration	9	0.35475	0.12187	NM_152947, NM_001110205, NM_153423, NM_001110204, NM_026924, NM_007394, NM_010094, NM_001005510, NM_001077407, NM_008003, NM_153319, NM_001077404, NM_023598, NM_001077406	1651	18	5668	1.71654	1	0.923282	90.7997
GOTERM_BP_FAT	GO:0014032~neural crest cell development	5	0.197083	0.25014	NM_152947, NM_001110205, NM_001077407, NM_008003, NM_133832, NM_001110204, NM_001077404, NM_026924, NM_007394, NM_001077406	1651	9	5668	1.90726	1	0.984249	99.4933
GOTERM_BP_FAT	GO:0014033~neural crest cell differentiation	5	0.197083	0.25014	NM_152947, NM_001110205, NM_001077407, NM_008003, NM_133832, NM_001110204, NM_001077404, NM_026924, NM_007394, NM_001077406	1651	9	5668	1.90726	1	0.984249	99.4933
GOTERM_BP_FAT	GO:0014031~mesenchymal cell development	7	0.275916	0.371515	NM_152947, NM_001110205, NM_010136, NM_001077407, NM_008003, NM_133832, NM_010703, NM_001110204, NM_001077404, NM_026924, NM_007394, NM_001077406	1651	17	5668	1.41362	1	0.996273	99.9802
GOTERM_BP_FAT	GO:0001755~neural crest cell migration	4	0.157667	0.4256	NM_152947, NM_001110205, NM_001077407, NM_008003, NM_001110204, NM_001077404, NM_026924, NM_007394, NM_001077406	1651	8	5668	1.71654	1	0.998226	99.9962
GOTERM_BP_FAT	GO:0048762~mesenchymal cell differentiation	7	0.275916	0.491886	NM_152947, NM_001110205, NM_010136, NM_001077407, NM_008003, NM_133832, NM_010703, NM_001110204, NM_001077404, NM_026924, NM_007394, NM_001077406	1651	19	5668	1.26482	1	0.999273	99.9996
GOTERM_BP_FAT	GO:0060485~mesenchyme development	7	0.275916	0.491886	NM_152947, NM_001110205, NM_010136, NM_001077407, NM_008003, NM_133832, NM_010703, NM_001110204, NM_001077404, NM_026924, NM_007394, NM_001077406	1651	19	5668	1.26482	1	0.999273	99.9996
Annotation Cluster 78	Enrichment Score: 0.5049626334174783
Category	Term	Count	%	PValue	Genes	List Total	Pop Hits	Pop Total	Fold Enrichment	Bonferroni	Benjamini	FDR
GOTERM_BP_FAT	GO:0050432~catecholamine secretion	3	0.11825	0.204847	NM_001042617, NM_008529, NM_010788	1651	3	5668	3.43307	1	0.973828	98.5127
GOTERM_BP_FAT	GO:0015850~organic alcohol transport	5	0.197083	0.25014	NM_001042617, NM_008529, NM_017391, NM_144902, NM_010788	1651	9	5668	1.90726	1	0.984249	99.4933
GOTERM_BP_FAT	GO:0051937~catecholamine transport	3	0.11825	0.332631	NM_001042617, NM_008529, NM_010788	1651	4	5668	2.5748	1	0.994181	99.9404
GOTERM_BP_FAT	GO:0015844~monoamine transport	3	0.11825	0.560499	NM_001042617, NM_008529, NM_010788	1651	6	5668	1.71654	1	0.999741	100
Annotation Cluster 79	Enrichment Score: 0.4834256758328851
Category	Term	Count	%	PValue	Genes	List Total	Pop Hits	Pop Total	Fold Enrichment	Bonferroni	Benjamini	FDR
GOTERM_BP_FAT	GO:0050871~positive regulation of B cell activation	8	0.315333	0.0327499	NM_007398, NM_007552, NM_001034097, NM_011489, NM_001159503, NM_001110192, NM_001111099, NM_174989, NM_001159505, NM_001113563, NM_007669, NM_023517, NM_013563, NM_010566	1651	12	5668	2.28871	1	0.706996	45.7364
GOTERM_BP_FAT	GO:0002684~positive regulation of immune system process	24	0.945999	0.0652132	NM_018825, NM_007552, NM_021280, NM_009954, NM_001034097, NM_011489, NM_001159503, NM_001110192, NM_001159505, NM_011905, NM_019424, NM_001025597, NM_007669, NM_023517, NM_028679, NM_007398, NM_009735, NM_011027, NM_015790, NM_010907, NM_174989, NM_001111099, NM_020030, NM_001113563, NM_013545, NM_010851, NM_007413, NM_009018, NM_009016, NM_013563, NM_009017, NM_010016, NM_010566	1651	59	5668	1.3965	1	0.836867	71.0055
GOTERM_BP_FAT	GO:0002696~positive regulation of leukocyte activation	14	0.551833	0.0680089	NM_007398, NM_007552, NM_015790, NM_001034097, NM_011489, NM_001159503, NM_001110192, NM_174989, NM_001159505, NM_001111099, NM_019424, NM_020030, NM_001113563, NM_007669, NM_001025597, NM_010851, NM_023517, NM_007413, NM_009018, NM_013563, NM_009016, NM_009017, NM_010566	1651	30	5668	1.6021	1	0.843069	72.5568
GOTERM_BP_FAT	GO:0050867~positive regulation of cell activation	14	0.551833	0.0680089	NM_007398, NM_007552, NM_015790, NM_001034097, NM_011489, NM_001159503, NM_001110192, NM_174989, NM_001159505, NM_001111099, NM_019424, NM_020030, NM_001113563, NM_007669, NM_001025597, NM_010851, NM_023517, NM_007413, NM_009018, NM_013563, NM_009016, NM_009017, NM_010566	1651	30	5668	1.6021	1	0.843069	72.5568
GOTERM_BP_FAT	GO:0050864~regulation of B cell activation	9	0.35475	0.0897635	NM_007398, NM_007552, NM_001034097, NM_011489, NM_001159503, NM_001110192, NM_001111099, NM_174989, NM_001159505, NM_007669, NM_013545, NM_001113563, NM_023517, NM_013563, NM_010566	1651	17	5668	1.81751	1	0.888998	82.2124
GOTERM_BP_FAT	GO:0051251~positive regulation of lymphocyte activation	13	0.512416	0.107241	NM_007398, NM_007552, NM_015790, NM_001034097, NM_011489, NM_001159503, NM_001110192, NM_174989, NM_001159505, NM_001111099, NM_019424, NM_020030, NM_001113563, NM_007669, NM_001025597, NM_010851, NM_023517, NM_009018, NM_013563, NM_009016, NM_009017, NM_010566	1651	29	5668	1.53896	1	0.90673	87.5394
GOTERM_BP_FAT	GO:0048537~mucosal-associated lymphoid tissue development	3	0.11825	0.204847	NM_007398, NM_001025597, NM_001113563, NM_011489	1651	3	5668	3.43307	1	0.973828	98.5127
GOTERM_BP_FAT	GO:0048541~Peyer's patch development	3	0.11825	0.204847	NM_007398, NM_001025597, NM_001113563, NM_011489	1651	3	5668	3.43307	1	0.973828	98.5127
GOTERM_BP_FAT	GO:0045577~regulation of B cell differentiation	4	0.157667	0.239312	NM_001113563, NM_013545, NM_011489, NM_013563, NM_001110192, NM_010566	1651	6	5668	2.28871	1	0.982729	99.3407
GOTERM_BP_FAT	GO:0030890~positive regulation of B cell proliferation	4	0.157667	0.239312	NM_007398, NM_007669, NM_007552, NM_001111099, NM_174989	1651	6	5668	2.28871	1	0.982729	99.3407
GOTERM_BP_FAT	GO:0030888~regulation of B cell proliferation	5	0.197083	0.25014	NM_007398, NM_007669, NM_007552, NM_001110192, NM_001111099, NM_174989, NM_010566	1651	9	5668	1.90726	1	0.984249	99.4933
GOTERM_BP_FAT	GO:0050671~positive regulation of lymphocyte proliferation	7	0.275916	0.252426	NM_007398, NM_007669, NM_007552, NM_001113563, NM_010851, NM_015790, NM_011489, NM_001111099, NM_174989	1651	15	5668	1.6021	1	0.984413	99.5209
GOTERM_BP_FAT	GO:0032946~positive regulation of mononuclear cell proliferation	7	0.275916	0.252426	NM_007398, NM_007669, NM_007552, NM_001113563, NM_010851, NM_015790, NM_011489, NM_001111099, NM_174989	1651	15	5668	1.6021	1	0.984413	99.5209
GOTERM_BP_FAT	GO:0070665~positive regulation of leukocyte proliferation	7	0.275916	0.252426	NM_007398, NM_007669, NM_007552, NM_001113563, NM_010851, NM_015790, NM_011489, NM_001111099, NM_174989	1651	15	5668	1.6021	1	0.984413	99.5209
GOTERM_BP_FAT	GO:0002694~regulation of leukocyte activation	17	0.670083	0.274203	NM_007552, NM_001034097, NM_011489, NM_001159503, NM_001110192, NM_001159505, NM_019424, NM_001025597, NM_007669, NM_023517, NM_010442, NM_007398, NM_015790, NM_001111099, NM_174989, NM_020030, NM_001113563, NM_011546, NM_013545, NM_010851, NM_009018, NM_007413, NM_009016, NM_013563, NM_009017, NM_010566	1651	47	5668	1.24175	1	0.98843	99.7216
GOTERM_BP_FAT	GO:0050865~regulation of cell activation	17	0.670083	0.274203	NM_007552, NM_001034097, NM_011489, NM_001159503, NM_001110192, NM_001159505, NM_019424, NM_001025597, NM_007669, NM_023517, NM_010442, NM_007398, NM_015790, NM_001111099, NM_174989, NM_020030, NM_001113563, NM_011546, NM_013545, NM_010851, NM_009018, NM_007413, NM_009016, NM_013563, NM_009017, NM_010566	1651	47	5668	1.24175	1	0.98843	99.7216
GOTERM_BP_FAT	GO:0033081~regulation of T cell differentiation in the thymus	4	0.157667	0.332798	NM_007398, NM_007552, NM_011546, NM_013563	1651	7	5668	1.96175	1	0.994092	99.9406
GOTERM_BP_FAT	GO:0051249~regulation of lymphocyte activation	15	0.59125	0.438815	NM_007398, NM_007552, NM_015790, NM_001034097, NM_011489, NM_001159503, NM_001110192, NM_001159505, NM_174989, NM_001111099, NM_019424, NM_020030, NM_013545, NM_011546, NM_001113563, NM_007669, NM_001025597, NM_010851, NM_023517, NM_009018, NM_013563, NM_009016, NM_009017, NM_010566	1651	45	5668	1.14436	1	0.99846	99.9975
GOTERM_BP_FAT	GO:0050670~regulation of lymphocyte proliferation	9	0.35475	0.448895	NM_007398, NM_007669, NM_007552, NM_001113563, NM_013545, NM_010851, NM_015790, NM_011489, NM_001110192, NM_001111099, NM_174989, NM_010566	1651	25	5668	1.23591	1	0.99869	99.9982
GOTERM_BP_FAT	GO:0032944~regulation of mononuclear cell proliferation	9	0.35475	0.448895	NM_007398, NM_007669, NM_007552, NM_001113563, NM_013545, NM_010851, NM_015790, NM_011489, NM_001110192, NM_001111099, NM_174989, NM_010566	1651	25	5668	1.23591	1	0.99869	99.9982
GOTERM_BP_FAT	GO:0070663~regulation of leukocyte proliferation	9	0.35475	0.448895	NM_007398, NM_007669, NM_007552, NM_001113563, NM_013545, NM_010851, NM_015790, NM_011489, NM_001110192, NM_001111099, NM_174989, NM_010566	1651	25	5668	1.23591	1	0.99869	99.9982
GOTERM_BP_FAT	GO:0045579~positive regulation of B cell differentiation	3	0.11825	0.453437	NM_001113563, NM_011489, NM_013563, NM_001110192, NM_010566	1651	5	5668	2.05984	1	0.99878	99.9985
GOTERM_BP_FAT	GO:0042035~regulation of cytokine biosynthetic process	8	0.315333	0.468939	NM_008390, NM_008381, NM_001113563, NM_010851, NM_023059, NM_015790, NM_011489, NM_001159396, NM_001110192, NM_174989, NM_010566	1651	22	5668	1.24839	1	0.998992	99.9991
GOTERM_BP_FAT	GO:0045619~regulation of lymphocyte differentiation	8	0.315333	0.468939	NM_007398, NM_001025597, NM_007552, NM_001113563, NM_013545, NM_011546, NM_011489, NM_013563, NM_001110192, NM_010566	1651	22	5668	1.24839	1	0.998992	99.9991
GOTERM_BP_FAT	GO:0042108~positive regulation of cytokine biosynthetic process	5	0.197083	0.551489	NM_008390, NM_001113563, NM_010851, NM_015790, NM_011489, NM_001159396, NM_174989	1651	13	5668	1.32041	1	0.999703	100
GOTERM_BP_FAT	GO:0045621~positive regulation of lymphocyte differentiation	5	0.197083	0.617393	NM_007398, NM_001025597, NM_001113563, NM_011489, NM_013563, NM_001110192, NM_010566	1651	14	5668	1.2261	1	0.999902	100
GOTERM_BP_FAT	GO:0045580~regulation of T cell differentiation	6	0.2365	0.688916	NM_007398, NM_001025597, NM_007552, NM_001113563, NM_011546, NM_011489, NM_013563	1651	19	5668	1.08413	1	0.999968	100
GOTERM_BP_FAT	GO:0050870~positive regulation of T cell activation	6	0.2365	0.688916	NM_007398, NM_001025597, NM_007552, NM_001113563, NM_015790, NM_011489, NM_013563	1651	19	5668	1.08413	1	0.999968	100
GOTERM_BP_FAT	GO:0045582~positive regulation of T cell differentiation	4	0.157667	0.777772	NM_007398, NM_001025597, NM_001113563, NM_011489, NM_013563	1651	13	5668	1.05633	1	0.999997	100
GOTERM_BP_FAT	GO:0042102~positive regulation of T cell proliferation	3	0.11825	0.787928	NM_007552, NM_001113563, NM_015790, NM_011489	1651	9	5668	1.14436	1	0.999997	100
GOTERM_BP_FAT	GO:0046638~positive regulation of alpha-beta T cell differentiation	3	0.11825	0.787928	NM_007398, NM_001025597, NM_013563	1651	9	5668	1.14436	1	0.999997	100
GOTERM_BP_FAT	GO:0046637~regulation of alpha-beta T cell differentiation	3	0.11825	0.836585	NM_007398, NM_001025597, NM_013563	1651	10	5668	1.02992	1	0.999999	100
GOTERM_BP_FAT	GO:0046635~positive regulation of alpha-beta T cell activation	3	0.11825	0.836585	NM_007398, NM_001025597, NM_013563	1651	10	5668	1.02992	1	0.999999	100
GOTERM_BP_FAT	GO:0050863~regulation of T cell activation	8	0.315333	0.920312	NM_007398, NM_001025597, NM_007552, NM_001113563, NM_013545, NM_011546, NM_015790, NM_011489, NM_013563	1651	35	5668	0.784702	1	1	100
GOTERM_BP_FAT	GO:0046634~regulation of alpha-beta T cell activation	3	0.11825	0.927862	NM_007398, NM_001025597, NM_013563	1651	13	5668	0.792247	1	1	100
GOTERM_BP_FAT	GO:0042129~regulation of T cell proliferation	4	0.157667	0.930426	NM_007552, NM_001113563, NM_013545, NM_015790, NM_011489	1651	18	5668	0.762905	1	1	100
Annotation Cluster 80	Enrichment Score: 0.4828443380820098
Category	Term	Count	%	PValue	Genes	List Total	Pop Hits	Pop Total	Fold Enrichment	Bonferroni	Benjamini	FDR
GOTERM_BP_FAT	GO:0060538~skeletal muscle organ development	11	0.433583	0.238553	NM_134080, NM_020007, NM_001113248, NM_147176, NM_016798, NM_001042504, NM_172952, NM_010897, NM_008913, NM_016754, NM_009189, NM_152134	1651	27	5668	1.39866	1	0.982764	99.3285
GOTERM_BP_FAT	GO:0007519~skeletal muscle tissue development	11	0.433583	0.238553	NM_134080, NM_020007, NM_001113248, NM_147176, NM_016798, NM_001042504, NM_172952, NM_010897, NM_008913, NM_016754, NM_009189, NM_152134	1651	27	5668	1.39866	1	0.982764	99.3285
GOTERM_BP_FAT	GO:0007517~muscle organ development	25	0.985416	0.329827	NM_144800, NM_028004, NM_153588, NM_152134, NM_019754, NM_008529, NM_031260, NM_010043, NM_024230, NM_147176, NM_016798, NM_016754, NM_023598, NM_020007, NM_018789, NM_010897, NM_011305, NM_008913, NM_007496, NM_134080, NM_001146268, NM_001113248, NM_001122667, NM_028835, NM_001042504, NM_172952, NM_009189	1651	75	5668	1.14436	1	0.993972	99.9356
GOTERM_BP_FAT	GO:0014706~striated muscle tissue development	16	0.630666	0.424966	NM_020007, NM_028004, NM_010897, NM_008913, NM_011305, NM_153588, NM_152134, NM_134080, NM_008529, NM_001113248, NM_147176, NM_001122667, NM_016798, NM_028835, NM_001042504, NM_172952, NM_016754, NM_009189	1651	48	5668	1.14436	1	0.998239	99.9961
GOTERM_BP_FAT	GO:0060537~muscle tissue development	17	0.670083	0.483022	NM_020007, NM_028004, NM_010897, NM_008913, NM_011305, NM_153588, NM_152134, NM_134080, NM_008529, NM_001146268, NM_001113248, NM_147176, NM_001122667, NM_016798, NM_028835, NM_001042504, NM_172952, NM_016754, NM_009189	1651	53	5668	1.10117	1	0.999162	99.9995
Annotation Cluster 81	Enrichment Score: 0.4823880235607556
Category	Term	Count	%	PValue	Genes	List Total	Pop Hits	Pop Total	Fold Enrichment	Bonferroni	Benjamini	FDR
GOTERM_BP_FAT	GO:0050772~positive regulation of axonogenesis	7	0.275916	0.0216722	NM_008744, NM_001145887, NM_009384, NM_010838, NM_001038609, NM_013749, NM_133719, NM_138749, NM_172775	1651	9	5668	2.67017	1	0.633776	33.1187
GOTERM_BP_FAT	GO:0045927~positive regulation of growth	8	0.315333	0.250034	NM_008744, NM_001025597, NM_001113563, NM_010838, NM_001038609, NM_023755, NM_011489, NM_013749, NM_175933, NM_198683	1651	18	5668	1.52581	1	0.98448	99.492
GOTERM_BP_FAT	GO:0031346~positive regulation of cell projection organization	7	0.275916	0.252426	NM_008744, NM_001145887, NM_009384, NM_010838, NM_001038609, NM_013749, NM_133719, NM_138749, NM_172775	1651	15	5668	1.6021	1	0.984413	99.5209
GOTERM_BP_FAT	GO:0045773~positive regulation of axon extension	3	0.11825	0.332631	NM_008744, NM_010838, NM_001038609, NM_013749	1651	4	5668	2.5748	1	0.994181	99.9404
GOTERM_BP_FAT	GO:0048639~positive regulation of developmental growth	3	0.11825	0.453437	NM_008744, NM_010838, NM_001038609, NM_013749	1651	5	5668	2.05984	1	0.99878	99.9985
GOTERM_BP_FAT	GO:0030307~positive regulation of cell growth	3	0.11825	0.560499	NM_008744, NM_010838, NM_001038609, NM_013749	1651	6	5668	1.71654	1	0.999741	100
GOTERM_BP_FAT	GO:0030516~regulation of axon extension	3	0.11825	0.651579	NM_008744, NM_010838, NM_001038609, NM_013749	1651	7	5668	1.47132	1	0.999941	100
GOTERM_BP_FAT	GO:0045793~positive regulation of cell size	3	0.11825	0.651579	NM_008744, NM_010838, NM_001038609, NM_013749	1651	7	5668	1.47132	1	0.999941	100
GOTERM_BP_FAT	GO:0048638~regulation of developmental growth	3	0.11825	0.927862	NM_008744, NM_010838, NM_001038609, NM_013749	1651	13	5668	0.792247	1	1	100
Annotation Cluster 82	Enrichment Score: 0.47793585755334655
Category	Term	Count	%	PValue	Genes	List Total	Pop Hits	Pop Total	Fold Enrichment	Bonferroni	Benjamini	FDR
GOTERM_BP_FAT	GO:0060627~regulation of vesicle-mediated transport	15	0.59125	0.189562	NM_010442, NM_001045489, NM_016697, NM_031874, NM_009497, NM_146001, NM_007578, NM_010148, NM_023537, NM_016801, NM_007413, NM_144860, NM_009001, NM_008090, NM_001110796	1651	38	5668	1.35516	1	0.969677	97.8904
GOTERM_BP_FAT	GO:0045807~positive regulation of endocytosis	5	0.197083	0.25014	NM_001045489, NM_016697, NM_146001, NM_144860, NM_008090	1651	9	5668	1.90726	1	0.984249	99.4933
GOTERM_BP_FAT	GO:0030100~regulation of endocytosis	6	0.2365	0.776709	NM_010148, NM_001045489, NM_016697, NM_146001, NM_144860, NM_008090	1651	21	5668	0.980877	1	0.999996	100
Annotation Cluster 83	Enrichment Score: 0.475305974096853
Category	Term	Count	%	PValue	Genes	List Total	Pop Hits	Pop Total	Fold Enrichment	Bonferroni	Benjamini	FDR
GOTERM_BP_FAT	GO:0032675~regulation of interleukin-6 production	8	0.315333	0.0534682	NM_010851, NM_011027, NM_007413, NM_024439, NM_001110192, NM_028679, NM_174989, NM_011905, NM_010566	1651	13	5668	2.11266	1	0.813537	63.5356
GOTERM_BP_FAT	GO:0032642~regulation of chemokine production	5	0.197083	0.063533	NM_010851, NM_023059, NM_007413, NM_174989, NM_008063	1651	6	5668	2.86089	1	0.835629	70.0336
GOTERM_BP_FAT	GO:0002684~positive regulation of immune system process	24	0.945999	0.0652132	NM_018825, NM_007552, NM_021280, NM_009954, NM_001034097, NM_011489, NM_001159503, NM_001110192, NM_001159505, NM_011905, NM_019424, NM_001025597, NM_007669, NM_023517, NM_028679, NM_007398, NM_009735, NM_011027, NM_015790, NM_010907, NM_174989, NM_001111099, NM_020030, NM_001113563, NM_013545, NM_010851, NM_007413, NM_009018, NM_009016, NM_013563, NM_009017, NM_010016, NM_010566	1651	59	5668	1.3965	1	0.836867	71.0055
GOTERM_BP_FAT	GO:0050778~positive regulation of immune response	15	0.59125	0.110153	NM_018825, NM_007398, NM_009735, NM_021280, NM_011027, NM_009954, NM_001034097, NM_010907, NM_011489, NM_001159503, NM_174989, NM_001159505, NM_011905, NM_020030, NM_013545, NM_001113563, NM_010851, NM_023517, NM_009018, NM_009016, NM_009017, NM_010016	1651	35	5668	1.47132	1	0.910398	88.265
GOTERM_BP_FAT	GO:0043330~response to exogenous dsRNA	5	0.197083	0.178128	NM_016849, NM_010907, NM_028679, NM_174989, NM_009283	1651	8	5668	2.14567	1	0.964016	97.2716
GOTERM_BP_FAT	GO:0032755~positive regulation of interleukin-6 production	5	0.197083	0.178128	NM_010851, NM_011027, NM_007413, NM_174989, NM_011905	1651	8	5668	2.14567	1	0.964016	97.2716
GOTERM_BP_FAT	GO:0048584~positive regulation of response to stimulus	20	0.788333	0.199619	NM_018825, NM_021280, NM_009954, NM_001034097, NM_011489, NM_001159503, NM_001159505, NM_011905, NM_001161432, NM_001161433, NM_023517, NM_009373, NM_001025395, NM_009735, NM_007398, NM_011027, NM_001037955, NM_010907, NM_174989, NM_020030, NM_001113563, NM_013545, NM_010851, NM_009018, NM_007413, NM_009016, NM_009017, NM_134068, NM_010016	1651	54	5668	1.27151	1	0.972758	98.3226
GOTERM_BP_FAT	GO:0002224~toll-like receptor signaling pathway	4	0.157667	0.239312	NM_010851, NM_010907, NM_174989, NM_011905	1651	6	5668	2.28871	1	0.982729	99.3407
GOTERM_BP_FAT	GO:0045088~regulation of innate immune response	8	0.315333	0.250034	NM_020030, NM_001113563, NM_010851, NM_009018, NM_010907, NM_011489, NM_009016, NM_009017, NM_001139520, NM_028679, NM_174989, NM_011905	1651	18	5668	1.52581	1	0.98448	99.492
GOTERM_BP_FAT	GO:0031349~positive regulation of defense response	8	0.315333	0.250034	NM_009373, NM_020030, NM_001113563, NM_010851, NM_007413, NM_009018, NM_010907, NM_011489, NM_009016, NM_009017, NM_174989, NM_011905	1651	18	5668	1.52581	1	0.98448	99.492
GOTERM_BP_FAT	GO:0031663~lipopolysaccharide-mediated signaling pathway	5	0.197083	0.25014	NM_016849, NM_010851, NM_010907, NM_174989, NM_009283	1651	9	5668	1.90726	1	0.984249	99.4933
GOTERM_BP_FAT	GO:0032680~regulation of tumor necrosis factor production	5	0.197083	0.25014	NM_010851, NM_024439, NM_028679, NM_174989, NM_011905	1651	9	5668	1.90726	1	0.984249	99.4933
GOTERM_BP_FAT	GO:0032760~positive regulation of tumor necrosis factor production	3	0.11825	0.332631	NM_010851, NM_174989, NM_011905	1651	4	5668	2.5748	1	0.994181	99.9404
GOTERM_BP_FAT	GO:0002758~innate immune response-activating signal transduction	4	0.157667	0.332798	NM_010851, NM_010907, NM_174989, NM_011905	1651	7	5668	1.96175	1	0.994092	99.9406
GOTERM_BP_FAT	GO:0002221~pattern recognition receptor signaling pathway	4	0.157667	0.332798	NM_010851, NM_010907, NM_174989, NM_011905	1651	7	5668	1.96175	1	0.994092	99.9406
GOTERM_BP_FAT	GO:0050830~defense response to Gram-positive bacterium	4	0.157667	0.332798	NM_010851, NM_011027, NM_010208, NM_011905	1651	7	5668	1.96175	1	0.994092	99.9406
GOTERM_BP_FAT	GO:0032494~response to peptidoglycan	4	0.157667	0.332798	NM_010851, NM_010907, NM_028679, NM_011905	1651	7	5668	1.96175	1	0.994092	99.9406
GOTERM_BP_FAT	GO:0001817~regulation of cytokine production	17	0.670083	0.341579	NM_008381, NM_008390, NM_010442, NM_011027, NM_015790, NM_011489, NM_001110192, NM_174989, NM_011905, NM_008063, NM_020030, NM_001113563, NM_010851, NM_023059, NM_007413, NM_009018, NM_009016, NM_009017, NM_001159396, NM_024439, NM_028679, NM_010566, NM_011157	1651	49	5668	1.19107	1	0.994719	99.9534
GOTERM_BP_FAT	GO:0051099~positive regulation of binding	9	0.35475	0.345803	NM_001161432, NM_001161433, NM_001025432, NM_198094, NM_010851, NM_010241, NM_010434, NM_028679, NM_174989, NM_011905	1651	23	5668	1.34338	1	0.994945	99.9586
GOTERM_BP_FAT	GO:0002253~activation of immune response	9	0.35475	0.345803	NM_018825, NM_013545, NM_021280, NM_010851, NM_009954, NM_010907, NM_174989, NM_011905, NM_010016	1651	23	5668	1.34338	1	0.994945	99.9586
GOTERM_BP_FAT	GO:0002237~response to molecule of bacterial origin	9	0.35475	0.345803	NM_016849, NM_009735, NM_010851, NM_011027, NM_010907, NM_028679, NM_174989, NM_011905, NM_009283	1651	23	5668	1.34338	1	0.994945	99.9586
GOTERM_BP_FAT	GO:0002757~immune response-activating signal transduction	8	0.315333	0.35801	NM_018825, NM_013545, NM_021280, NM_010851, NM_009954, NM_010907, NM_174989, NM_011905	1651	20	5668	1.37323	1	0.995606	99.9707
GOTERM_BP_FAT	GO:0002764~immune response-regulating signal transduction	8	0.315333	0.35801	NM_018825, NM_013545, NM_021280, NM_010851, NM_009954, NM_010907, NM_174989, NM_011905	1651	20	5668	1.37323	1	0.995606	99.9707
GOTERM_BP_FAT	GO:0043388~positive regulation of DNA binding	8	0.315333	0.35801	NM_001161432, NM_001161433, NM_001025432, NM_198094, NM_010851, NM_010434, NM_028679, NM_174989, NM_011905	1651	20	5668	1.37323	1	0.995606	99.9707
GOTERM_BP_FAT	GO:0051091~positive regulation of transcription factor activity	6	0.2365	0.386729	NM_001161432, NM_001161433, NM_001025432, NM_010851, NM_028679, NM_174989, NM_011905	1651	14	5668	1.47132	1	0.996941	99.9874
GOTERM_BP_FAT	GO:0009617~response to bacterium	12	0.473	0.40033	NM_016849, NM_009735, NM_001033367, NM_010851, NM_011027, NM_010208, NM_010907, NM_016910, NM_028679, NM_174989, NM_011905, NM_009283	1651	34	5668	1.21167	1	0.997461	99.9916
GOTERM_BP_FAT	GO:0002218~activation of innate immune response	4	0.157667	0.4256	NM_010851, NM_010907, NM_174989, NM_011905	1651	8	5668	1.71654	1	0.998226	99.9962
GOTERM_BP_FAT	GO:0051090~regulation of transcription factor activity	10	0.394166	0.479115	NM_001161432, NM_001161433, NM_010442, NM_001025432, NM_010851, NM_175031, NM_023059, NM_010907, NM_028679, NM_174989, NM_011905	1651	29	5668	1.18382	1	0.999129	99.9994
GOTERM_BP_FAT	GO:0042742~defense response to bacterium	5	0.197083	0.479979	NM_001033367, NM_010851, NM_011027, NM_010208, NM_011905	1651	12	5668	1.43045	1	0.999127	99.9994
GOTERM_BP_FAT	GO:0051101~regulation of DNA binding	12	0.473	0.486813	NM_010442, NM_010907, NM_010434, NM_011905, NM_174989, NM_001161432, NM_001161433, NM_001025432, NM_198094, NM_175031, NM_010851, NM_023059, NM_028679	1651	36	5668	1.14436	1	0.999209	99.9995
GOTERM_BP_FAT	GO:0032496~response to lipopolysaccharide	7	0.275916	0.491886	NM_016849, NM_010851, NM_011027, NM_010907, NM_028679, NM_174989, NM_009283	1651	19	5668	1.26482	1	0.999273	99.9996
GOTERM_BP_FAT	GO:0045089~positive regulation of innate immune response	6	0.2365	0.518804	NM_020030, NM_001113563, NM_010851, NM_009018, NM_010907, NM_011489, NM_009016, NM_009017, NM_174989, NM_011905	1651	16	5668	1.2874	1	0.999534	99.9999
GOTERM_BP_FAT	GO:0009615~response to virus	7	0.275916	0.549262	NM_016849, NM_011163, NM_028864, NM_010851, NM_001139520, NM_028679, NM_174989	1651	20	5668	1.20157	1	0.999722	100
GOTERM_BP_FAT	GO:0051092~positive regulation of NF-kappaB transcription factor activity	5	0.197083	0.551489	NM_001161432, NM_001161433, NM_010851, NM_028679, NM_174989, NM_011905	1651	13	5668	1.32041	1	0.999703	100
GOTERM_BP_FAT	GO:0045429~positive regulation of nitric oxide biosynthetic process	3	0.11825	0.560499	NM_020030, NM_009018, NM_009016, NM_009017, NM_174989, NM_011905	1651	6	5668	1.71654	1	0.999741	100
GOTERM_BP_FAT	GO:0051098~regulation of binding	14	0.551833	0.641049	NM_010442, NM_010434, NM_010907, NM_011905, NM_174989, NM_001161432, NM_001161433, NM_001025432, NM_198094, NM_175031, NM_010851, NM_010241, NM_023059, NM_028679, NM_016769	1651	47	5668	1.02262	1	0.999926	100
GOTERM_BP_FAT	GO:0045428~regulation of nitric oxide biosynthetic process	3	0.11825	0.651579	NM_020030, NM_009018, NM_009016, NM_009017, NM_174989, NM_011905	1651	7	5668	1.47132	1	0.999941	100
GOTERM_BP_FAT	GO:0002768~immune response-regulating cell surface receptor signaling pathway	5	0.197083	0.676853	NM_018825, NM_013545, NM_021280, NM_009954, NM_011905	1651	15	5668	1.14436	1	0.999959	100
GOTERM_BP_FAT	GO:0002429~immune response-activating cell surface receptor signaling pathway	5	0.197083	0.676853	NM_018825, NM_013545, NM_021280, NM_009954, NM_011905	1651	15	5668	1.14436	1	0.999959	100
GOTERM_BP_FAT	GO:0043331~response to dsRNA	5	0.197083	0.729536	NM_016849, NM_010907, NM_028679, NM_174989, NM_009283	1651	16	5668	1.07283	1	0.999988	100
GOTERM_BP_FAT	GO:0001819~positive regulation of cytokine production	6	0.2365	0.776709	NM_020030, NM_010851, NM_011027, NM_007413, NM_009018, NM_009016, NM_009017, NM_174989, NM_011905	1651	21	5668	0.980877	1	0.999996	100
GOTERM_BP_FAT	GO:0050851~antigen receptor-mediated signaling pathway	4	0.157667	0.821512	NM_018825, NM_013545, NM_021280, NM_009954	1651	14	5668	0.980877	1	0.999999	100
Annotation Cluster 84	Enrichment Score: 0.47182816199523164
Category	Term	Count	%	PValue	Genes	List Total	Pop Hits	Pop Total	Fold Enrichment	Bonferroni	Benjamini	FDR
GOTERM_BP_FAT	GO:0042060~wound healing	15	0.59125	0.110153	NM_011173, NM_011945, NM_001039151, NM_029094, NM_010897, NM_001039150, NM_008083, NM_008816, NM_019424, NM_021469, NM_001032378, NM_011145, NM_009673, NM_011576, NM_001013756, NM_013508, NM_001005248, NM_001005247	1651	35	5668	1.47132	1	0.910398	88.265
GOTERM_BP_FAT	GO:0050878~regulation of body fluid levels	7	0.275916	0.371515	NM_019424, NM_011173, NM_029094, NM_027772, NM_009673, NM_011576, NM_001005248, NM_001005247	1651	17	5668	1.41362	1	0.996273	99.9802
GOTERM_BP_FAT	GO:0050817~coagulation	6	0.2365	0.45388	NM_019424, NM_011173, NM_029094, NM_009673, NM_011576, NM_001005248, NM_001005247	1651	15	5668	1.37323	1	0.998766	99.9985
GOTERM_BP_FAT	GO:0007596~blood coagulation	6	0.2365	0.45388	NM_019424, NM_011173, NM_029094, NM_009673, NM_011576, NM_001005248, NM_001005247	1651	15	5668	1.37323	1	0.998766	99.9985
GOTERM_BP_FAT	GO:0007599~hemostasis	6	0.2365	0.518804	NM_019424, NM_011173, NM_029094, NM_009673, NM_011576, NM_001005248, NM_001005247	1651	16	5668	1.2874	1	0.999534	99.9999
Annotation Cluster 85	Enrichment Score: 0.4404284065803101
Category	Term	Count	%	PValue	Genes	List Total	Pop Hits	Pop Total	Fold Enrichment	Bonferroni	Benjamini	FDR
GOTERM_BP_FAT	GO:0006904~vesicle docking during exocytosis	6	0.2365	0.319082	NM_009148, NM_016801, NM_177077, NM_175353, NM_009295, NM_013841	1651	13	5668	1.58449	1	0.993488	99.9137
GOTERM_BP_FAT	GO:0022406~membrane docking	6	0.2365	0.386729	NM_009148, NM_016801, NM_177077, NM_175353, NM_009295, NM_013841	1651	14	5668	1.47132	1	0.996941	99.9874
GOTERM_BP_FAT	GO:0048278~vesicle docking	6	0.2365	0.386729	NM_009148, NM_016801, NM_177077, NM_175353, NM_009295, NM_013841	1651	14	5668	1.47132	1	0.996941	99.9874
Annotation Cluster 86	Enrichment Score: 0.440038673602492
Category	Term	Count	%	PValue	Genes	List Total	Pop Hits	Pop Total	Fold Enrichment	Bonferroni	Benjamini	FDR
GOTERM_BP_FAT	GO:0030041~actin filament polymerization	3	0.11825	0.332631	NM_144800, NM_146120, NM_017398	1651	4	5668	2.5748	1	0.994181	99.9404
GOTERM_BP_FAT	GO:0008154~actin polymerization or depolymerization	4	0.157667	0.332798	NM_001083121, NM_144800, NM_146120, NM_017398	1651	7	5668	1.96175	1	0.994092	99.9406
GOTERM_BP_FAT	GO:0051258~protein polymerization	7	0.275916	0.432255	NM_009450, NM_023279, NM_207176, NM_144800, NM_009447, NM_146120, NM_017398	1651	18	5668	1.33508	1	0.998315	99.9969
Annotation Cluster 87	Enrichment Score: 0.4383564590386037
Category	Term	Count	%	PValue	Genes	List Total	Pop Hits	Pop Total	Fold Enrichment	Bonferroni	Benjamini	FDR
GOTERM_BP_FAT	GO:0003006~reproductive developmental process	43	1.69492	0.0649846	NM_177546, NM_001039126, NM_010921, NM_028259, NM_001025257, NM_011272, NM_010828, NM_001033043, NM_001081092, NM_011169, NM_144783, NM_001033954, NM_001142920, NM_146142, NM_007396, NM_001025395, NM_001142922, NM_001142921, NM_001142924, NM_001142923, NM_031384, NM_011305, NM_015826, NM_007394, NM_020002, NM_009505, NM_010568, NM_001110268, NM_011159, NM_001142918, NM_001142919, NM_080637, NM_00…	1651	117	5668	1.26173	1	0.838023	70.875
GOTERM_BP_FAT	GO:0007548~sex differentiation	20	0.788333	0.199619	NM_177546, NM_001039126, NM_011489, NM_010921, NM_133832, NM_001025257, NM_001080945, NM_001081092, NM_144783, NM_001142920, NM_007396, NM_001142922, NM_001142921, NM_001142924, NM_001142923, NM_009333, NM_053122, NM_031384, NM_177191, NM_015826, NM_183355, NM_009505, NM_001110268, NM_144547, NM_023046, NM_001113563, NM_010059, NM_013846, NM_007537, NM_001142918, NM_001142919	1651	54	5668	1.27151	1	0.972758	98.3226
GOTERM_BP_FAT	GO:0048608~reproductive structure development	20	0.788333	0.226228	NM_007396, NM_177546, NM_001025395, NM_001039151, NM_053122, NM_031384, NM_013464, NM_010921, NM_011489, NM_133832, NM_001039150, NM_001025257, NM_011305, NM_011272, NM_009505, NM_001110268, NM_001113563, NM_010059, NM_001080945, NM_001081125, NM_007537, NM_001081092, NM_011169, NM_144783	1651	55	5668	1.24839	1	0.98048	99.0983
GOTERM_BP_FAT	GO:0045137~development of primary sexual characteristics	14	0.551833	0.41395	NM_007396, NM_177546, NM_053122, NM_031384, NM_001039126, NM_011489, NM_177191, NM_133832, NM_001025257, NM_009505, NM_001110268, NM_023046, NM_001113563, NM_010059, NM_001080945, NM_007537, NM_001081092, NM_144783	1651	41	5668	1.17227	1	0.997896	99.9945
GOTERM_BP_FAT	GO:0008406~gonad development	12	0.473	0.443731	NM_007396, NM_177546, NM_053122, NM_031384, NM_011489, NM_133832, NM_001025257, NM_009505, NM_001110268, NM_001113563, NM_010059, NM_001080945, NM_007537, NM_001081092, NM_144783	1651	35	5668	1.17705	1	0.998576	99.9979
GOTERM_BP_FAT	GO:0046661~male sex differentiation	7	0.275916	0.779682	NM_007396, NM_001113563, NM_023046, NM_031384, NM_001039126, NM_007537, NM_011489, NM_144783, NM_177191	1651	25	5668	0.96126	1	0.999997	100
GOTERM_BP_FAT	GO:0046546~development of primary male sexual characteristics	6	0.2365	0.812814	NM_007396, NM_023046, NM_031384, NM_001039126, NM_007537, NM_144783, NM_177191	1651	22	5668	0.936292	1	0.999999	100
GOTERM_BP_FAT	GO:0008584~male gonad development	4	0.157667	0.911195	NM_007396, NM_031384, NM_007537, NM_144783	1651	17	5668	0.807781	1	1	100
Annotation Cluster 88	Enrichment Score: 0.4357731634196708
Category	Term	Count	%	PValue	Genes	List Total	Pop Hits	Pop Total	Fold Enrichment	Bonferroni	Benjamini	FDR
GOTERM_BP_FAT	GO:0051899~membrane depolarization	5	0.197083	0.326739	NM_011027, NM_011026, NM_007578, NM_008913, NM_010788	1651	10	5668	1.71654	1	0.993836	99.9299
GOTERM_BP_FAT	GO:0060079~regulation of excitatory postsynaptic membrane potential	3	0.11825	0.332631	NM_011026, NM_008913, NM_010788	1651	4	5668	2.5748	1	0.994181	99.9404
GOTERM_BP_FAT	GO:0060078~regulation of postsynaptic membrane potential	3	0.11825	0.453437	NM_011026, NM_008913, NM_010788	1651	5	5668	2.05984	1	0.99878	99.9985
Annotation Cluster 89	Enrichment Score: 0.43549456416526733
Category	Term	Count	%	PValue	Genes	List Total	Pop Hits	Pop Total	Fold Enrichment	Bonferroni	Benjamini	FDR
GOTERM_BP_FAT	GO:0003018~vascular process in circulatory system	6	0.2365	0.319082	NM_009505, NM_001110268, NM_207176, NM_011026, NM_007413, NM_013462, NM_001033954, NM_001025257	1651	13	5668	1.58449	1	0.993488	99.9137
GOTERM_BP_FAT	GO:0042311~vasodilation	5	0.197083	0.326739	NM_207176, NM_011026, NM_007413, NM_013462, NM_001033954	1651	10	5668	1.71654	1	0.993836	99.9299
GOTERM_BP_FAT	GO:0001976~neurological system process involved in regulation of systemic arterial blood pressure	3	0.11825	0.332631	NM_009406, NM_001033954, NM_010788	1651	4	5668	2.5748	1	0.994181	99.9404
GOTERM_BP_FAT	GO:0003073~regulation of systemic arterial blood pressure	4	0.157667	0.332798	NM_013462, NM_009406, NM_001033954, NM_010788	1651	7	5668	1.96175	1	0.994092	99.9406
GOTERM_BP_FAT	GO:0003013~circulatory system process	10	0.394166	0.334626	NM_010442, NM_011026, NM_001025257, NM_009406, NM_010788, NM_178655, NM_009505, NM_001110268, NM_207176, NM_007413, NM_013462, NM_001033954, NM_001034168	1651	26	5668	1.32041	1	0.994189	99.9435
GOTERM_BP_FAT	GO:0008015~blood circulation	10	0.394166	0.334626	NM_010442, NM_011026, NM_001025257, NM_009406, NM_010788, NM_178655, NM_009505, NM_001110268, NM_207176, NM_007413, NM_013462, NM_001033954, NM_001034168	1651	26	5668	1.32041	1	0.994189	99.9435
GOTERM_BP_FAT	GO:0008217~regulation of blood pressure	5	0.197083	0.404332	NM_010442, NM_013462, NM_009406, NM_001033954, NM_010788	1651	11	5668	1.56049	1	0.997558	99.9926
GOTERM_BP_FAT	GO:0035150~regulation of tube size	5	0.197083	0.479979	NM_207176, NM_011026, NM_007413, NM_013462, NM_001033954	1651	12	5668	1.43045	1	0.999127	99.9994
GOTERM_BP_FAT	GO:0050880~regulation of blood vessel size	5	0.197083	0.479979	NM_207176, NM_011026, NM_007413, NM_013462, NM_001033954	1651	12	5668	1.43045	1	0.999127	99.9994
Annotation Cluster 90	Enrichment Score: 0.4258592380718587
Category	Term	Count	%	PValue	Genes	List Total	Pop Hits	Pop Total	Fold Enrichment	Bonferroni	Benjamini	FDR
GOTERM_BP_FAT	GO:0001738~morphogenesis of a polarized epithelium	6	0.2365	0.0881134	NM_008056, NM_009886, NM_021458, NM_008480, NM_001162494, NM_177638, NM_033509	1651	9	5668	2.28871	1	0.885829	81.611
GOTERM_BP_FAT	GO:0045197~establishment or maintenance of epithelial cell apical/basal polarity	3	0.11825	0.560499	NM_008480, NM_177638, NM_033509	1651	6	5668	1.71654	1	0.999741	100
GOTERM_BP_FAT	GO:0007163~establishment or maintenance of cell polarity	7	0.275916	0.603495	NM_001013580, NM_026480, NM_008480, NM_001005510, NM_022410, NM_177638, NM_033509	1651	21	5668	1.14436	1	0.999872	100
GOTERM_BP_FAT	GO:0035088~establishment or maintenance of apical/basal cell polarity	4	0.157667	0.66416	NM_026480, NM_008480, NM_177638, NM_033509	1651	11	5668	1.24839	1	0.999949	100
Annotation Cluster 91	Enrichment Score: 0.4236298855202488
Category	Term	Count	%	PValue	Genes	List Total	Pop Hits	Pop Total	Fold Enrichment	Bonferroni	Benjamini	FDR
GOTERM_BP_FAT	GO:0010627~regulation of protein kinase cascade	23	0.906583	0.187886	NM_001163453, NM_011945, NM_001014996, NM_001163451, NM_001163450, NM_010434, NM_001161432, NM_001161433, NM_144849, NM_030168, NM_001110276, NM_139232, NM_001110275, NM_011145, NM_013462, NM_013931, NM_009373, NM_011613, NM_011027, NM_020028, NM_001037955, NM_001163448, NM_001163447, NM_010099, NM_010897, NM_001163449, NM_174989, NM_175088, NM_013545, NM_011896, NM_010851, NM_010587, NM_134068	1651	63	5668	1.25334	1	0.96912	97.8088
GOTERM_BP_FAT	GO:0043408~regulation of MAPKKK cascade	14	0.551833	0.225277	NM_001163453, NM_011945, NM_001163451, NM_001163450, NM_020028, NM_011027, NM_010434, NM_001037955, NM_001163448, NM_001163447, NM_010897, NM_001163449, NM_001161432, NM_175088, NM_001161433, NM_013545, NM_011896, NM_010851, NM_139232, NM_013462, NM_134068, NM_013931	1651	36	5668	1.33508	1	0.980772	99.0777
GOTERM_BP_FAT	GO:0007254~JNK cascade	7	0.275916	0.252426	NM_001163453, NM_011945, NM_001163451, NM_001163450, NM_001163448, NM_001163447, NM_001163449, NM_175088, NM_024438, NM_010851, NM_013846, NM_139232, NM_013931	1651	15	5668	1.6021	1	0.984413	99.5209
GOTERM_BP_FAT	GO:0007257~activation of JUN kinase activity	4	0.157667	0.332798	NM_175088, NM_001163453, NM_011945, NM_001163451, NM_001163450, NM_139232, NM_001163448, NM_001163447, NM_001163449, NM_013931	1651	7	5668	1.96175	1	0.994092	99.9406
GOTERM_BP_FAT	GO:0046328~regulation of JNK cascade	8	0.315333	0.35801	NM_001163453, NM_011945, NM_001163451, NM_001163450, NM_010434, NM_001037955, NM_001163448, NM_001163447, NM_001163449, NM_175088, NM_001161432, NM_001161433, NM_010851, NM_139232, NM_134068, NM_013931	1651	20	5668	1.37323	1	0.995606	99.9707
GOTERM_BP_FAT	GO:0070302~regulation of stress-activated protein kinase signaling pathway	8	0.315333	0.35801	NM_001163453, NM_011945, NM_001163451, NM_001163450, NM_010434, NM_001037955, NM_001163448, NM_001163447, NM_001163449, NM_175088, NM_001161432, NM_001161433, NM_010851, NM_139232, NM_134068, NM_013931	1651	20	5668	1.37323	1	0.995606	99.9707
GOTERM_BP_FAT	GO:0031098~stress-activated protein kinase signaling pathway	7	0.275916	0.371515	NM_001163453, NM_011945, NM_001163451, NM_001163450, NM_001163448, NM_001163447, NM_001163449, NM_175088, NM_024438, NM_010851, NM_013846, NM_139232, NM_013931	1651	17	5668	1.41362	1	0.996273	99.9802
GOTERM_BP_FAT	GO:0043506~regulation of JUN kinase activity	5	0.197083	0.404332	NM_175088, NM_001163453, NM_011945, NM_001163451, NM_001163450, NM_139232, NM_010434, NM_001163448, NM_001163447, NM_001163449, NM_013931	1651	11	5668	1.56049	1	0.997558	99.9926
GOTERM_BP_FAT	GO:0043507~positive regulation of JUN kinase activity	4	0.157667	0.4256	NM_175088, NM_001163453, NM_011945, NM_001163451, NM_001163450, NM_139232, NM_001163448, NM_001163447, NM_001163449, NM_013931	1651	8	5668	1.71654	1	0.998226	99.9962
GOTERM_BP_FAT	GO:0046330~positive regulation of JNK cascade	3	0.11825	0.560499	NM_001161432, NM_001161433, NM_010851, NM_001037955, NM_134068	1651	6	5668	1.71654	1	0.999741	100
GOTERM_BP_FAT	GO:0070304~positive regulation of stress-activated protein kinase signaling pathway	3	0.11825	0.560499	NM_001161432, NM_001161433, NM_010851, NM_001037955, NM_134068	1651	6	5668	1.71654	1	0.999741	100
GOTERM_BP_FAT	GO:0080135~regulation of cellular response to stress	10	0.394166	0.901283	NM_001163453, NM_011945, NM_001163451, NM_001163450, NM_010434, NM_001037955, NM_001163448, NM_001163447, NM_001163449, NM_175088, NM_001161432, NM_001161433, NM_010851, NM_139232, NM_001146311, NM_008940, NM_134068, NM_013931	1651	42	5668	0.817398	1	1	100
Annotation Cluster 92	Enrichment Score: 0.4107601493846668
Category	Term	Count	%	PValue	Genes	List Total	Pop Hits	Pop Total	Fold Enrichment	Bonferroni	Benjamini	FDR
GOTERM_BP_FAT	GO:0007520~myoblast fusion	3	0.11825	0.332631	NM_008684, NM_009794, NM_022410, NM_001042752	1651	4	5668	2.5748	1	0.994181	99.9404
GOTERM_BP_FAT	GO:0000768~syncytium formation by plasma membrane fusion	3	0.11825	0.332631	NM_008684, NM_009794, NM_022410, NM_001042752	1651	4	5668	2.5748	1	0.994181	99.9404
GOTERM_BP_FAT	GO:0006949~syncytium formation	3	0.11825	0.453437	NM_008684, NM_009794, NM_022410, NM_001042752	1651	5	5668	2.05984	1	0.99878	99.9985
GOTERM_BP_FAT	GO:0014902~myotube differentiation	3	0.11825	0.453437	NM_008684, NM_009794, NM_022410, NM_001042752	1651	5	5668	2.05984	1	0.99878	99.9985
Annotation Cluster 93	Enrichment Score: 0.4026731368843026
Category	Term	Count	%	PValue	Genes	List Total	Pop Hits	Pop Total	Fold Enrichment	Bonferroni	Benjamini	FDR
GOTERM_BP_FAT	GO:0048634~regulation of muscle development	9	0.35475	0.246672	NM_033217, NM_001110205, NM_001122667, NM_008343, NM_011658, NM_010703, NM_001110204, NM_134163, NM_153588, NM_007394, NM_016769, NM_207225	1651	21	5668	1.47132	1	0.984256	99.4485
GOTERM_BP_FAT	GO:0051147~regulation of muscle cell differentiation	6	0.2365	0.253038	NM_011546, NM_008343, NM_027497, NM_018789, NM_134163, NM_207225	1651	12	5668	1.71654	1	0.984337	99.528
GOTERM_BP_FAT	GO:0016202~regulation of striated muscle tissue development	8	0.315333	0.35801	NM_001110205, NM_001122667, NM_008343, NM_011658, NM_010703, NM_001110204, NM_134163, NM_153588, NM_007394, NM_016769, NM_207225	1651	20	5668	1.37323	1	0.995606	99.9707
GOTERM_BP_FAT	GO:0048641~regulation of skeletal muscle tissue development	4	0.157667	0.51333	NM_001110205, NM_008343, NM_001110204, NM_134163, NM_007394, NM_207225	1651	9	5668	1.52581	1	0.999509	99.9998
GOTERM_BP_FAT	GO:0051153~regulation of striated muscle cell differentiation	4	0.157667	0.51333	NM_008343, NM_027497, NM_134163, NM_207225	1651	9	5668	1.52581	1	0.999509	99.9998
GOTERM_BP_FAT	GO:0048742~regulation of skeletal muscle fiber development	3	0.11825	0.651579	NM_008343, NM_134163, NM_207225	1651	7	5668	1.47132	1	0.999941	100
Annotation Cluster 94	Enrichment Score: 0.3867779104581343
Category	Term	Count	%	PValue	Genes	List Total	Pop Hits	Pop Total	Fold Enrichment	Bonferroni	Benjamini	FDR
GOTERM_BP_FAT	GO:0000305~response to oxygen radical	4	0.157667	0.239312	NM_013711, NM_011671, NM_007985, NM_009726	1651	6	5668	2.28871	1	0.982729	99.3407
GOTERM_BP_FAT	GO:0000303~response to superoxide	3	0.11825	0.453437	NM_011671, NM_007985, NM_009726	1651	5	5668	2.05984	1	0.99878	99.9985
GOTERM_BP_FAT	GO:0000302~response to reactive oxygen species	6	0.2365	0.637066	NM_013711, NM_011671, NM_177781, NM_007985, NM_080637, NM_009726	1651	18	5668	1.14436	1	0.999924	100
Annotation Cluster 95	Enrichment Score: 0.38560750284494766
Category	Term	Count	%	PValue	Genes	List Total	Pop Hits	Pop Total	Fold Enrichment	Bonferroni	Benjamini	FDR
GOTERM_BP_FAT	GO:0032606~type I interferon production	3	0.11825	0.332631	NM_016849, NM_010851, NM_001159418	1651	4	5668	2.5748	1	0.994181	99.9404
GOTERM_BP_FAT	GO:0045351~type I interferon biosynthetic process	3	0.11825	0.332631	NM_016849, NM_010851, NM_001159418	1651	4	5668	2.5748	1	0.994181	99.9404
GOTERM_BP_FAT	GO:0042089~cytokine biosynthetic process	3	0.11825	0.453437	NM_016849, NM_010851, NM_001159418	1651	5	5668	2.05984	1	0.99878	99.9985
GOTERM_BP_FAT	GO:0042107~cytokine metabolic process	3	0.11825	0.453437	NM_016849, NM_010851, NM_001159418	1651	5	5668	2.05984	1	0.99878	99.9985
GOTERM_BP_FAT	GO:0001816~cytokine production	6	0.2365	0.518804	NM_016849, NM_010899, NM_001033367, NM_010851, NM_001136073, NM_001159418, NM_008063	1651	16	5668	1.2874	1	0.999534	99.9999
Annotation Cluster 96	Enrichment Score: 0.3803446939409668
Category	Term	Count	%	PValue	Genes	List Total	Pop Hits	Pop Total	Fold Enrichment	Bonferroni	Benjamini	FDR
GOTERM_BP_FAT	GO:0019318~hexose metabolic process	31	1.22192	0.284687	NM_025799, NM_010514, NM_010438, NM_013580, NM_026428, NM_010764, NM_001136062, NM_001081204, NM_007578, NM_133232, NM_080463, NM_008824, NM_023132, NM_008832, NM_028994, NM_001162946, NM_199446, NM_001146100, NM_009075, NM_013631, NM_008797, NM_028803, NM_009657, NM_173021, NM_013755, NM_013495, NM_001122736, NM_025700, NM_001122737, NM_146041, NM_001039055, NM_178389, NM_007933, NM_008063, NM_0…	1651	93	5668	1.14436	1	0.98949	99.7868
GOTERM_BP_FAT	GO:0005996~monosaccharide metabolic process	31	1.22192	0.433912	NM_025799, NM_010514, NM_010438, NM_013580, NM_026428, NM_010764, NM_001136062, NM_001081204, NM_007578, NM_133232, NM_080463, NM_008824, NM_023132, NM_008832, NM_028994, NM_001162946, NM_199446, NM_001146100, NM_009075, NM_013631, NM_008797, NM_028803, NM_009657, NM_173021, NM_013755, NM_013495, NM_001122736, NM_025700, NM_001122737, NM_146041, NM_001039055, NM_178389, NM_007933, NM_008063, NM_0…	1651	99	5668	1.075	1	0.998336	99.9971
GOTERM_BP_FAT	GO:0006006~glucose metabolic process	21	0.827749	0.585055	NM_010438, NM_010514, NM_026428, NM_013580, NM_001136062, NM_007578, NM_028994, NM_008832, NM_001162946, NM_199446, NM_001146100, NM_009075, NM_013631, NM_008797, NM_028803, NM_009657, NM_173021, NM_013755, NM_013495, NM_025700, NM_001122736, NM_001122737, NM_007933, NM_008063, NM_001081131, NM_027629, NM_026888	1651	70	5668	1.02992	1	0.999832	100
Annotation Cluster 97	Enrichment Score: 0.36366239619449536
Category	Term	Count	%	PValue	Genes	List Total	Pop Hits	Pop Total	Fold Enrichment	Bonferroni	Benjamini	FDR
GOTERM_BP_FAT	GO:0007498~mesoderm development	13	0.512416	0.266789	NM_007396, NM_019935, NM_001110205, NM_001110204, NM_001025257, NM_007394, NM_009505, NM_001110268, NM_001113416, NM_008539, NM_009893, NM_010136, NM_001080945, NM_010139, NM_010703, NM_016769, NM_007866	1651	34	5668	1.31264	1	0.987116	99.6644
GOTERM_BP_FAT	GO:0001707~mesoderm formation	8	0.315333	0.413679	NM_001110205, NM_009893, NM_008539, NM_010136, NM_001080945, NM_010139, NM_010703, NM_001110204, NM_007394, NM_016769	1651	21	5668	1.30784	1	0.997927	99.9945
GOTERM_BP_FAT	GO:0001704~formation of primary germ layer	8	0.315333	0.468939	NM_001110205, NM_009893, NM_008539, NM_010136, NM_001080945, NM_010139, NM_010703, NM_001110204, NM_007394, NM_016769	1651	22	5668	1.24839	1	0.998992	99.9991
GOTERM_BP_FAT	GO:0048332~mesoderm morphogenesis	8	0.315333	0.468939	NM_001110205, NM_009893, NM_008539, NM_010136, NM_001080945, NM_010139, NM_010703, NM_001110204, NM_007394, NM_016769	1651	22	5668	1.24839	1	0.998992	99.9991
GOTERM_BP_FAT	GO:0007369~gastrulation	13	0.512416	0.626071	NM_007396, NM_001110205, NM_001110204, NM_007394, NM_009886, NM_011858, NM_008539, NM_009893, NM_010136, NM_010094, NM_001080945, NM_010139, NM_153319, NM_010703, NM_016769	1651	43	5668	1.03791	1	0.999914	100
Annotation Cluster 98	Enrichment Score: 0.3574396266269723
Category	Term	Count	%	PValue	Genes	List Total	Pop Hits	Pop Total	Fold Enrichment	Bonferroni	Benjamini	FDR
GOTERM_BP_FAT	GO:0046700~heterocycle catabolic process	6	0.2365	0.253038	NM_007398, NM_026678, NM_010442, NM_011172, NM_199015, NM_170778	1651	12	5668	1.71654	1	0.984337	99.528
GOTERM_BP_FAT	GO:0044270~nitrogen compound catabolic process	7	0.275916	0.371515	NM_007398, NM_026678, NM_010442, NM_009923, NM_199015, NM_170778, NM_053103	1651	17	5668	1.41362	1	0.996273	99.9802
GOTERM_BP_FAT	GO:0042440~pigment metabolic process	5	0.197083	0.900575	NM_007398, NM_026678, NM_010442, NM_009479, NM_021882	1651	21	5668	0.817398	1	1	100
Annotation Cluster 99	Enrichment Score: 0.35360777097133406
Category	Term	Count	%	PValue	Genes	List Total	Pop Hits	Pop Total	Fold Enrichment	Bonferroni	Benjamini	FDR
GOTERM_BP_FAT	GO:0070192~chromosome organization involved in meiosis	6	0.2365	0.253038	NM_011516, NM_031384, NM_175296, NM_001143765, NM_020002, NM_007755	1651	12	5668	1.71654	1	0.984337	99.528
GOTERM_BP_FAT	GO:0007129~synapsis	6	0.2365	0.253038	NM_011516, NM_031384, NM_175296, NM_001143765, NM_020002, NM_007755	1651	12	5668	1.71654	1	0.984337	99.528
GOTERM_BP_FAT	GO:0051324~prophase	5	0.197083	0.326739	NM_019935, NM_010059, NM_021308, NM_175296, NM_001143765	1651	10	5668	1.71654	1	0.993836	99.9299
GOTERM_BP_FAT	GO:0007128~meiotic prophase I	5	0.197083	0.326739	NM_019935, NM_010059, NM_021308, NM_175296, NM_001143765	1651	10	5668	1.71654	1	0.993836	99.9299
GOTERM_BP_FAT	GO:0007130~synaptonemal complex assembly	4	0.157667	0.332798	NM_011516, NM_031384, NM_001143765, NM_007755	1651	7	5668	1.96175	1	0.994092	99.9406
GOTERM_BP_FAT	GO:0007127~meiosis I	10	0.394166	0.334626	NM_019935, NM_011516, NM_010059, NM_021308, NM_031384, NM_022410, NM_175296, NM_001143765, NM_020002, NM_007755	1651	26	5668	1.32041	1	0.994189	99.9435
GOTERM_BP_FAT	GO:0070193~synaptonemal complex organization	4	0.157667	0.4256	NM_011516, NM_031384, NM_001143765, NM_007755	1651	8	5668	1.71654	1	0.998226	99.9962
GOTERM_BP_FAT	GO:0007140~male meiosis	5	0.197083	0.551489	NM_010059, NM_031384, NM_175296, NM_177191, NM_020002	1651	13	5668	1.32041	1	0.999703	100
GOTERM_BP_FAT	GO:0051327~M phase of meiotic cell cycle	15	0.59125	0.888264	NM_019935, NM_001002240, NM_009904, NM_001002241, NM_021308, NM_031384, NM_022410, NM_011916, NM_175296, NM_177191, NM_020002, NM_007755, NM_011516, NM_010059, NM_025290, NM_001143765	1651	61	5668	0.844198	1	1	100
GOTERM_BP_FAT	GO:0007126~meiosis	15	0.59125	0.888264	NM_019935, NM_001002240, NM_009904, NM_001002241, NM_021308, NM_031384, NM_022410, NM_011916, NM_175296, NM_177191, NM_020002, NM_007755, NM_011516, NM_010059, NM_025290, NM_001143765	1651	61	5668	0.844198	1	1	100
GOTERM_BP_FAT	GO:0051321~meiotic cell cycle	15	0.59125	0.914492	NM_019935, NM_001002240, NM_009904, NM_001002241, NM_021308, NM_031384, NM_022410, NM_011916, NM_175296, NM_177191, NM_020002, NM_007755, NM_011516, NM_010059, NM_025290, NM_001143765	1651	63	5668	0.817398	1	1	100
Annotation Cluster 100	Enrichment Score: 0.33801721434789106
Category	Term	Count	%	PValue	Genes	List Total	Pop Hits	Pop Total	Fold Enrichment	Bonferroni	Benjamini	FDR
GOTERM_BP_FAT	GO:0060325~face morphogenesis	4	0.157667	0.332798	NM_133942, NM_133723, NM_008610, NM_023598	1651	7	5668	1.96175	1	0.994092	99.9406
GOTERM_BP_FAT	GO:0060324~face development	4	0.157667	0.4256	NM_133942, NM_133723, NM_008610, NM_023598	1651	8	5668	1.71654	1	0.998226	99.9962
GOTERM_BP_FAT	GO:0060323~head morphogenesis	4	0.157667	0.4256	NM_133942, NM_133723, NM_008610, NM_023598	1651	8	5668	1.71654	1	0.998226	99.9962
GOTERM_BP_FAT	GO:0060322~head development	4	0.157667	0.51333	NM_133942, NM_133723, NM_008610, NM_023598	1651	9	5668	1.52581	1	0.999509	99.9998
GOTERM_BP_FAT	GO:0060021~palate development	7	0.275916	0.549262	NM_031163, NM_133942, NM_133723, NM_153526, NM_008086, NM_010703, NM_023598, NM_001113515	1651	20	5668	1.20157	1	0.999722	100
GOTERM_BP_FAT	GO:0010171~body morphogenesis	5	0.197083	0.551489	NM_133942, NM_016697, NM_133723, NM_008610, NM_023598	1651	13	5668	1.32041	1	0.999703	100
Annotation Cluster 101	Enrichment Score: 0.33782524632807054
Category	Term	Count	%	PValue	Genes	List Total	Pop Hits	Pop Total	Fold Enrichment	Bonferroni	Benjamini	FDR
GOTERM_BP_FAT	GO:0021953~central nervous system neuron differentiation	7	0.275916	0.311048	NM_010142, NM_010143, NM_001081125, NM_028835, NM_001083127, NM_007578, NM_009726	1651	16	5668	1.50197	1	0.992541	99.893
GOTERM_BP_FAT	GO:0021952~central nervous system projection neuron axonogenesis	3	0.11825	0.332631	NM_010142, NM_010143, NM_001081125	1651	4	5668	2.5748	1	0.994181	99.9404
GOTERM_BP_FAT	GO:0021954~central nervous system neuron development	6	0.2365	0.386729	NM_010142, NM_010143, NM_001081125, NM_028835, NM_001083127, NM_009726	1651	14	5668	1.47132	1	0.996941	99.9874
GOTERM_BP_FAT	GO:0021884~forebrain neuron development	3	0.11825	0.453437	NM_028835, NM_001083127, NM_009726	1651	5	5668	2.05984	1	0.99878	99.9985
GOTERM_BP_FAT	GO:0021879~forebrain neuron differentiation	3	0.11825	0.560499	NM_028835, NM_001083127, NM_009726	1651	6	5668	1.71654	1	0.999741	100
GOTERM_BP_FAT	GO:0021872~generation of neurons in the forebrain	3	0.11825	0.651579	NM_028835, NM_001083127, NM_009726	1651	7	5668	1.47132	1	0.999941	100
GOTERM_BP_FAT	GO:0021955~central nervous system neuron axonogenesis	3	0.11825	0.651579	NM_010142, NM_010143, NM_001081125	1651	7	5668	1.47132	1	0.999941	100
Annotation Cluster 102	Enrichment Score: 0.33621987960750527
Category	Term	Count	%	PValue	Genes	List Total	Pop Hits	Pop Total	Fold Enrichment	Bonferroni	Benjamini	FDR
GOTERM_BP_FAT	GO:0009062~fatty acid catabolic process	7	0.275916	0.311048	NM_010173, NM_010726, NM_011145, NM_011978, NM_019975, NM_175933, NM_030721	1651	16	5668	1.50197	1	0.992541	99.893
GOTERM_BP_FAT	GO:0030258~lipid modification	11	0.433583	0.324291	NM_001024955, NM_029094, NM_175933, NM_001164049, NM_030721, NM_027739, NM_008080, NM_211358, NM_001164050, NM_010726, NM_001164052, NM_001077495, NM_011145, NM_019975, NM_175356	1651	29	5668	1.3022	1	0.994	99.9251
GOTERM_BP_FAT	GO:0046395~carboxylic acid catabolic process	14	0.551833	0.374363	NM_011172, NM_010173, NM_033037, NM_008078, NM_175933, NM_173785, NM_030721, NM_146108, NM_010726, NM_011145, NM_011978, NM_019975, NM_013930, NM_144942	1651	40	5668	1.20157	1	0.996335	99.9818
GOTERM_BP_FAT	GO:0016054~organic acid catabolic process	14	0.551833	0.374363	NM_011172, NM_010173, NM_033037, NM_008078, NM_175933, NM_173785, NM_030721, NM_146108, NM_010726, NM_011145, NM_011978, NM_019975, NM_013930, NM_144942	1651	40	5668	1.20157	1	0.996335	99.9818
GOTERM_BP_FAT	GO:0044242~cellular lipid catabolic process	12	0.473	0.40033	NM_021280, NM_010173, NM_008079, NM_054088, NM_010726, NM_011145, NM_011978, NM_019975, NM_175933, NM_030721, NM_010299, NM_011421	1651	34	5668	1.21167	1	0.997461	99.9916
GOTERM_BP_FAT	GO:0034440~lipid oxidation	5	0.197083	0.676853	NM_010726, NM_011145, NM_019975, NM_175933, NM_030721	1651	15	5668	1.14436	1	0.999959	100
GOTERM_BP_FAT	GO:0019395~fatty acid oxidation	5	0.197083	0.676853	NM_010726, NM_011145, NM_019975, NM_175933, NM_030721	1651	15	5668	1.14436	1	0.999959	100
GOTERM_BP_FAT	GO:0006635~fatty acid beta-oxidation	3	0.11825	0.787928	NM_011145, NM_175933, NM_030721	1651	9	5668	1.14436	1	0.999997	100
Annotation Cluster 103	Enrichment Score: 0.3262290146659454
Category	Term	Count	%	PValue	Genes	List Total	Pop Hits	Pop Total	Fold Enrichment	Bonferroni	Benjamini	FDR
GOTERM_BP_FAT	GO:0001934~positive regulation of protein amino acid phosphorylation	6	0.2365	0.253038	NM_007396, NM_022018, NM_030168, NM_011027, NM_010241, NM_010197	1651	12	5668	1.71654	1	0.984337	99.528
GOTERM_BP_FAT	GO:0042327~positive regulation of phosphorylation	6	0.2365	0.386729	NM_007396, NM_022018, NM_030168, NM_011027, NM_010241, NM_010197	1651	14	5668	1.47132	1	0.996941	99.9874
GOTERM_BP_FAT	GO:0045937~positive regulation of phosphate metabolic process	6	0.2365	0.45388	NM_007396, NM_022018, NM_030168, NM_011027, NM_010241, NM_010197	1651	15	5668	1.37323	1	0.998766	99.9985
GOTERM_BP_FAT	GO:0010562~positive regulation of phosphorus metabolic process	6	0.2365	0.45388	NM_007396, NM_022018, NM_030168, NM_011027, NM_010241, NM_010197	1651	15	5668	1.37323	1	0.998766	99.9985
GOTERM_BP_FAT	GO:0032270~positive regulation of cellular protein metabolic process	13	0.512416	0.588944	NM_007396, NM_177586, NM_021308, NM_011027, NM_009376, NM_207225, NM_025770, NM_030168, NM_022018, NM_010241, NM_028835, NM_001033175, NM_010197	1651	42	5668	1.06262	1	0.999839	100
GOTERM_BP_FAT	GO:0031401~positive regulation of protein modification process	9	0.35475	0.596107	NM_007396, NM_025770, NM_022018, NM_030168, NM_011027, NM_010241, NM_028835, NM_010197, NM_207225	1651	28	5668	1.10349	1	0.999851	100
GOTERM_BP_FAT	GO:0051247~positive regulation of protein metabolic process	14	0.551833	0.735403	NM_007396, NM_177586, NM_016697, NM_021308, NM_011027, NM_009376, NM_207225, NM_025770, NM_030168, NM_022018, NM_010241, NM_028835, NM_001033175, NM_010197	1651	50	5668	0.96126	1	0.999989	100
Annotation Cluster 104	Enrichment Score: 0.3146216184140384
Category	Term	Count	%	PValue	Genes	List Total	Pop Hits	Pop Total	Fold Enrichment	Bonferroni	Benjamini	FDR
GOTERM_BP_FAT	GO:0045927~positive regulation of growth	8	0.315333	0.250034	NM_008744, NM_001025597, NM_001113563, NM_010838, NM_001038609, NM_023755, NM_011489, NM_013749, NM_175933, NM_198683	1651	18	5668	1.52581	1	0.98448	99.492
GOTERM_BP_FAT	GO:0040018~positive regulation of multicellular organism growth	4	0.157667	0.51333	NM_001025597, NM_001113563, NM_011489, NM_175933, NM_198683	1651	9	5668	1.52581	1	0.999509	99.9998
GOTERM_BP_FAT	GO:0040014~regulation of multicellular organism growth	8	0.315333	0.886624	NM_009021, NM_001025597, NM_001113563, NM_009730, NM_001081112, NM_011489, NM_013462, NM_175933, NM_198683	1651	33	5668	0.83226	1	1	100
Annotation Cluster 105	Enrichment Score: 0.31113296019103004
Category	Term	Count	%	PValue	Genes	List Total	Pop Hits	Pop Total	Fold Enrichment	Bonferroni	Benjamini	FDR
GOTERM_BP_FAT	GO:0046519~sphingoid metabolic process	10	0.394166	0.242765	NM_023420, NM_011027, NM_008079, NM_011373, NM_203280, NM_001033175, NM_001146311, NM_012000, NM_008080, NM_027739, NM_010299	1651	24	5668	1.43045	1	0.983299	99.3935
GOTERM_BP_FAT	GO:0046467~membrane lipid biosynthetic process	5	0.197083	0.617393	NM_011027, NM_011674, NM_011373, NM_203280, NM_008080, NM_027739	1651	14	5668	1.2261	1	0.999902	100
GOTERM_BP_FAT	GO:0030148~sphingolipid biosynthetic process	4	0.157667	0.777772	NM_011027, NM_011373, NM_203280, NM_008080, NM_027739	1651	13	5668	1.05633	1	0.999997	100
Annotation Cluster 106	Enrichment Score: 0.304659886613027
Category	Term	Count	%	PValue	Genes	List Total	Pop Hits	Pop Total	Fold Enrichment	Bonferroni	Benjamini	FDR
GOTERM_BP_FAT	GO:0030902~hindbrain development	11	0.433583	0.19915	NM_001113210, NM_001113209, NM_008539, NM_008266, NM_008086, NM_001081125, NM_028835, NM_007578, NM_010788, NM_008235, NM_010894, NM_009726	1651	26	5668	1.45245	1	0.972943	98.3044
GOTERM_BP_FAT	GO:0021953~central nervous system neuron differentiation	7	0.275916	0.311048	NM_010142, NM_010143, NM_001081125, NM_028835, NM_001083127, NM_007578, NM_009726	1651	16	5668	1.50197	1	0.992541	99.893
GOTERM_BP_FAT	GO:0021954~central nervous system neuron development	6	0.2365	0.386729	NM_010142, NM_010143, NM_001081125, NM_028835, NM_001083127, NM_009726	1651	14	5668	1.47132	1	0.996941	99.9874
GOTERM_BP_FAT	GO:0022037~metencephalon development	7	0.275916	0.491886	NM_008266, NM_008086, NM_001081125, NM_028835, NM_007578, NM_010788, NM_009726	1651	19	5668	1.26482	1	0.999273	99.9996
GOTERM_BP_FAT	GO:0021680~cerebellar Purkinje cell layer development	3	0.11825	0.560499	NM_028835, NM_007578, NM_009726	1651	6	5668	1.71654	1	0.999741	100
GOTERM_BP_FAT	GO:0021549~cerebellum development	6	0.2365	0.580174	NM_008086, NM_001081125, NM_028835, NM_007578, NM_010788, NM_009726	1651	17	5668	1.21167	1	0.999815	100
GOTERM_BP_FAT	GO:0021575~hindbrain morphogenesis	5	0.197083	0.617393	NM_008086, NM_001081125, NM_007578, NM_008235, NM_009726	1651	14	5668	1.2261	1	0.999902	100
GOTERM_BP_FAT	GO:0021695~cerebellar cortex development	4	0.157667	0.66416	NM_001081125, NM_028835, NM_007578, NM_009726	1651	11	5668	1.24839	1	0.999949	100
GOTERM_BP_FAT	GO:0021587~cerebellum morphogenesis	4	0.157667	0.725553	NM_008086, NM_001081125, NM_007578, NM_009726	1651	12	5668	1.14436	1	0.999987	100
GOTERM_BP_FAT	GO:0021696~cerebellar cortex morphogenesis	3	0.11825	0.787928	NM_001081125, NM_007578, NM_009726	1651	9	5668	1.14436	1	0.999997	100
Annotation Cluster 107	Enrichment Score: 0.30393327448394186
Category	Term	Count	%	PValue	Genes	List Total	Pop Hits	Pop Total	Fold Enrichment	Bonferroni	Benjamini	FDR
GOTERM_BP_FAT	GO:0001890~placenta development	16	0.630666	0.388216	NM_001163633, NM_152947, NM_007398, NM_175443, NM_010425, NM_015767, NM_001161723, NM_001161722, NM_026924, NM_130877, NM_008103, NM_010828, NM_010136, NM_007707, NM_011145, NM_152813, NM_010703, NM_001040611, NM_011549, NM_008090	1651	47	5668	1.1687	1	0.996853	99.9879
GOTERM_BP_FAT	GO:0060713~labyrinthine layer morphogenesis	4	0.157667	0.4256	NM_008103, NM_001163633, NM_007707, NM_010703	1651	8	5668	1.71654	1	0.998226	99.9962
GOTERM_BP_FAT	GO:0001892~embryonic placenta development	12	0.473	0.443731	NM_152947, NM_001163633, NM_010425, NM_015767, NM_001161723, NM_001161722, NM_026924, NM_010828, NM_008103, NM_010136, NM_007707, NM_152813, NM_010703, NM_011549, NM_008090	1651	35	5668	1.17705	1	0.998576	99.9979
GOTERM_BP_FAT	GO:0060669~embryonic placenta morphogenesis	3	0.11825	0.560499	NM_008103, NM_001163633, NM_007707	1651	6	5668	1.71654	1	0.999741	100
GOTERM_BP_FAT	GO:0060711~labyrinthine layer development	6	0.2365	0.735467	NM_008103, NM_001163633, NM_152947, NM_007707, NM_152813, NM_010703, NM_026924	1651	20	5668	1.02992	1	0.999989	100
Annotation Cluster 108	Enrichment Score: 0.3017291119276331
Category	Term	Count	%	PValue	Genes	List Total	Pop Hits	Pop Total	Fold Enrichment	Bonferroni	Benjamini	FDR
GOTERM_BP_FAT	GO:0042981~regulation of apoptosis	87	3.42925	0.228187	NM_001082536, NM_019789, NM_153779, NM_026738, NM_133234, NM_001163513, NM_011728, NM_007669, NM_001110276, NM_133435, NM_001110275, NM_001146052, NM_028679, NM_001146050, NM_001025395, NM_028012, NM_031384, NM_011027, NM_146001, NM_145527, NM_007915, NM_009505, NM_001110268, NM_001122822, NM_010175, NM_134111, NM_007552, NM_130859, NM_026531, NM_175296, NM_178655, NM_009726, NM_007464, NM_012032…	1651	275	5668	1.0861	1	0.980903	99.1393
GOTERM_BP_FAT	GO:0043067~regulation of programmed cell death	88	3.46866	0.236427	NM_001082536, NM_019789, NM_153779, NM_026738, NM_133234, NM_001163513, NM_011728, NM_007669, NM_001110276, NM_133435, NM_001110275, NM_178114, NM_001146052, NM_028679, NM_001146050, NM_001025395, NM_028012, NM_031384, NM_011027, NM_146001, NM_145527, NM_007915, NM_009505, NM_001110268, NM_001122822, NM_010175, NM_134111, NM_007552, NM_130859, NM_026531, NM_175296, NM_178655, NM_009726, NM_007464…	1651	279	5668	1.08283	1	0.982333	99.2932
GOTERM_BP_FAT	GO:0010941~regulation of cell death	88	3.46866	0.248946	NM_001082536, NM_019789, NM_153779, NM_026738, NM_133234, NM_001163513, NM_011728, NM_007669, NM_001110276, NM_133435, NM_001110275, NM_178114, NM_001146052, NM_028679, NM_001146050, NM_001025395, NM_028012, NM_031384, NM_011027, NM_146001, NM_145527, NM_007915, NM_009505, NM_001110268, NM_001122822, NM_010175, NM_134111, NM_007552, NM_130859, NM_026531, NM_175296, NM_178655, NM_009726, NM_007464…	1651	280	5668	1.07897	1	0.984416	99.4782
GOTERM_BP_FAT	GO:0043068~positive regulation of programmed cell death	38	1.49783	0.508917	NM_033217, NM_011625, NM_153779, NM_008343, NM_053157, NM_018807, NM_001042558, NM_026531, NM_133234, NM_019573, NM_001110192, NM_178058, NM_011728, NM_001113517, NM_027078, NM_007669, NM_012032, NM_008173, NM_008321, NM_016778, NM_009684, NM_001146052, NM_009686, NM_001146050, NM_009373, NM_026166, NM_001025395, NM_010442, NM_009811, NM_010444, NM_001039194, NM_001014390, NM_019955, NM_011027, N…	1651	126	5668	1.03537	1	0.999472	99.9998
GOTERM_BP_FAT	GO:0012502~induction of programmed cell death	24	0.945999	0.513828	NM_033217, NM_011625, NM_153779, NM_053157, NM_133234, NM_026531, NM_001042558, NM_018807, NM_019573, NM_178058, NM_011728, NM_027078, NM_012032, NM_016778, NM_009684, NM_009373, NM_026166, NM_010442, NM_010444, NM_009811, NM_001039194, NM_001014390, NM_019955, NM_174989, NM_007915, NM_001113401, NM_013545, NM_007611, NM_134111	1651	78	5668	1.05633	1	0.999503	99.9998
GOTERM_BP_FAT	GO:0006917~induction of apoptosis	24	0.945999	0.513828	NM_033217, NM_011625, NM_153779, NM_053157, NM_133234, NM_026531, NM_001042558, NM_018807, NM_019573, NM_178058, NM_011728, NM_027078, NM_012032, NM_016778, NM_009684, NM_009373, NM_026166, NM_010442, NM_010444, NM_009811, NM_001039194, NM_001014390, NM_019955, NM_174989, NM_007915, NM_001113401, NM_013545, NM_007611, NM_134111	1651	78	5668	1.05633	1	0.999503	99.9998
GOTERM_BP_FAT	GO:0010942~positive regulation of cell death	38	1.49783	0.531816	NM_033217, NM_011625, NM_153779, NM_008343, NM_053157, NM_018807, NM_001042558, NM_026531, NM_133234, NM_019573, NM_001110192, NM_178058, NM_011728, NM_001113517, NM_027078, NM_007669, NM_012032, NM_008173, NM_008321, NM_016778, NM_009684, NM_001146052, NM_009686, NM_001146050, NM_009373, NM_026166, NM_001025395, NM_010442, NM_009811, NM_010444, NM_001039194, NM_001014390, NM_019955, NM_011027, N…	1651	127	5668	1.02722	1	0.999608	99.9999
GOTERM_BP_FAT	GO:0043065~positive regulation of apoptosis	36	1.419	0.620594	NM_033217, NM_011625, NM_153779, NM_008343, NM_053157, NM_018807, NM_001042558, NM_026531, NM_133234, NM_019573, NM_001110192, NM_178058, NM_011728, NM_001113517, NM_027078, NM_012032, NM_008173, NM_008321, NM_016778, NM_009684, NM_009686, NM_009373, NM_026166, NM_001025395, NM_010442, NM_010444, NM_009811, NM_001039194, NM_001014390, NM_019955, NM_011027, NM_010897, NM_010141, NM_007915, NM_1749…	1651	124	5668	0.996698	1	0.999908	100
GOTERM_BP_FAT	GO:0006916~anti-apoptosis	13	0.512416	0.694851	NM_177547, NM_001082536, NM_011170, NM_019739, NM_203280, NM_011489, NM_024239, NM_001025257, NM_030693, NM_010828, NM_009505, NM_001110268, NM_001113563, NM_153049, NM_133220, NM_013863, NM_080637, NM_019827, NM_001037759	1651	45	5668	0.991776	1	0.999972	100
GOTERM_BP_FAT	GO:0043069~negative regulation of programmed cell death	32	1.26133	0.830107	NM_001082536, NM_001113198, NM_177547, NM_001024955, NM_007552, NM_011170, NM_175296, NM_007578, NM_011489, NM_001025257, NM_010788, NM_030693, NM_010828, NM_031163, NM_007669, NM_001110276, NM_001110275, NM_153049, NM_001077495, NM_133220, NM_001146311, NM_178114, NM_009686, NM_001113515, NM_028012, NM_007398, NM_031384, NM_019739, NM_203280, NM_024239, NM_012000, NM_001111099, NM_010894, NM_009…	1651	121	5668	0.90792	1	0.999999	100
GOTERM_BP_FAT	GO:0060548~negative regulation of cell death	32	1.26133	0.830107	NM_001082536, NM_001113198, NM_177547, NM_001024955, NM_007552, NM_011170, NM_175296, NM_007578, NM_011489, NM_001025257, NM_010788, NM_030693, NM_010828, NM_031163, NM_007669, NM_001110276, NM_001110275, NM_153049, NM_001077495, NM_133220, NM_001146311, NM_178114, NM_009686, NM_001113515, NM_028012, NM_007398, NM_031384, NM_019739, NM_203280, NM_024239, NM_012000, NM_001111099, NM_010894, NM_009…	1651	121	5668	0.90792	1	0.999999	100
GOTERM_BP_FAT	GO:0043066~negative regulation of apoptosis	31	1.22192	0.83975	NM_001082536, NM_001113198, NM_177547, NM_001024955, NM_007552, NM_011170, NM_175296, NM_007578, NM_011489, NM_001025257, NM_010788, NM_030693, NM_010828, NM_031163, NM_007669, NM_001110276, NM_001110275, NM_153049, NM_001077495, NM_133220, NM_001146311, NM_009686, NM_001113515, NM_028012, NM_007398, NM_031384, NM_019739, NM_203280, NM_024239, NM_012000, NM_001111099, NM_010894, NM_009505, NM_008…	1651	118	5668	0.901908	1	1	100
Annotation Cluster 109	Enrichment Score: 0.30055604494371174
Category	Term	Count	%	PValue	Genes	List Total	Pop Hits	Pop Total	Fold Enrichment	Bonferroni	Benjamini	FDR
GOTERM_BP_FAT	GO:0010565~regulation of cellular ketone metabolic process	6	0.2365	0.253038	NM_019966, NM_008173, NM_153526, NM_001081112, NM_001033600, NM_019477, NM_021455, NM_207625	1651	12	5668	1.71654	1	0.984337	99.528
GOTERM_BP_FAT	GO:0019216~regulation of lipid metabolic process	10	0.394166	0.382662	NM_019966, NM_001034964, NM_001034963, NM_011489, NM_019477, NM_009166, NM_001113563, NM_009593, NM_008173, NM_178362, NM_153526, NM_001081112, NM_001033600, NM_009029, NM_021455, NM_207625	1651	27	5668	1.27151	1	0.996754	99.9857
GOTERM_BP_FAT	GO:0019217~regulation of fatty acid metabolic process	5	0.197083	0.404332	NM_019966, NM_153526, NM_001081112, NM_001033600, NM_019477, NM_021455, NM_207625	1651	11	5668	1.56049	1	0.997558	99.9926
GOTERM_BP_FAT	GO:0046890~regulation of lipid biosynthetic process	5	0.197083	0.617393	NM_009166, NM_009593, NM_178362, NM_008173, NM_001034964, NM_001034963, NM_153526, NM_021455	1651	14	5668	1.2261	1	0.999902	100
GOTERM_BP_FAT	GO:0019218~regulation of steroid metabolic process	4	0.157667	0.777772	NM_001113563, NM_009593, NM_008173, NM_153526, NM_011489	1651	13	5668	1.05633	1	0.999997	100
GOTERM_BP_FAT	GO:0050810~regulation of steroid biosynthetic process	3	0.11825	0.836585	NM_009593, NM_008173, NM_153526	1651	10	5668	1.02992	1	0.999999	100
Annotation Cluster 110	Enrichment Score: 0.2986726557825531
Category	Term	Count	%	PValue	Genes	List Total	Pop Hits	Pop Total	Fold Enrichment	Bonferroni	Benjamini	FDR
GOTERM_BP_FAT	GO:0002791~regulation of peptide secretion	5	0.197083	0.479979	NM_180960, NM_008381, NM_013495, NM_010923, NM_011145, NM_011055	1651	12	5668	1.43045	1	0.999127	99.9994
GOTERM_BP_FAT	GO:0050796~regulation of insulin secretion	5	0.197083	0.479979	NM_180960, NM_008381, NM_013495, NM_010923, NM_011145, NM_011055	1651	12	5668	1.43045	1	0.999127	99.9994
GOTERM_BP_FAT	GO:0046883~regulation of hormone secretion	5	0.197083	0.551489	NM_180960, NM_008381, NM_013495, NM_010923, NM_011145, NM_011055	1651	13	5668	1.32041	1	0.999703	100
Annotation Cluster 111	Enrichment Score: 0.29464961213682883
Category	Term	Count	%	PValue	Genes	List Total	Pop Hits	Pop Total	Fold Enrichment	Bonferroni	Benjamini	FDR
GOTERM_BP_FAT	GO:0008219~cell death	86	3.38983	0.430874	NM_026097, NM_177733, NM_019789, NM_133234, NM_001161432, NM_009989, NM_001161433, NM_008575, NM_026875, NM_001010836, NM_001146052, NM_028679, NM_001146050, NM_011027, NM_146001, NM_011658, NM_145527, NM_133641, NM_010175, NM_001081151, NM_011805, NM_026531, NM_013749, NM_178655, NM_009726, NM_009425, NM_022654, NM_007464, NM_177326, NM_023517, NM_016778, NM_172760, NM_001080126, NM_001040611, N…	1651	286	5668	1.03232	1	0.998336	99.9968
GOTERM_BP_FAT	GO:0016265~death	87	3.42925	0.470549	NM_026097, NM_177733, NM_019789, NM_133234, NM_001161432, NM_009989, NM_001161433, NM_008575, NM_026875, NM_001010836, NM_001146052, NM_028679, NM_001146050, NM_011027, NM_146001, NM_011658, NM_145527, NM_133641, NM_010175, NM_001081151, NM_011805, NM_026531, NM_013749, NM_178655, NM_009726, NM_009425, NM_022654, NM_007464, NM_177326, NM_023517, NM_016778, NM_172760, NM_001080126, NM_001040611, N…	1651	292	5668	1.02287	1	0.998983	99.9991
GOTERM_BP_FAT	GO:0012501~programmed cell death	80	3.15333	0.549459	NM_026097, NM_011625, NM_011063, NM_177733, NM_019789, NM_010434, NM_001034097, NM_133234, NM_176833, NM_130877, NM_134000, NM_001161432, NM_009989, NM_001161433, NM_001159631, NM_018744, NM_008575, NM_010241, NM_026875, NM_153407, NM_001010836, NM_009684, NM_001146052, NM_028679, NM_001146050, NM_011163, NM_009811, NM_026260, NM_146001, NM_011658, NM_145527, NM_174989, NM_133641, NM_145570, NM_0…	1651	273	5668	1.00603	1	0.999717	100
GOTERM_BP_FAT	GO:0006915~apoptosis	78	3.0745	0.594993	NM_026097, NM_011625, NM_011063, NM_177733, NM_019789, NM_010434, NM_001034097, NM_133234, NM_176833, NM_130877, NM_134000, NM_009989, NM_001159631, NM_018744, NM_008575, NM_010241, NM_026875, NM_153407, NM_001010836, NM_009684, NM_001146052, NM_028679, NM_001146050, NM_011163, NM_009811, NM_026260, NM_146001, NM_011658, NM_145527, NM_174989, NM_133641, NM_145570, NM_008744, NM_009068, NM_172422,…	1651	269	5668	0.995463	1	0.99985	100
Annotation Cluster 112	Enrichment Score: 0.2849966553230154
Category	Term	Count	%	PValue	Genes	List Total	Pop Hits	Pop Total	Fold Enrichment	Bonferroni	Benjamini	FDR
GOTERM_BP_FAT	GO:0005976~polysaccharide metabolic process	15	0.59125	0.110153	NM_008306, NM_019986, NM_173021, NM_033320, NM_013755, NM_021528, NM_008063, NM_010811, NM_012054, NM_008832, NM_199446, NM_026888, NM_028836, NM_001033175, NM_028117, NM_028803	1651	35	5668	1.47132	1	0.910398	88.265
GOTERM_BP_FAT	GO:0005977~glycogen metabolic process	6	0.2365	0.45388	NM_008832, NM_173021, NM_013755, NM_199446, NM_026888, NM_008063, NM_028803	1651	15	5668	1.37323	1	0.998766	99.9985
GOTERM_BP_FAT	GO:0006073~cellular glucan metabolic process	6	0.2365	0.45388	NM_008832, NM_173021, NM_013755, NM_199446, NM_026888, NM_008063, NM_028803	1651	15	5668	1.37323	1	0.998766	99.9985
GOTERM_BP_FAT	GO:0044042~glucan metabolic process	6	0.2365	0.45388	NM_008832, NM_173021, NM_013755, NM_199446, NM_026888, NM_008063, NM_028803	1651	15	5668	1.37323	1	0.998766	99.9985
GOTERM_BP_FAT	GO:0006112~energy reserve metabolic process	6	0.2365	0.518804	NM_008832, NM_173021, NM_013755, NM_199446, NM_026888, NM_008063, NM_028803	1651	16	5668	1.2874	1	0.999534	99.9999
GOTERM_BP_FAT	GO:0044264~cellular polysaccharide metabolic process	7	0.275916	0.549262	NM_012054, NM_008832, NM_173021, NM_013755, NM_199446, NM_026888, NM_008063, NM_028803	1651	20	5668	1.20157	1	0.999722	100
GOTERM_BP_FAT	GO:0009250~glucan biosynthetic process	3	0.11825	0.560499	NM_013755, NM_026888, NM_028803	1651	6	5668	1.71654	1	0.999741	100
GOTERM_BP_FAT	GO:0005978~glycogen biosynthetic process	3	0.11825	0.560499	NM_013755, NM_026888, NM_028803	1651	6	5668	1.71654	1	0.999741	100
GOTERM_BP_FAT	GO:0033692~cellular polysaccharide biosynthetic process	3	0.11825	0.836585	NM_013755, NM_026888, NM_028803	1651	10	5668	1.02992	1	0.999999	100
GOTERM_BP_FAT	GO:0034637~cellular carbohydrate biosynthetic process	6	0.2365	0.953515	NM_028994, NM_001162946, NM_013755, NM_026888, NM_029330, NM_008797, NM_028803	1651	29	5668	0.710291	1	1	100
GOTERM_BP_FAT	GO:0015980~energy derivation by oxidation of organic compounds	8	0.315333	0.996428	NM_008832, NM_173021, NM_013755, NM_199446, NM_026888, NM_023699, NM_010788, NM_008063, NM_028803	1651	50	5668	0.549291	1	1	100
Annotation Cluster 113	Enrichment Score: 0.2793428778589202
Category	Term	Count	%	PValue	Genes	List Total	Pop Hits	Pop Total	Fold Enrichment	Bonferroni	Benjamini	FDR
GOTERM_BP_FAT	GO:0030855~epithelial cell differentiation	15	0.59125	0.189562	NM_023755, NM_016851, NM_181048, NM_011141, NM_007921, NM_011305, NM_001025257, NM_001109685, NM_001109684, NM_009505, NM_001110268, NM_001161715, NM_008480, NM_008321, NM_011169, NM_144783, NM_177638, NM_001160360, NM_009189, NM_001160359	1651	38	5668	1.35516	1	0.969677	97.8904
GOTERM_BP_FAT	GO:0043588~skin development	6	0.2365	0.253038	NM_008808, NM_033217, NM_181048, NM_016851, NM_010099, NM_001160360, NM_009726, NM_001160359	1651	12	5668	1.71654	1	0.984337	99.528
GOTERM_BP_FAT	GO:0008544~epidermis development	12	0.473	0.486813	NM_019935, NM_008808, NM_033217, NM_016851, NM_181048, NM_011141, NM_010099, NM_001109685, NM_001109684, NM_009726, NM_001161715, NM_011145, NM_001013756, NM_001160360, NM_001160359	1651	36	5668	1.14436	1	0.999209	99.9995
GOTERM_BP_FAT	GO:0030216~keratinocyte differentiation	5	0.197083	0.551489	NM_001161715, NM_011141, NM_181048, NM_016851, NM_001109685, NM_001109684, NM_001160360, NM_001160359	1651	13	5668	1.32041	1	0.999703	100
GOTERM_BP_FAT	GO:0022405~hair cycle process	5	0.197083	0.676853	NM_008808, NM_033217, NM_011145, NM_010099, NM_009726	1651	15	5668	1.14436	1	0.999959	100
GOTERM_BP_FAT	GO:0001942~hair follicle development	5	0.197083	0.676853	NM_008808, NM_033217, NM_011145, NM_010099, NM_009726	1651	15	5668	1.14436	1	0.999959	100
GOTERM_BP_FAT	GO:0022404~molting cycle process	5	0.197083	0.676853	NM_008808, NM_033217, NM_011145, NM_010099, NM_009726	1651	15	5668	1.14436	1	0.999959	100
GOTERM_BP_FAT	GO:0042303~molting cycle	5	0.197083	0.676853	NM_008808, NM_033217, NM_011145, NM_010099, NM_009726	1651	15	5668	1.14436	1	0.999959	100
GOTERM_BP_FAT	GO:0009913~epidermal cell differentiation	5	0.197083	0.676853	NM_001161715, NM_011141, NM_181048, NM_016851, NM_001109685, NM_001109684, NM_001160360, NM_001160359	1651	15	5668	1.14436	1	0.999959	100
GOTERM_BP_FAT	GO:0042633~hair cycle	5	0.197083	0.676853	NM_008808, NM_033217, NM_011145, NM_010099, NM_009726	1651	15	5668	1.14436	1	0.999959	100
GOTERM_BP_FAT	GO:0007398~ectoderm development	12	0.473	0.683009	NM_019935, NM_008808, NM_033217, NM_016851, NM_181048, NM_011141, NM_010099, NM_001109685, NM_001109684, NM_009726, NM_001161715, NM_011145, NM_001013756, NM_001160360, NM_001160359	1651	41	5668	1.0048	1	0.999964	100
Annotation Cluster 114	Enrichment Score: 0.2741532245150401
Category	Term	Count	%	PValue	Genes	List Total	Pop Hits	Pop Total	Fold Enrichment	Bonferroni	Benjamini	FDR
GOTERM_BP_FAT	GO:0007600~sensory perception	22	0.867166	0.387358	NM_177137, NM_138944, NM_148938, NM_177781, NM_001163318, NM_019789, NM_011027, NM_001111331, NM_145840, NM_146855, NM_001039546, NM_011285, NM_033570, NM_133832, NM_001038602, NM_012000, NM_010788, NM_010307, NM_177231, NM_177376, NM_001033175, NM_009001, NM_001033954, NM_001081104	1651	67	5668	1.12728	1	0.99686	99.9876
GOTERM_BP_FAT	GO:0007601~visual perception	8	0.315333	0.623324	NM_001163318, NM_177376, NM_001033175, NM_145840, NM_033570, NM_011285, NM_133832, NM_012000	1651	25	5668	1.09858	1	0.99991	100
GOTERM_BP_FAT	GO:0050953~sensory perception of light stimulus	8	0.315333	0.623324	NM_001163318, NM_177376, NM_001033175, NM_145840, NM_033570, NM_011285, NM_133832, NM_012000	1651	25	5668	1.09858	1	0.99991	100
Annotation Cluster 115	Enrichment Score: 0.27373592673516045
Category	Term	Count	%	PValue	Genes	List Total	Pop Hits	Pop Total	Fold Enrichment	Bonferroni	Benjamini	FDR
GOTERM_BP_FAT	GO:0010740~positive regulation of protein kinase cascade	13	0.512416	0.266789	NM_011613, NM_009373, NM_001014996, NM_020028, NM_011027, NM_001037955, NM_010099, NM_174989, NM_001161432, NM_001161433, NM_001110276, NM_010851, NM_001110275, NM_010587, NM_011145, NM_013462, NM_134068	1651	34	5668	1.31264	1	0.987116	99.6644
GOTERM_BP_FAT	GO:0043123~positive regulation of I-kappaB kinase/NF-kappaB cascade	5	0.197083	0.729536	NM_011613, NM_009373, NM_010851, NM_010099, NM_174989	1651	16	5668	1.07283	1	0.999988	100
GOTERM_BP_FAT	GO:0043122~regulation of I-kappaB kinase/NF-kappaB cascade	5	0.197083	0.775493	NM_011613, NM_009373, NM_010851, NM_010099, NM_174989	1651	17	5668	1.00973	1	0.999996	100
Annotation Cluster 116	Enrichment Score: 0.26471305197678585
Category	Term	Count	%	PValue	Genes	List Total	Pop Hits	Pop Total	Fold Enrichment	Bonferroni	Benjamini	FDR
GOTERM_BP_FAT	GO:0045926~negative regulation of growth	15	0.59125	0.325419	NM_016697, NM_133234, NM_007915, NM_011905, NM_008744, NM_026832, NM_001113401, NM_009021, NM_010851, NM_001038625, NM_001081112, NM_153788, NM_134111, NM_013462, NM_019976, NM_009686	1651	42	5668	1.2261	1	0.993793	99.9273
GOTERM_BP_FAT	GO:0040008~regulation of growth	37	1.45842	0.402014	NM_010517, NM_001038609, NM_018821, NM_008343, NM_133234, NM_011489, NM_013749, NM_019768, NM_175296, NM_175933, NM_011905, NM_026832, NM_001111324, NM_001025597, NM_177326, NM_001038625, NM_080843, NM_009730, NM_170599, NM_013462, NM_019976, NM_009686, NM_198683, NM_019521, NM_016697, NM_023755, NM_008083, NM_007915, NM_008744, NM_001113401, NM_009021, NM_001113563, NM_010838, NM_010851, NM_0011…	1651	118	5668	1.07647	1	0.997495	99.9921
GOTERM_BP_FAT	GO:0001558~regulation of cell growth	13	0.512416	0.550285	NM_010517, NM_001038609, NM_008343, NM_133234, NM_013749, NM_007915, NM_008744, NM_026832, NM_001113401, NM_010838, NM_001038625, NM_153788, NM_134111, NM_019976, NM_009686	1651	41	5668	1.08853	1	0.999716	100
GOTERM_BP_FAT	GO:0008361~regulation of cell size	19	0.748916	0.585398	NM_138944, NM_001038609, NM_133234, NM_013749, NM_007578, NM_012000, NM_007915, NM_026832, NM_008744, NM_001113401, NM_177099, NM_010838, NM_001038625, NM_010094, NM_008483, NM_145149, NM_153788, NM_134111, NM_010128, NM_019976, NM_009686	1651	63	5668	1.03537	1	0.999829	100
GOTERM_BP_FAT	GO:0032535~regulation of cellular component size	27	1.06425	0.636134	NM_011945, NM_001038609, NM_011465, NM_133234, NM_013749, NM_007578, NM_181404, NM_026832, NM_177099, NM_030168, NM_001038625, NM_010094, NM_145149, NM_010128, NM_019976, NM_009686, NM_138944, NM_012000, NM_146120, NM_007915, NM_008744, NM_001113401, NM_010838, NM_008483, NM_001104617, NM_153788, NM_134111, NM_019824, NM_001113545	1651	93	5668	0.996698	1	0.999926	100
GOTERM_BP_FAT	GO:0030308~negative regulation of cell growth	9	0.35475	0.640675	NM_026832, NM_008744, NM_001113401, NM_001038625, NM_133234, NM_153788, NM_134111, NM_019976, NM_009686, NM_007915	1651	29	5668	1.06544	1	0.999927	100
GOTERM_BP_FAT	GO:0045792~negative regulation of cell size	9	0.35475	0.81677	NM_026832, NM_008744, NM_001113401, NM_001038625, NM_133234, NM_153788, NM_134111, NM_019976, NM_009686, NM_007915	1651	34	5668	0.908754	1	0.999999	100
Annotation Cluster 117	Enrichment Score: 0.26366289356644895
Category	Term	Count	%	PValue	Genes	List Total	Pop Hits	Pop Total	Fold Enrichment	Bonferroni	Benjamini	FDR
GOTERM_BP_FAT	GO:0046889~positive regulation of lipid biosynthetic process	3	0.11825	0.332631	NM_009166, NM_009593, NM_178362, NM_001034964, NM_001034963, NM_021455	1651	4	5668	2.5748	1	0.994181	99.9404
GOTERM_BP_FAT	GO:0046890~regulation of lipid biosynthetic process	5	0.197083	0.617393	NM_009166, NM_009593, NM_178362, NM_008173, NM_001034964, NM_001034963, NM_153526, NM_021455	1651	14	5668	1.2261	1	0.999902	100
GOTERM_BP_FAT	GO:0045834~positive regulation of lipid metabolic process	3	0.11825	0.787928	NM_009166, NM_009593, NM_178362, NM_001034964, NM_001034963, NM_021455	1651	9	5668	1.14436	1	0.999997	100
Annotation Cluster 118	Enrichment Score: 0.2626734143784184
Category	Term	Count	%	PValue	Genes	List Total	Pop Hits	Pop Total	Fold Enrichment	Bonferroni	Benjamini	FDR
GOTERM_BP_FAT	GO:0015914~phospholipid transport	9	0.35475	0.00772054	NM_001001798, NM_015731, NM_001081182, NM_011027, NM_153389, NM_009728, NM_011987, NM_001038999, NM_008796, NM_009727, NM_001037863	1651	12	5668	2.5748	1	0.413156	13.2631
GOTERM_BP_FAT	GO:0006754~ATP biosynthetic process	14	0.551833	0.531773	NM_001136091, NM_015731, NM_013734, NM_001081182, NM_029097, NM_009728, NM_013415, NM_009727, NM_001037863, NM_009726, NM_026536, NM_001001798, NM_011596, NM_153389, NM_001038999, NM_016921, NM_133764	1651	44	5668	1.09234	1	0.999616	99.9999
GOTERM_BP_FAT	GO:0046034~ATP metabolic process	15	0.59125	0.551342	NM_001136091, NM_015731, NM_013734, NM_001081182, NM_029097, NM_009728, NM_013415, NM_009727, NM_001037863, NM_021515, NM_009726, NM_026536, NM_001001798, NM_011596, NM_153389, NM_001038999, NM_016921, NM_133764	1651	48	5668	1.07283	1	0.999709	100
GOTERM_BP_FAT	GO:0009199~ribonucleoside triphosphate metabolic process	17	0.670083	0.552511	NM_001136091, NM_015731, NM_013734, NM_029097, NM_001081182, NM_009728, NM_013415, NM_009727, NM_001037863, NM_021515, NM_009726, NM_026536, NM_001001798, NM_011596, NM_153389, NM_001038999, NM_016921, NM_080637, NM_133764, NM_053103	1651	55	5668	1.06113	1	0.999703	100
GOTERM_BP_FAT	GO:0009201~ribonucleoside triphosphate biosynthetic process	15	0.59125	0.621752	NM_001136091, NM_015731, NM_013734, NM_001081182, NM_029097, NM_009728, NM_013415, NM_009727, NM_001037863, NM_009726, NM_026536, NM_001001798, NM_011596, NM_153389, NM_001038999, NM_016921, NM_080637, NM_133764	1651	50	5668	1.02992	1	0.999908	100
GOTERM_BP_FAT	GO:0009206~purine ribonucleoside triphosphate biosynthetic process	15	0.59125	0.621752	NM_001136091, NM_015731, NM_013734, NM_001081182, NM_029097, NM_009728, NM_013415, NM_009727, NM_001037863, NM_009726, NM_026536, NM_001001798, NM_011596, NM_153389, NM_001038999, NM_016921, NM_080637, NM_133764	1651	50	5668	1.02992	1	0.999908	100
GOTERM_BP_FAT	GO:0009141~nucleoside triphosphate metabolic process	18	0.709499	0.63262	NM_007398, NM_001136091, NM_015731, NM_013734, NM_029097, NM_001081182, NM_009728, NM_013415, NM_009727, NM_001037863, NM_021515, NM_009726, NM_026536, NM_001001798, NM_011596, NM_153389, NM_001038999, NM_016921, NM_080637, NM_133764, NM_053103	1651	61	5668	1.01304	1	0.999921	100
GOTERM_BP_FAT	GO:0009205~purine ribonucleoside triphosphate metabolic process	16	0.630666	0.636282	NM_001136091, NM_015731, NM_013734, NM_029097, NM_001081182, NM_009728, NM_013415, NM_009727, NM_001037863, NM_021515, NM_009726, NM_026536, NM_001001798, NM_011596, NM_153389, NM_001038999, NM_016921, NM_080637, NM_133764	1651	54	5668	1.01721	1	0.999925	100
GOTERM_BP_FAT	GO:0009144~purine nucleoside triphosphate metabolic process	17	0.670083	0.649795	NM_007398, NM_001136091, NM_015731, NM_013734, NM_029097, NM_001081182, NM_009728, NM_013415, NM_009727, NM_001037863, NM_021515, NM_009726, NM_026536, NM_001001798, NM_011596, NM_153389, NM_001038999, NM_016921, NM_080637, NM_133764	1651	58	5668	1.00624	1	0.99994	100
GOTERM_BP_FAT	GO:0009145~purine nucleoside triphosphate biosynthetic process	15	0.59125	0.654868	NM_001136091, NM_015731, NM_013734, NM_001081182, NM_029097, NM_009728, NM_013415, NM_009727, NM_001037863, NM_009726, NM_026536, NM_001001798, NM_011596, NM_153389, NM_001038999, NM_016921, NM_080637, NM_133764	1651	51	5668	1.00973	1	0.999942	100
GOTERM_BP_FAT	GO:0009259~ribonucleotide metabolic process	20	0.788333	0.658166	NM_007398, NM_001136091, NM_015731, NM_013734, NM_029097, NM_001081182, NM_009728, NM_013415, NM_009727, NM_001037863, NM_021515, NM_009726, NM_026662, NM_026536, NM_001001798, NM_170778, NM_011596, NM_153389, NM_001038999, NM_016921, NM_080637, NM_133764, NM_053103	1651	69	5668	0.995093	1	0.999944	100
GOTERM_BP_FAT	GO:0009260~ribonucleotide biosynthetic process	18	0.709499	0.662418	NM_007398, NM_001136091, NM_015731, NM_013734, NM_029097, NM_001081182, NM_009728, NM_013415, NM_009727, NM_001037863, NM_009726, NM_026662, NM_026536, NM_001001798, NM_170778, NM_011596, NM_153389, NM_001038999, NM_016921, NM_080637, NM_133764	1651	62	5668	0.996698	1	0.999949	100
GOTERM_BP_FAT	GO:0009165~nucleotide biosynthetic process	26	1.02483	0.673762	NM_015731, NM_029097, NM_133686, NM_009622, NM_009728, NM_013415, NM_009727, NM_009726, NM_030221, NM_001037863, NM_026662, NM_133435, NM_011596, NM_170778, NM_001038999, NM_175460, NM_016921, NM_007398, NM_001136091, NM_013734, NM_007405, NM_001081182, NM_172607, NM_177041, NM_026536, NM_001001798, NM_153389, NM_080637, NM_133764	1651	91	5668	0.980877	1	0.999956	100
GOTERM_BP_FAT	GO:0009142~nucleoside triphosphate biosynthetic process	15	0.59125	0.686368	NM_001136091, NM_015731, NM_013734, NM_001081182, NM_029097, NM_009728, NM_013415, NM_009727, NM_001037863, NM_009726, NM_026536, NM_001001798, NM_011596, NM_153389, NM_001038999, NM_016921, NM_080637, NM_133764	1651	52	5668	0.990309	1	0.999967	100
GOTERM_BP_FAT	GO:0006164~purine nucleotide biosynthetic process	18	0.709499	0.743466	NM_007398, NM_001136091, NM_015731, NM_013734, NM_007405, NM_029097, NM_001081182, NM_009622, NM_009728, NM_013415, NM_009727, NM_001037863, NM_009726, NM_026536, NM_001001798, NM_011596, NM_153389, NM_001038999, NM_016921, NM_080637, NM_133764	1651	65	5668	0.950697	1	0.999991	100
GOTERM_BP_FAT	GO:0009152~purine ribonucleotide biosynthetic process	16	0.630666	0.752289	NM_007398, NM_001136091, NM_015731, NM_013734, NM_001081182, NM_029097, NM_009728, NM_013415, NM_009727, NM_001037863, NM_009726, NM_026536, NM_001001798, NM_011596, NM_153389, NM_001038999, NM_016921, NM_080637, NM_133764	1651	58	5668	0.947054	1	0.999993	100
GOTERM_BP_FAT	GO:0034654~nucleobase, nucleoside, nucleotide and nucleic acid biosynthetic process	26	1.02483	0.761426	NM_015731, NM_029097, NM_133686, NM_009622, NM_009728, NM_013415, NM_009727, NM_009726, NM_030221, NM_001037863, NM_026662, NM_133435, NM_011596, NM_170778, NM_001038999, NM_175460, NM_016921, NM_007398, NM_001136091, NM_013734, NM_007405, NM_001081182, NM_172607, NM_177041, NM_026536, NM_001001798, NM_153389, NM_080637, NM_133764	1651	95	5668	0.939577	1	0.999995	100
GOTERM_BP_FAT	GO:0034404~nucleobase, nucleoside and nucleotide biosynthetic process	26	1.02483	0.761426	NM_015731, NM_029097, NM_133686, NM_009622, NM_009728, NM_013415, NM_009727, NM_009726, NM_030221, NM_001037863, NM_026662, NM_133435, NM_011596, NM_170778, NM_001038999, NM_175460, NM_016921, NM_007398, NM_001136091, NM_013734, NM_007405, NM_001081182, NM_172607, NM_177041, NM_026536, NM_001001798, NM_153389, NM_080637, NM_133764	1651	95	5668	0.939577	1	0.999995	100
GOTERM_BP_FAT	GO:0009150~purine ribonucleotide metabolic process	17	0.670083	0.783629	NM_007398, NM_001136091, NM_015731, NM_013734, NM_029097, NM_001081182, NM_009728, NM_013415, NM_009727, NM_001037863, NM_021515, NM_009726, NM_026536, NM_001001798, NM_011596, NM_153389, NM_001038999, NM_016921, NM_080637, NM_133764	1651	63	5668	0.926384	1	0.999997	100
GOTERM_BP_FAT	GO:0044271~nitrogen compound biosynthetic process	41	1.61608	0.843337	NM_011172, NM_015731, NM_029097, NM_148938, NM_019698, NM_133686, NM_009622, NM_011465, NM_009728, NM_013415, NM_001001297, NM_009727, NM_009726, NM_030221, NM_001037863, NM_026662, NM_133435, NM_010840, NM_011596, NM_170778, NM_001038999, NM_016921, NM_175460, NM_007398, NM_001136091, NM_175443, NM_007405, NM_013734, NM_001081182, NM_009479, NM_011026, NM_172607, NM_203280, NM_008812, NM_007494,…	1651	155	5668	0.908103	1	1	100
GOTERM_BP_FAT	GO:0006163~purine nucleotide metabolic process	19	0.748916	0.851573	NM_007398, NM_001136091, NM_015731, NM_013734, NM_007405, NM_029097, NM_001081182, NM_009622, NM_009728, NM_013415, NM_009727, NM_001037863, NM_021515, NM_009726, NM_026536, NM_001001798, NM_011596, NM_153389, NM_001038999, NM_016921, NM_080637, NM_133764	1651	74	5668	0.881464	1	1	100
Annotation Cluster 119	Enrichment Score: 0.2584030751794851
Category	Term	Count	%	PValue	Genes	List Total	Pop Hits	Pop Total	Fold Enrichment	Bonferroni	Benjamini	FDR
GOTERM_BP_FAT	GO:0009895~negative regulation of catabolic process	5	0.197083	0.25014	NM_008575, NM_018771, NM_001146311, NM_028679, NM_207225	1651	9	5668	1.90726	1	0.984249	99.4933
GOTERM_BP_FAT	GO:0042177~negative regulation of protein catabolic process	3	0.11825	0.453437	NM_008575, NM_018771, NM_028679	1651	5	5668	2.05984	1	0.99878	99.9985
GOTERM_BP_FAT	GO:0031330~negative regulation of cellular catabolic process	3	0.11825	0.453437	NM_018771, NM_001146311, NM_207225	1651	5	5668	2.05984	1	0.99878	99.9985
GOTERM_BP_FAT	GO:0009894~regulation of catabolic process	10	0.394166	0.615091	NM_025429, NM_019966, NM_016697, NM_008575, NM_018771, NM_007489, NM_001146311, NM_028679, NM_021455, NM_207225	1651	32	5668	1.07283	1	0.999899	100
GOTERM_BP_FAT	GO:0031329~regulation of cellular catabolic process	5	0.197083	0.617393	NM_019966, NM_018771, NM_001146311, NM_021455, NM_207225	1651	14	5668	1.2261	1	0.999902	100
GOTERM_BP_FAT	GO:0042176~regulation of protein catabolic process	6	0.2365	0.844085	NM_025429, NM_016697, NM_008575, NM_018771, NM_007489, NM_028679	1651	23	5668	0.895584	1	1	100
GOTERM_BP_FAT	GO:0051248~negative regulation of protein metabolic process	9	0.35475	0.942051	NM_022018, NM_013545, NM_008575, NM_018771, NM_008343, NM_008916, NM_001146311, NM_010788, NM_028679	1651	41	5668	0.753601	1	1	100
Annotation Cluster 120	Enrichment Score: 0.2562549298837496
Category	Term	Count	%	PValue	Genes	List Total	Pop Hits	Pop Total	Fold Enrichment	Bonferroni	Benjamini	FDR
GOTERM_BP_FAT	GO:0051452~intracellular pH reduction	3	0.11825	0.453437	NM_001033175, NM_001146311, NM_175105	1651	5	5668	2.05984	1	0.99878	99.9985
GOTERM_BP_FAT	GO:0045851~pH reduction	3	0.11825	0.453437	NM_001033175, NM_001146311, NM_175105	1651	5	5668	2.05984	1	0.99878	99.9985
GOTERM_BP_FAT	GO:0030641~regulation of cellular pH	4	0.157667	0.51333	NM_013734, NM_001033175, NM_001146311, NM_175105	1651	9	5668	1.52581	1	0.999509	99.9998
GOTERM_BP_FAT	GO:0030004~cellular monovalent inorganic cation homeostasis	4	0.157667	0.593298	NM_013734, NM_001033175, NM_001146311, NM_175105	1651	10	5668	1.37323	1	0.999848	100
GOTERM_BP_FAT	GO:0006885~regulation of pH	4	0.157667	0.593298	NM_013734, NM_001033175, NM_001146311, NM_175105	1651	10	5668	1.37323	1	0.999848	100
GOTERM_BP_FAT	GO:0051453~regulation of intracellular pH	3	0.11825	0.651579	NM_001033175, NM_001146311, NM_175105	1651	7	5668	1.47132	1	0.999941	100
GOTERM_BP_FAT	GO:0055067~monovalent inorganic cation homeostasis	4	0.157667	0.66416	NM_013734, NM_001033175, NM_001146311, NM_175105	1651	11	5668	1.24839	1	0.999949	100
Annotation Cluster 121	Enrichment Score: 0.2484368521220458
Category	Term	Count	%	PValue	Genes	List Total	Pop Hits	Pop Total	Fold Enrichment	Bonferroni	Benjamini	FDR
GOTERM_BP_FAT	GO:0046395~carboxylic acid catabolic process	14	0.551833	0.374363	NM_011172, NM_010173, NM_033037, NM_008078, NM_175933, NM_173785, NM_030721, NM_146108, NM_010726, NM_011145, NM_011978, NM_019975, NM_013930, NM_144942	1651	40	5668	1.20157	1	0.996335	99.9818
GOTERM_BP_FAT	GO:0016054~organic acid catabolic process	14	0.551833	0.374363	NM_011172, NM_010173, NM_033037, NM_008078, NM_175933, NM_173785, NM_030721, NM_146108, NM_010726, NM_011145, NM_011978, NM_019975, NM_013930, NM_144942	1651	40	5668	1.20157	1	0.996335	99.9818
GOTERM_BP_FAT	GO:0009071~serine family amino acid catabolic process	3	0.11825	0.453437	NM_033037, NM_173785, NM_144942	1651	5	5668	2.05984	1	0.99878	99.9985
GOTERM_BP_FAT	GO:0009063~cellular amino acid catabolic process	7	0.275916	0.700238	NM_146108, NM_011172, NM_033037, NM_008078, NM_173785, NM_144942, NM_013930	1651	23	5668	1.04485	1	0.999975	100
GOTERM_BP_FAT	GO:0009310~amine catabolic process	8	0.315333	0.749097	NM_146108, NM_011172, NM_033037, NM_145533, NM_008078, NM_173785, NM_144942, NM_013930	1651	28	5668	0.980877	1	0.999992	100
GOTERM_BP_FAT	GO:0009069~serine family amino acid metabolic process	3	0.11825	0.969378	NM_033037, NM_173785, NM_144942	1651	16	5668	0.643701	1	1	100
Annotation Cluster 122	Enrichment Score: 0.24760338605435214
Category	Term	Count	%	PValue	Genes	List Total	Pop Hits	Pop Total	Fold Enrichment	Bonferroni	Benjamini	FDR
GOTERM_BP_FAT	GO:0010035~response to inorganic substance	15	0.59125	0.362727	NM_013711, NM_016886, NM_177781, NM_011671, NM_148938, NM_011170, NM_011027, NM_007601, NM_013602, NM_009726, NM_001109761, NM_026416, NM_008630, NM_007985, NM_080637, NM_008490	1651	43	5668	1.19758	1	0.995909	99.9744
GOTERM_BP_FAT	GO:0000302~response to reactive oxygen species	6	0.2365	0.637066	NM_013711, NM_011671, NM_177781, NM_007985, NM_080637, NM_009726	1651	18	5668	1.14436	1	0.999924	100
GOTERM_BP_FAT	GO:0006979~response to oxidative stress	13	0.512416	0.782395	NM_010442, NM_013711, NM_177781, NM_011671, NM_011170, NM_172607, NM_133985, NM_012000, NM_009726, NM_011728, NM_007985, NM_080637, NM_027127	1651	48	5668	0.92979	1	0.999997	100
Annotation Cluster 123	Enrichment Score: 0.2434020346447423
Category	Term	Count	%	PValue	Genes	List Total	Pop Hits	Pop Total	Fold Enrichment	Bonferroni	Benjamini	FDR
GOTERM_BP_FAT	GO:0048864~stem cell development	7	0.275916	0.432255	NM_001142920, NM_009337, NM_001142922, NM_001142921, NM_001142924, NM_021308, NM_009333, NM_001142923, NM_080461, NM_054043, NM_001025432, NM_001080945, NM_001142918, NM_001142919	1651	18	5668	1.33508	1	0.998315	99.9969
GOTERM_BP_FAT	GO:0019827~stem cell maintenance	6	0.2365	0.580174	NM_001142920, NM_009337, NM_001142922, NM_001142921, NM_001142924, NM_021308, NM_009333, NM_001142923, NM_080461, NM_001025432, NM_001080945, NM_001142918, NM_001142919	1651	17	5668	1.21167	1	0.999815	100
GOTERM_BP_FAT	GO:0048863~stem cell differentiation	7	0.275916	0.742156	NM_001142920, NM_009337, NM_001142922, NM_001142921, NM_001142924, NM_021308, NM_009333, NM_001142923, NM_080461, NM_054043, NM_001025432, NM_001080945, NM_001142918, NM_001142919	1651	24	5668	1.00131	1	0.999991	100
Annotation Cluster 124	Enrichment Score: 0.2370759584836276
Category	Term	Count	%	PValue	Genes	List Total	Pop Hits	Pop Total	Fold Enrichment	Bonferroni	Benjamini	FDR
GOTERM_BP_FAT	GO:0035272~exocrine system development	8	0.315333	0.35801	NM_009373, NM_010568, NM_010514, NM_023755, NM_008480, NM_001122736, NM_001122737, NM_010921, NM_010099, NM_009238	1651	20	5668	1.37323	1	0.995606	99.9707
GOTERM_BP_FAT	GO:0022612~gland morphogenesis	9	0.35475	0.640675	NM_009373, NM_001025395, NM_001039151, NM_008480, NM_008173, NM_001081125, NM_010921, NM_010099, NM_007921, NM_001039150	1651	29	5668	1.06544	1	0.999927	100
GOTERM_BP_FAT	GO:0007431~salivary gland development	5	0.197083	0.676853	NM_009373, NM_023755, NM_008480, NM_010921, NM_010099	1651	15	5668	1.14436	1	0.999959	100
GOTERM_BP_FAT	GO:0007435~salivary gland morphogenesis	4	0.157667	0.725553	NM_009373, NM_008480, NM_010921, NM_010099	1651	12	5668	1.14436	1	0.999987	100
Annotation Cluster 125	Enrichment Score: 0.2327833568888049
Category	Term	Count	%	PValue	Genes	List Total	Pop Hits	Pop Total	Fold Enrichment	Bonferroni	Benjamini	FDR
GOTERM_BP_FAT	GO:0000122~negative regulation of transcription from RNA polymerase II promoter	39	1.53725	0.098911	NM_007552, NM_198602, NM_001008543, NM_019789, NM_026756, NM_001139516, NM_011629, NM_010434, NM_175296, NM_207225, NM_001025597, NM_008575, NM_012051, NM_001083967, NM_009876, NM_001080945, NM_017395, NM_011145, NM_001081125, NM_008321, NM_144783, NM_133784, NM_010703, NM_010847, NM_021455, NM_019935, NM_021878, NM_010425, NM_138944, NM_023755, NM_010496, NM_001111331, NM_008235, NM_007623, NM_0…	1651	108	5668	1.23972	1	0.89822	85.223
GOTERM_BP_FAT	GO:0045892~negative regulation of transcription, DNA-dependent	50	1.97083	0.32487	NM_152947, NM_019789, NM_001003963, NM_001042438, NM_001139516, NM_011629, NM_010434, NM_032000, NM_010828, NM_001025597, NM_008575, NM_012051, NM_144783, NM_019935, NM_011498, NM_010425, NM_138944, NM_023755, NM_010496, NM_008235, NM_007623, NM_007496, NM_027504, NM_011546, NM_008688, NM_001122997, NM_027497, NM_009029, NM_178848, NM_007552, NM_198602, NM_001008543, NM_026756, NM_175296, NM_0269…	1651	158	5668	1.08641	1	0.993955	99.9263
GOTERM_BP_FAT	GO:0051253~negative regulation of RNA metabolic process	50	1.97083	0.363337	NM_152947, NM_019789, NM_001003963, NM_001042438, NM_001139516, NM_011629, NM_010434, NM_032000, NM_010828, NM_001025597, NM_008575, NM_012051, NM_144783, NM_019935, NM_011498, NM_010425, NM_138944, NM_023755, NM_010496, NM_008235, NM_007623, NM_007496, NM_027504, NM_011546, NM_008688, NM_001122997, NM_027497, NM_009029, NM_178848, NM_007552, NM_198602, NM_001008543, NM_026756, NM_175296, NM_0269…	1651	160	5668	1.07283	1	0.99588	99.9749
GOTERM_BP_FAT	GO:0016481~negative regulation of transcription	56	2.20733	0.638447	NM_152947, NM_024189, NM_001042438, NM_019789, NM_001003963, NM_001139516, NM_011629, NM_010434, NM_032000, NM_016662, NM_010828, NM_001025597, NM_008575, NM_012051, NM_144783, NM_019935, NM_011498, NM_010425, NM_138944, NM_023755, NM_010496, NM_008235, NM_007623, NM_007496, NM_027504, NM_008130, NM_011546, NM_008688, NM_001122997, NM_027497, NM_009029, NM_178848, NM_007552, NM_198602, NM_0010085…	1651	195	5668	0.985908	1	0.999925	100
GOTERM_BP_FAT	GO:0045934~negative regulation of nucleobase, nucleoside, nucleotide and nucleic acid metabolic process	57	2.24675	0.830702	NM_152947, NM_024189, NM_001042438, NM_019789, NM_001003963, NM_001139516, NM_011629, NM_010434, NM_032000, NM_016662, NM_010828, NM_001025597, NM_008575, NM_012051, NM_144783, NM_019935, NM_011498, NM_010425, NM_138944, NM_023755, NM_010496, NM_008235, NM_007623, NM_007496, NM_027504, NM_008130, NM_011546, NM_008688, NM_001122997, NM_027497, NM_009029, NM_178848, NM_007552, NM_198602, NM_0010085…	1651	212	5668	0.923043	1	0.999999	100
GOTERM_BP_FAT	GO:0051172~negative regulation of nitrogen compound metabolic process	57	2.24675	0.841448	NM_152947, NM_024189, NM_001042438, NM_019789, NM_001003963, NM_001139516, NM_011629, NM_010434, NM_032000, NM_016662, NM_010828, NM_001025597, NM_008575, NM_012051, NM_144783, NM_019935, NM_011498, NM_010425, NM_138944, NM_023755, NM_010496, NM_008235, NM_007623, NM_007496, NM_027504, NM_008130, NM_011546, NM_008688, NM_001122997, NM_027497, NM_009029, NM_178848, NM_007552, NM_198602, NM_0010085…	1651	213	5668	0.918709	1	1	100
GOTERM_BP_FAT	GO:0010629~negative regulation of gene expression	59	2.32558	0.849251	NM_152947, NM_021308, NM_024189, NM_001042438, NM_019789, NM_001003963, NM_011629, NM_001139516, NM_010434, NM_032000, NM_016662, NM_010828, NM_001025597, NM_008575, NM_012051, NM_144783, NM_019935, NM_011498, NM_138944, NM_010425, NM_023755, NM_010496, NM_008235, NM_007623, NM_007496, NM_027504, NM_008130, NM_011546, NM_008688, NM_001122997, NM_027497, NM_009029, NM_178848, NM_001002240, NM_0010…	1651	221	5668	0.916521	1	1	100
GOTERM_BP_FAT	GO:0031327~negative regulation of cellular biosynthetic process	61	2.40441	0.856623	NM_152947, NM_008381, NM_024189, NM_001042438, NM_019789, NM_001003963, NM_011629, NM_001139516, NM_010434, NM_007578, NM_032000, NM_016662, NM_010828, NM_001025597, NM_008575, NM_012051, NM_023059, NM_144783, NM_019935, NM_011498, NM_138944, NM_010425, NM_023755, NM_010496, NM_007623, NM_008235, NM_007496, NM_027504, NM_008130, NM_011546, NM_008688, NM_001122997, NM_027497, NM_009029, NM_178848,…	1651	229	5668	0.914486	1	1	100
GOTERM_BP_FAT	GO:0010558~negative regulation of macromolecule biosynthetic process	59	2.32558	0.868259	NM_152947, NM_008381, NM_024189, NM_001042438, NM_019789, NM_001003963, NM_011629, NM_001139516, NM_010434, NM_032000, NM_016662, NM_010828, NM_001025597, NM_008575, NM_012051, NM_023059, NM_144783, NM_019935, NM_011498, NM_138944, NM_010425, NM_023755, NM_010496, NM_008235, NM_007623, NM_007496, NM_027504, NM_008130, NM_011546, NM_008688, NM_001122997, NM_027497, NM_009029, NM_178848, NM_010566,…	1651	223	5668	0.908301	1	1	100
GOTERM_BP_FAT	GO:0009890~negative regulation of biosynthetic process	61	2.40441	0.874679	NM_152947, NM_008381, NM_024189, NM_001042438, NM_019789, NM_001003963, NM_011629, NM_001139516, NM_010434, NM_007578, NM_032000, NM_016662, NM_010828, NM_001025597, NM_008575, NM_012051, NM_023059, NM_144783, NM_019935, NM_011498, NM_138944, NM_010425, NM_023755, NM_010496, NM_007623, NM_008235, NM_007496, NM_027504, NM_008130, NM_011546, NM_008688, NM_001122997, NM_027497, NM_009029, NM_178848,…	1651	231	5668	0.906568	1	1	100
GOTERM_BP_FAT	GO:0010605~negative regulation of macromolecule metabolic process	70	2.75916	0.955427	NM_152947, NM_008381, NM_021308, NM_024189, NM_008343, NM_001042438, NM_001003963, NM_019789, NM_011629, NM_001139516, NM_010434, NM_032000, NM_016662, NM_010828, NM_001025597, NM_008575, NM_012051, NM_023059, NM_144783, NM_028679, NM_019935, NM_011498, NM_138944, NM_010425, NM_023755, NM_010496, NM_008916, NM_007623, NM_008235, NM_007496, NM_027504, NM_008130, NM_013545, NM_011546, NM_008688, NM…	1651	278	5668	0.864442	1	1	100
Annotation Cluster 126	Enrichment Score: 0.23165417986550274
Category	Term	Count	%	PValue	Genes	List Total	Pop Hits	Pop Total	Fold Enrichment	Bonferroni	Benjamini	FDR
GOTERM_BP_FAT	GO:0019400~alditol metabolic process	4	0.157667	0.51333	NM_146126, NM_001081089, NM_001042671, NM_212444	1651	9	5668	1.52581	1	0.999509	99.9998
GOTERM_BP_FAT	GO:0019751~polyol metabolic process	7	0.275916	0.603495	NM_146126, NM_001081089, NM_017391, NM_001042671, NM_010788, NM_212444, NM_199056	1651	21	5668	1.14436	1	0.999872	100
GOTERM_BP_FAT	GO:0006071~glycerol metabolic process	3	0.11825	0.651579	NM_001081089, NM_001042671, NM_212444	1651	7	5668	1.47132	1	0.999941	100
Annotation Cluster 127	Enrichment Score: 0.22923485378092637
Category	Term	Count	%	PValue	Genes	List Total	Pop Hits	Pop Total	Fold Enrichment	Bonferroni	Benjamini	FDR
GOTERM_BP_FAT	GO:0019637~organophosphate metabolic process	33	1.30075	0.365165	NM_145823, NM_177546, NM_026078, NM_001024955, NM_021280, NM_029094, NM_025574, NM_001039045, NM_010331, NM_153546, NM_053014, NM_010788, NM_172588, NM_025646, NM_001164050, NM_001164052, NM_001077495, NM_173370, NM_011987, NM_001146311, NM_001122954, NM_175443, NM_026792, NM_025662, NM_203280, NM_012000, NM_001164049, NM_026644, NM_212444, NM_001081089, NM_008847, NM_018889, NM_011110, NM_008846…	1651	103	5668	1.09992	1	0.995946	99.9762
GOTERM_BP_FAT	GO:0006644~phospholipid metabolic process	32	1.26133	0.373787	NM_145823, NM_177546, NM_026078, NM_001024955, NM_021280, NM_029094, NM_025574, NM_001039045, NM_010331, NM_153546, NM_053014, NM_010788, NM_172588, NM_025646, NM_001164050, NM_001164052, NM_001077495, NM_173370, NM_011987, NM_001146311, NM_001122954, NM_175443, NM_026792, NM_025662, NM_203280, NM_012000, NM_001164049, NM_026644, NM_001081089, NM_008847, NM_018889, NM_011110, NM_008846, NM_181516…	1651	100	5668	1.09858	1	0.996364	99.9815
GOTERM_BP_FAT	GO:0006650~glycerophospholipid metabolic process	18	0.709499	0.569515	NM_145823, NM_001024955, NM_026078, NM_175443, NM_029094, NM_025662, NM_025574, NM_010331, NM_001039045, NM_001164049, NM_010788, NM_172588, NM_001164050, NM_008847, NM_018889, NM_008846, NM_001164052, NM_181516, NM_173370, NM_001077495, NM_175356, NM_001025566	1651	59	5668	1.04738	1	0.999785	100
GOTERM_BP_FAT	GO:0046486~glycerolipid metabolic process	22	0.867166	0.6275	NM_145823, NM_001024955, NM_026078, NM_029094, NM_025574, NM_001039045, NM_010331, NM_010788, NM_172588, NM_001164050, NM_001164052, NM_153526, NM_001077495, NM_173370, NM_175443, NM_025662, NM_054088, NM_001164049, NM_008063, NM_001081089, NM_008847, NM_008846, NM_018889, NM_181516, NM_175356, NM_001025566	1651	75	5668	1.00703	1	0.999915	100
GOTERM_BP_FAT	GO:0008654~phospholipid biosynthetic process	17	0.670083	0.649795	NM_177546, NM_026078, NM_175443, NM_025662, NM_026792, NM_025574, NM_010331, NM_001039045, NM_203280, NM_153546, NM_053014, NM_026644, NM_172588, NM_025646, NM_001081089, NM_018889, NM_173370, NM_001024385, NM_001025566	1651	58	5668	1.00624	1	0.99994	100
GOTERM_BP_FAT	GO:0030384~phosphoinositide metabolic process	12	0.473	0.716387	NM_145823, NM_001024955, NM_026078, NM_025662, NM_029094, NM_025574, NM_001039045, NM_010331, NM_001164049, NM_008847, NM_001164050, NM_018889, NM_008846, NM_001164052, NM_001077495, NM_175356	1651	42	5668	0.980877	1	0.999984	100
GOTERM_BP_FAT	GO:0045017~glycerolipid biosynthetic process	10	0.394166	0.792714	NM_026078, NM_001081089, NM_175443, NM_018889, NM_054088, NM_025662, NM_025574, NM_173370, NM_010331, NM_001039045, NM_001025566	1651	37	5668	0.927857	1	0.999998	100
GOTERM_BP_FAT	GO:0046474~glycerophospholipid biosynthetic process	8	0.315333	0.81442	NM_026078, NM_175443, NM_018889, NM_025662, NM_025574, NM_173370, NM_010331, NM_001039045, NM_001025566	1651	30	5668	0.915486	1	0.999999	100
Annotation Cluster 128	Enrichment Score: 0.22575530285421277
Category	Term	Count	%	PValue	Genes	List Total	Pop Hits	Pop Total	Fold Enrichment	Bonferroni	Benjamini	FDR
GOTERM_BP_FAT	GO:0045137~development of primary sexual characteristics	14	0.551833	0.41395	NM_007396, NM_177546, NM_053122, NM_031384, NM_001039126, NM_011489, NM_177191, NM_133832, NM_001025257, NM_009505, NM_001110268, NM_023046, NM_001113563, NM_010059, NM_001080945, NM_007537, NM_001081092, NM_144783	1651	41	5668	1.17227	1	0.997896	99.9945
GOTERM_BP_FAT	GO:0008406~gonad development	12	0.473	0.443731	NM_007396, NM_177546, NM_053122, NM_031384, NM_011489, NM_133832, NM_001025257, NM_009505, NM_001110268, NM_001113563, NM_010059, NM_001080945, NM_007537, NM_001081092, NM_144783	1651	35	5668	1.17705	1	0.998576	99.9979
GOTERM_BP_FAT	GO:0048511~rhythmic process	11	0.433583	0.460591	NM_177546, NM_172813, NM_053122, NM_009834, NM_007489, NM_011489, NM_001025257, NM_009505, NM_001110268, NM_001113563, NM_010059, NM_145434, NM_017376, NM_001081092	1651	32	5668	1.18012	1	0.998877	99.9988
GOTERM_BP_FAT	GO:0042698~ovulation cycle	6	0.2365	0.580174	NM_009505, NM_177546, NM_001110268, NM_001113563, NM_010059, NM_053122, NM_001081092, NM_011489, NM_001025257	1651	17	5668	1.21167	1	0.999815	100
GOTERM_BP_FAT	GO:0022602~ovulation cycle process	6	0.2365	0.580174	NM_009505, NM_177546, NM_001110268, NM_001113563, NM_010059, NM_053122, NM_001081092, NM_011489, NM_001025257	1651	17	5668	1.21167	1	0.999815	100
GOTERM_BP_FAT	GO:0001541~ovarian follicle development	5	0.197083	0.676853	NM_009505, NM_177546, NM_001110268, NM_010059, NM_053122, NM_001081092, NM_001025257	1651	15	5668	1.14436	1	0.999959	100
GOTERM_BP_FAT	GO:0008585~female gonad development	6	0.2365	0.735467	NM_009505, NM_177546, NM_001110268, NM_001113563, NM_010059, NM_053122, NM_001081092, NM_011489, NM_001025257	1651	20	5668	1.02992	1	0.999989	100
GOTERM_BP_FAT	GO:0046545~development of primary female sexual characteristics	6	0.2365	0.776709	NM_009505, NM_177546, NM_001110268, NM_001113563, NM_010059, NM_053122, NM_001081092, NM_011489, NM_001025257	1651	21	5668	0.980877	1	0.999996	100
GOTERM_BP_FAT	GO:0046660~female sex differentiation	6	0.2365	0.844085	NM_009505, NM_177546, NM_001110268, NM_001113563, NM_010059, NM_053122, NM_001081092, NM_011489, NM_001025257	1651	23	5668	0.895584	1	1	100
Annotation Cluster 129	Enrichment Score: 0.2231023051818977
Category	Term	Count	%	PValue	Genes	List Total	Pop Hits	Pop Total	Fold Enrichment	Bonferroni	Benjamini	FDR
GOTERM_BP_FAT	GO:0010552~positive regulation of specific transcription from RNA polymerase II promoter	5	0.197083	0.479979	NM_010828, NM_001161723, NM_001161722, NM_011549, NM_021455, NM_008235, NM_207225	1651	12	5668	1.43045	1	0.999127	99.9994
GOTERM_BP_FAT	GO:0043193~positive regulation of gene-specific transcription	6	0.2365	0.637066	NM_010828, NM_001161723, NM_001161722, NM_019976, NM_011549, NM_021455, NM_008235, NM_207225	1651	18	5668	1.14436	1	0.999924	100
GOTERM_BP_FAT	GO:0032583~regulation of gene-specific transcription	9	0.35475	0.640675	NM_010828, NM_001025597, NM_011527, NM_001004177, NM_001161723, NM_001161722, NM_019976, NM_011549, NM_021455, NM_008235, NM_207225	1651	29	5668	1.06544	1	0.999927	100
GOTERM_BP_FAT	GO:0010551~regulation of specific transcription from RNA polymerase II promoter	7	0.275916	0.653953	NM_010828, NM_001025597, NM_011527, NM_001161723, NM_001161722, NM_011549, NM_021455, NM_008235, NM_207225	1651	22	5668	1.09234	1	0.999942	100
Annotation Cluster 130	Enrichment Score: 0.22018689802491231
Category	Term	Count	%	PValue	Genes	List Total	Pop Hits	Pop Total	Fold Enrichment	Bonferroni	Benjamini	FDR
GOTERM_BP_FAT	GO:0001759~induction of an organ	3	0.11825	0.453437	NM_011896, NM_010197, NM_009189	1651	5	5668	2.05984	1	0.99878	99.9985
GOTERM_BP_FAT	GO:0001708~cell fate specification	7	0.275916	0.549262	NM_008130, NM_011896, NM_001081125, NM_144841, NM_010197, NM_009189, NM_001080979	1651	20	5668	1.20157	1	0.999722	100
GOTERM_BP_FAT	GO:0045168~cell-cell signaling involved in cell fate specification	3	0.11825	0.726906	NM_011896, NM_010197, NM_009189	1651	8	5668	1.2874	1	0.999988	100
GOTERM_BP_FAT	GO:0031128~developmental induction	3	0.11825	0.726906	NM_011896, NM_010197, NM_009189	1651	8	5668	1.2874	1	0.999988	100
Annotation Cluster 131	Enrichment Score: 0.20963512639286674
Category	Term	Count	%	PValue	Genes	List Total	Pop Hits	Pop Total	Fold Enrichment	Bonferroni	Benjamini	FDR
GOTERM_BP_FAT	GO:0048015~phosphoinositide-mediated signaling	7	0.275916	0.252426	NM_009373, NM_019588, NM_001164050, NM_029094, NM_001164052, NM_183191, NM_010304, NM_001164049, NM_175356	1651	15	5668	1.6021	1	0.984413	99.5209
GOTERM_BP_FAT	GO:0010518~positive regulation of phospholipase activity	3	0.11825	0.651579	NM_009373, NM_019588, NM_010304	1651	7	5668	1.47132	1	0.999941	100
GOTERM_BP_FAT	GO:0010863~positive regulation of phospholipase C activity	3	0.11825	0.651579	NM_009373, NM_019588, NM_010304	1651	7	5668	1.47132	1	0.999941	100
GOTERM_BP_FAT	GO:0007200~activation of phospholipase C activity by G-protein coupled receptor protein signaling pathway coupled to IP3 second messenger	3	0.11825	0.651579	NM_009373, NM_019588, NM_010304	1651	7	5668	1.47132	1	0.999941	100
GOTERM_BP_FAT	GO:0007202~activation of phospholipase C activity	3	0.11825	0.651579	NM_009373, NM_019588, NM_010304	1651	7	5668	1.47132	1	0.999941	100
GOTERM_BP_FAT	GO:0010517~regulation of phospholipase activity	3	0.11825	0.726906	NM_009373, NM_019588, NM_010304	1651	8	5668	1.2874	1	0.999988	100
GOTERM_BP_FAT	GO:0060193~positive regulation of lipase activity	3	0.11825	0.726906	NM_009373, NM_019588, NM_010304	1651	8	5668	1.2874	1	0.999988	100
GOTERM_BP_FAT	GO:0060191~regulation of lipase activity	3	0.11825	0.874902	NM_009373, NM_019588, NM_010304	1651	11	5668	0.936292	1	1	100
Annotation Cluster 132	Enrichment Score: 0.20855267065021338
Category	Term	Count	%	PValue	Genes	List Total	Pop Hits	Pop Total	Fold Enrichment	Bonferroni	Benjamini	FDR
GOTERM_BP_FAT	GO:0050885~neuromuscular process controlling balance	6	0.2365	0.518804	NM_138944, NM_148938, NM_001146311, NM_007578, NM_012000, NM_010299	1651	16	5668	1.2874	1	0.999534	99.9999
GOTERM_BP_FAT	GO:0015849~organic acid transport	14	0.551833	0.531773	NM_010329, NM_024497, NM_148938, NM_134420, NM_133987, NM_007578, NM_001142810, NM_011397, NM_012000, NM_001083809, NM_001142809, NM_023500, NM_011145, NM_001146311, NM_011978, NM_001081349, NM_010730, NM_178746	1651	44	5668	1.09234	1	0.999616	99.9999
GOTERM_BP_FAT	GO:0046942~carboxylic acid transport	14	0.551833	0.531773	NM_010329, NM_024497, NM_148938, NM_134420, NM_133987, NM_007578, NM_001142810, NM_011397, NM_012000, NM_001083809, NM_001142809, NM_023500, NM_011145, NM_001146311, NM_011978, NM_001081349, NM_010730, NM_178746	1651	44	5668	1.09234	1	0.999616	99.9999
GOTERM_BP_FAT	GO:0015807~L-amino acid transport	4	0.157667	0.66416	NM_024497, NM_148938, NM_007578, NM_001081349, NM_012000, NM_001083809	1651	11	5668	1.24839	1	0.999949	100
GOTERM_BP_FAT	GO:0015837~amine transport	12	0.473	0.683009	NM_001042617, NM_010329, NM_024497, NM_148938, NM_133987, NM_007578, NM_001142810, NM_010788, NM_012000, NM_001083809, NM_008529, NM_001142809, NM_023500, NM_001146311, NM_001081349, NM_178746	1651	41	5668	1.0048	1	0.999964	100
GOTERM_BP_FAT	GO:0006865~amino acid transport	9	0.35475	0.842423	NM_010329, NM_024497, NM_148938, NM_133987, NM_007578, NM_001142810, NM_012000, NM_001083809, NM_001142809, NM_023500, NM_001146311, NM_001081349, NM_178746	1651	35	5668	0.88279	1	1	100
Annotation Cluster 133	Enrichment Score: 0.2015058912857977
Category	Term	Count	%	PValue	Genes	List Total	Pop Hits	Pop Total	Fold Enrichment	Bonferroni	Benjamini	FDR
GOTERM_BP_FAT	GO:0002252~immune effector process	12	0.473	0.443731	NM_028012, NM_015790, NM_001034097, NM_001159503, NM_001110192, NM_134000, NM_001159505, NM_174989, NM_013545, NM_010851, NM_023517, NM_010493, NM_011159, NM_001139520, NM_010016, NM_010566	1651	35	5668	1.17705	1	0.998576	99.9979
GOTERM_BP_FAT	GO:0002443~leukocyte mediated immunity	8	0.315333	0.522812	NM_028012, NM_013545, NM_010851, NM_023517, NM_015790, NM_001034097, NM_010493, NM_001159503, NM_001110192, NM_001159505, NM_010016, NM_010566	1651	23	5668	1.19411	1	0.999563	99.9999
GOTERM_BP_FAT	GO:0002449~lymphocyte mediated immunity	8	0.315333	0.522812	NM_028012, NM_013545, NM_010851, NM_023517, NM_015790, NM_001034097, NM_010493, NM_001159503, NM_001110192, NM_001159505, NM_010016, NM_010566	1651	23	5668	1.19411	1	0.999563	99.9999
GOTERM_BP_FAT	GO:0002250~adaptive immune response	9	0.35475	0.548952	NM_028012, NM_019408, NM_015790, NM_001034097, NM_001025257, NM_001159503, NM_001110192, NM_001159505, NM_009505, NM_001110268, NM_010851, NM_023517, NM_010493, NM_010016, NM_010566	1651	27	5668	1.14436	1	0.999727	100
GOTERM_BP_FAT	GO:0002460~adaptive immune response based on somatic recombination of immune receptors built from immunoglobulin superfamily domains	9	0.35475	0.548952	NM_028012, NM_019408, NM_015790, NM_001034097, NM_001025257, NM_001159503, NM_001110192, NM_001159505, NM_009505, NM_001110268, NM_010851, NM_023517, NM_010493, NM_010016, NM_010566	1651	27	5668	1.14436	1	0.999727	100
GOTERM_BP_FAT	GO:0019724~B cell mediated immunity	6	0.2365	0.637066	NM_028012, NM_010851, NM_023517, NM_015790, NM_001034097, NM_001159503, NM_001110192, NM_001159505, NM_010016, NM_010566	1651	18	5668	1.14436	1	0.999924	100
GOTERM_BP_FAT	GO:0016064~immunoglobulin mediated immune response	6	0.2365	0.637066	NM_028012, NM_010851, NM_023517, NM_015790, NM_001034097, NM_001159503, NM_001110192, NM_001159505, NM_010016, NM_010566	1651	18	5668	1.14436	1	0.999924	100
GOTERM_BP_FAT	GO:0002377~immunoglobulin production	5	0.197083	0.848678	NM_028012, NM_023517, NM_015790, NM_001034097, NM_011159, NM_001159503, NM_134000, NM_001159505	1651	19	5668	0.90344	1	1	100
GOTERM_BP_FAT	GO:0002381~immunoglobulin production during immune response	3	0.11825	0.874902	NM_028012, NM_023517, NM_015790, NM_001034097, NM_001159503, NM_001159505	1651	11	5668	0.936292	1	1	100
GOTERM_BP_FAT	GO:0002440~production of molecular mediator of immune response	5	0.197083	0.876981	NM_028012, NM_023517, NM_015790, NM_001034097, NM_011159, NM_001159503, NM_134000, NM_001159505	1651	20	5668	0.858268	1	1	100
Annotation Cluster 134	Enrichment Score: 0.19889484715664316
Category	Term	Count	%	PValue	Genes	List Total	Pop Hits	Pop Total	Fold Enrichment	Bonferroni	Benjamini	FDR
GOTERM_BP_FAT	GO:0006691~leukotriene metabolic process	3	0.11825	0.560499	NM_001159624, NM_009660, NM_028079	1651	6	5668	1.71654	1	0.999741	100
GOTERM_BP_FAT	GO:0043450~alkene biosynthetic process	3	0.11825	0.560499	NM_001159624, NM_009660, NM_028079	1651	6	5668	1.71654	1	0.999741	100
GOTERM_BP_FAT	GO:0019370~leukotriene biosynthetic process	3	0.11825	0.560499	NM_001159624, NM_009660, NM_028079	1651	6	5668	1.71654	1	0.999741	100
GOTERM_BP_FAT	GO:0043449~cellular alkene metabolic process	3	0.11825	0.560499	NM_001159624, NM_009660, NM_028079	1651	6	5668	1.71654	1	0.999741	100
GOTERM_BP_FAT	GO:0006690~icosanoid metabolic process	4	0.157667	0.593298	NM_010329, NM_001159624, NM_009660, NM_028079	1651	10	5668	1.37323	1	0.999848	100
GOTERM_BP_FAT	GO:0033559~unsaturated fatty acid metabolic process	4	0.157667	0.66416	NM_010329, NM_001159624, NM_009660, NM_028079	1651	11	5668	1.24839	1	0.999949	100
GOTERM_BP_FAT	GO:0046456~icosanoid biosynthetic process	3	0.11825	0.787928	NM_001159624, NM_009660, NM_028079	1651	9	5668	1.14436	1	0.999997	100
GOTERM_BP_FAT	GO:0006636~unsaturated fatty acid biosynthetic process	3	0.11825	0.836585	NM_001159624, NM_009660, NM_028079	1651	10	5668	1.02992	1	0.999999	100
Annotation Cluster 135	Enrichment Score: 0.19116235521366598
Category	Term	Count	%	PValue	Genes	List Total	Pop Hits	Pop Total	Fold Enrichment	Bonferroni	Benjamini	FDR
GOTERM_BP_FAT	GO:0030850~prostate gland development	7	0.275916	0.432255	NM_001039151, NM_013464, NM_001081125, NM_010921, NM_011169, NM_011305, NM_001039150, NM_011272	1651	18	5668	1.33508	1	0.998315	99.9969
GOTERM_BP_FAT	GO:0022612~gland morphogenesis	9	0.35475	0.640675	NM_009373, NM_001025395, NM_001039151, NM_008480, NM_008173, NM_001081125, NM_010921, NM_010099, NM_007921, NM_001039150	1651	29	5668	1.06544	1	0.999927	100
GOTERM_BP_FAT	GO:0060740~prostate gland epithelium morphogenesis	3	0.11825	0.787928	NM_001039151, NM_001081125, NM_010921, NM_001039150	1651	9	5668	1.14436	1	0.999997	100
GOTERM_BP_FAT	GO:0060512~prostate gland morphogenesis	3	0.11825	0.787928	NM_001039151, NM_001081125, NM_010921, NM_001039150	1651	9	5668	1.14436	1	0.999997	100
Annotation Cluster 136	Enrichment Score: 0.18746416013799297
Category	Term	Count	%	PValue	Genes	List Total	Pop Hits	Pop Total	Fold Enrichment	Bonferroni	Benjamini	FDR
GOTERM_BP_FAT	GO:0042158~lipoprotein biosynthetic process	12	0.473	0.357126	NM_026078, NM_025662, NM_025574, NM_001039045, NM_172554, NM_010331, NM_008708, NM_025770, NM_031159, NM_018889, NM_028835, NM_008490, NM_175358	1651	33	5668	1.24839	1	0.995613	99.97
GOTERM_BP_FAT	GO:0042157~lipoprotein metabolic process	13	0.512416	0.38685	NM_028010, NM_026078, NM_025662, NM_025574, NM_010331, NM_172554, NM_001039045, NM_008708, NM_025770, NM_031159, NM_018889, NM_028835, NM_008490, NM_175358	1651	37	5668	1.20621	1	0.996889	99.9874
GOTERM_BP_FAT	GO:0006497~protein amino acid lipidation	10	0.394166	0.526159	NM_008708, NM_026078, NM_025770, NM_018889, NM_025662, NM_025574, NM_028835, NM_010331, NM_172554, NM_001039045, NM_175358	1651	30	5668	1.14436	1	0.999575	99.9999
GOTERM_BP_FAT	GO:0030384~phosphoinositide metabolic process	12	0.473	0.716387	NM_145823, NM_001024955, NM_026078, NM_025662, NM_029094, NM_025574, NM_001039045, NM_010331, NM_001164049, NM_008847, NM_001164050, NM_018889, NM_008846, NM_001164052, NM_001077495, NM_175356	1651	42	5668	0.980877	1	0.999984	100
GOTERM_BP_FAT	GO:0045017~glycerolipid biosynthetic process	10	0.394166	0.792714	NM_026078, NM_001081089, NM_175443, NM_018889, NM_054088, NM_025662, NM_025574, NM_173370, NM_010331, NM_001039045, NM_001025566	1651	37	5668	0.927857	1	0.999998	100
GOTERM_BP_FAT	GO:0046474~glycerophospholipid biosynthetic process	8	0.315333	0.81442	NM_026078, NM_175443, NM_018889, NM_025662, NM_025574, NM_173370, NM_010331, NM_001039045, NM_001025566	1651	30	5668	0.915486	1	0.999999	100
GOTERM_BP_FAT	GO:0046489~phosphoinositide biosynthetic process	5	0.197083	0.848678	NM_026078, NM_018889, NM_025662, NM_025574, NM_010331, NM_001039045	1651	19	5668	0.90344	1	1	100
GOTERM_BP_FAT	GO:0006506~GPI anchor biosynthetic process	5	0.197083	0.848678	NM_026078, NM_018889, NM_025662, NM_025574, NM_010331, NM_001039045	1651	19	5668	0.90344	1	1	100
GOTERM_BP_FAT	GO:0006505~GPI anchor metabolic process	5	0.197083	0.848678	NM_026078, NM_018889, NM_025662, NM_025574, NM_010331, NM_001039045	1651	19	5668	0.90344	1	1	100
Annotation Cluster 137	Enrichment Score: 0.17772742781293824
Category	Term	Count	%	PValue	Genes	List Total	Pop Hits	Pop Total	Fold Enrichment	Bonferroni	Benjamini	FDR
GOTERM_BP_FAT	GO:0009749~response to glucose stimulus	4	0.157667	0.66416	NM_180960, NM_172795, NM_016863, NM_010923, NM_008063	1651	11	5668	1.24839	1	0.999949	100
GOTERM_BP_FAT	GO:0009746~response to hexose stimulus	4	0.157667	0.66416	NM_180960, NM_172795, NM_016863, NM_010923, NM_008063	1651	11	5668	1.24839	1	0.999949	100
GOTERM_BP_FAT	GO:0034284~response to monosaccharide stimulus	4	0.157667	0.66416	NM_180960, NM_172795, NM_016863, NM_010923, NM_008063	1651	11	5668	1.24839	1	0.999949	100
GOTERM_BP_FAT	GO:0009743~response to carbohydrate stimulus	4	0.157667	0.66416	NM_180960, NM_172795, NM_016863, NM_010923, NM_008063	1651	11	5668	1.24839	1	0.999949	100
Annotation Cluster 138	Enrichment Score: 0.1766604760914214
Category	Term	Count	%	PValue	Genes	List Total	Pop Hits	Pop Total	Fold Enrichment	Bonferroni	Benjamini	FDR
GOTERM_BP_FAT	GO:0006820~anion transport	12	0.473	0.570192	NM_207176, NM_080854, NM_011334, NM_145406, NM_148938, NM_134420, NM_148933, NM_007885, NM_033444, NM_001038654, NM_020332, NM_012000	1651	38	5668	1.08413	1	0.999783	100
GOTERM_BP_FAT	GO:0015698~inorganic anion transport	7	0.275916	0.603495	NM_207176, NM_080854, NM_011334, NM_134420, NM_007885, NM_033444, NM_020332	1651	21	5668	1.14436	1	0.999872	100
GOTERM_BP_FAT	GO:0006821~chloride transport	4	0.157667	0.857677	NM_207176, NM_011334, NM_134420, NM_033444	1651	15	5668	0.915486	1	1	100
Annotation Cluster 139	Enrichment Score: 0.17658982416610258
Category	Term	Count	%	PValue	Genes	List Total	Pop Hits	Pop Total	Fold Enrichment	Bonferroni	Benjamini	FDR
GOTERM_BP_FAT	GO:0044270~nitrogen compound catabolic process	7	0.275916	0.371515	NM_007398, NM_026678, NM_010442, NM_009923, NM_199015, NM_170778, NM_053103	1651	17	5668	1.41362	1	0.996273	99.9802
GOTERM_BP_FAT	GO:0034656~nucleobase, nucleoside and nucleotide catabolic process	4	0.157667	0.777772	NM_007398, NM_009923, NM_170778, NM_053103	1651	13	5668	1.05633	1	0.999997	100
GOTERM_BP_FAT	GO:0034655~nucleobase, nucleoside, nucleotide and nucleic acid catabolic process	4	0.157667	0.777772	NM_007398, NM_009923, NM_170778, NM_053103	1651	13	5668	1.05633	1	0.999997	100
GOTERM_BP_FAT	GO:0009166~nucleotide catabolic process	3	0.11825	0.874902	NM_007398, NM_009923, NM_053103	1651	11	5668	0.936292	1	1	100
Annotation Cluster 140	Enrichment Score: 0.16719000459643732
Category	Term	Count	%	PValue	Genes	List Total	Pop Hits	Pop Total	Fold Enrichment	Bonferroni	Benjamini	FDR
GOTERM_BP_FAT	GO:0055008~cardiac muscle tissue morphogenesis	3	0.11825	0.651579	NM_008529, NM_001042504, NM_011305	1651	7	5668	1.47132	1	0.999941	100
GOTERM_BP_FAT	GO:0060415~muscle tissue morphogenesis	3	0.11825	0.651579	NM_008529, NM_001042504, NM_011305	1651	7	5668	1.47132	1	0.999941	100
GOTERM_BP_FAT	GO:0048738~cardiac muscle tissue development	7	0.275916	0.742156	NM_008529, NM_001113248, NM_001122667, NM_028004, NM_028835, NM_001042504, NM_011305, NM_153588	1651	24	5668	1.00131	1	0.999991	100
Annotation Cluster 141	Enrichment Score: 0.16271182159421332
Category	Term	Count	%	PValue	Genes	List Total	Pop Hits	Pop Total	Fold Enrichment	Bonferroni	Benjamini	FDR
GOTERM_BP_FAT	GO:0010001~glial cell differentiation	7	0.275916	0.549262	NM_008103, NM_011123, NM_011141, NM_007671, NM_133719, NM_010897, NM_008083	1651	20	5668	1.20157	1	0.999722	100
GOTERM_BP_FAT	GO:0042063~gliogenesis	7	0.275916	0.653953	NM_008103, NM_011123, NM_011141, NM_007671, NM_133719, NM_010897, NM_008083	1651	22	5668	1.09234	1	0.999942	100
GOTERM_BP_FAT	GO:0021782~glial cell development	3	0.11825	0.904772	NM_011123, NM_011141, NM_010897	1651	12	5668	0.858268	1	1	100
Annotation Cluster 142	Enrichment Score: 0.15671502900056997
Category	Term	Count	%	PValue	Genes	List Total	Pop Hits	Pop Total	Fold Enrichment	Bonferroni	Benjamini	FDR
GOTERM_BP_FAT	GO:0042692~muscle cell differentiation	16	0.630666	0.351829	NM_009794, NM_020007, NM_001110205, NM_022410, NM_028004, NM_007601, NM_001110204, NM_008913, NM_011305, NM_001042752, NM_153588, NM_021881, NM_007394, NM_152134, NM_008684, NM_001109761, NM_007792, NM_147176, NM_001122667, NM_028835, NM_009029, NM_172952	1651	46	5668	1.19411	1	0.995236	99.9651
GOTERM_BP_FAT	GO:0051146~striated muscle cell differentiation	11	0.433583	0.670179	NM_009794, NM_022410, NM_028004, NM_007601, NM_008913, NM_011305, NM_001042752, NM_152134, NM_008684, NM_001109761, NM_147176, NM_028835, NM_009029, NM_172952	1651	37	5668	1.02064	1	0.999953	100
GOTERM_BP_FAT	GO:0055001~muscle cell development	6	0.2365	0.735467	NM_001109761, NM_147176, NM_028004, NM_028835, NM_007601, NM_172952, NM_008913, NM_152134	1651	20	5668	1.02992	1	0.999989	100
GOTERM_BP_FAT	GO:0055002~striated muscle cell development	5	0.197083	0.815044	NM_001109761, NM_147176, NM_028004, NM_007601, NM_172952, NM_008913, NM_152134	1651	18	5668	0.953631	1	0.999999	100
GOTERM_BP_FAT	GO:0048741~skeletal muscle fiber development	3	0.11825	0.874902	NM_147176, NM_172952, NM_008913, NM_152134	1651	11	5668	0.936292	1	1	100
GOTERM_BP_FAT	GO:0048747~muscle fiber development	3	0.11825	0.927862	NM_147176, NM_172952, NM_008913, NM_152134	1651	13	5668	0.792247	1	1	100
Annotation Cluster 143	Enrichment Score: 0.15298950267774483
Category	Term	Count	%	PValue	Genes	List Total	Pop Hits	Pop Total	Fold Enrichment	Bonferroni	Benjamini	FDR
GOTERM_BP_FAT	GO:0002366~leukocyte activation during immune response	4	0.157667	0.66416	NM_007398, NM_010136, NM_174989, NM_009726	1651	11	5668	1.24839	1	0.999949	100
GOTERM_BP_FAT	GO:0002263~cell activation during immune response	4	0.157667	0.66416	NM_007398, NM_010136, NM_174989, NM_009726	1651	11	5668	1.24839	1	0.999949	100
GOTERM_BP_FAT	GO:0002285~lymphocyte activation during immune response	3	0.11825	0.787928	NM_007398, NM_010136, NM_009726	1651	9	5668	1.14436	1	0.999997	100
Annotation Cluster 144	Enrichment Score: 0.15043708349711074
Category	Term	Count	%	PValue	Genes	List Total	Pop Hits	Pop Total	Fold Enrichment	Bonferroni	Benjamini	FDR
GOTERM_BP_FAT	GO:0000723~telomere maintenance	5	0.197083	0.676853	NM_001145978, NM_146114, NM_001122822, NM_011916, NM_011159	1651	15	5668	1.14436	1	0.999959	100
GOTERM_BP_FAT	GO:0060249~anatomical structure homeostasis	12	0.473	0.716387	NM_001164190, NM_011613, NM_001164191, NM_011027, NM_011916, NM_001025257, NM_009505, NM_031163, NM_001110268, NM_146114, NM_001145978, NM_001146268, NM_001122822, NM_010687, NM_011159, NM_001113515	1651	42	5668	0.980877	1	0.999984	100
GOTERM_BP_FAT	GO:0032200~telomere organization	5	0.197083	0.729536	NM_001145978, NM_146114, NM_001122822, NM_011916, NM_011159	1651	16	5668	1.07283	1	0.999988	100
Annotation Cluster 145	Enrichment Score: 0.1468200200042036
Category	Term	Count	%	PValue	Genes	List Total	Pop Hits	Pop Total	Fold Enrichment	Bonferroni	Benjamini	FDR
GOTERM_BP_FAT	GO:0042110~T cell activation	15	0.59125	0.514483	NM_008390, NM_001159290, NM_028012, NM_011027, NM_016863, NM_022410, NM_015790, NM_011489, NM_009238, NM_016707, NM_009726, NM_001113563, NM_001025597, NM_177327, NM_001159289, NM_010136, NM_011159, NM_001159396, NM_016769	1651	47	5668	1.09566	1	0.999499	99.9998
GOTERM_BP_FAT	GO:0002521~leukocyte differentiation	18	0.709499	0.569515	NM_011613, NM_001113198, NM_008390, NM_007398, NM_001024955, NM_001159290, NM_028012, NM_009812, NM_022410, NM_011489, NM_009238, NM_016707, NM_009726, NM_181584, NM_146114, NM_001113563, NM_001025597, NM_177327, NM_001159289, NM_010136, NM_001077495, NM_011159, NM_001080126, NM_001159396	1651	59	5668	1.04738	1	0.999785	100
GOTERM_BP_FAT	GO:0030217~T cell differentiation	10	0.394166	0.571638	NM_008390, NM_001159290, NM_028012, NM_011489, NM_009238, NM_016707, NM_009726, NM_001113563, NM_001025597, NM_177327, NM_001159289, NM_010136, NM_011159, NM_001159396	1651	31	5668	1.10744	1	0.99978	100
GOTERM_BP_FAT	GO:0001775~cell activation	25	0.985416	0.663067	NM_001033306, NM_001024955, NM_001159290, NM_029094, NM_016863, NM_022410, NM_011489, NM_009726, NM_001025597, NM_177327, NM_001164050, NM_008528, NM_001164052, NM_001077495, NM_001159396, NM_008390, NM_007398, NM_028012, NM_019408, NM_011027, NM_015790, NM_009238, NM_016707, NM_001164049, NM_174989, NM_146114, NM_001113563, NM_001159289, NM_010136, NM_011159, NM_008681, NM_016769	1651	87	5668	0.986515	1	0.999948	100
GOTERM_BP_FAT	GO:0042113~B cell activation	11	0.433583	0.670179	NM_001033306, NM_001024955, NM_001159290, NM_028012, NM_007398, NM_015790, NM_016707, NM_001164049, NM_146114, NM_001025597, NM_001164050, NM_001159289, NM_001164052, NM_008528, NM_001077495, NM_011159	1651	37	5668	1.02064	1	0.999953	100
GOTERM_BP_FAT	GO:0045321~leukocyte activation	23	0.906583	0.738236	NM_001033306, NM_001159290, NM_001024955, NM_016863, NM_022410, NM_011489, NM_009726, NM_001025597, NM_001164050, NM_177327, NM_008528, NM_001164052, NM_001077495, NM_001159396, NM_008390, NM_007398, NM_028012, NM_011027, NM_015790, NM_009238, NM_001164049, NM_016707, NM_174989, NM_146114, NM_001113563, NM_001159289, NM_010136, NM_011159, NM_008681, NM_016769	1651	83	5668	0.951333	1	0.99999	100
GOTERM_BP_FAT	GO:0030098~lymphocyte differentiation	13	0.512416	0.782395	NM_008390, NM_007398, NM_001159290, NM_028012, NM_001024955, NM_011489, NM_009238, NM_016707, NM_009726, NM_146114, NM_001113563, NM_001025597, NM_177327, NM_001159289, NM_010136, NM_001077495, NM_011159, NM_001159396	1651	48	5668	0.92979	1	0.999997	100
GOTERM_BP_FAT	GO:0046649~lymphocyte activation	21	0.827749	0.787703	NM_001033306, NM_001159290, NM_001024955, NM_016863, NM_022410, NM_011489, NM_009726, NM_001025597, NM_001164050, NM_177327, NM_008528, NM_001164052, NM_001077495, NM_001159396, NM_008390, NM_028012, NM_007398, NM_011027, NM_015790, NM_009238, NM_001164049, NM_016707, NM_146114, NM_001113563, NM_010136, NM_001159289, NM_011159, NM_016769	1651	78	5668	0.924288	1	0.999997	100
GOTERM_BP_FAT	GO:0030183~B cell differentiation	6	0.2365	0.812814	NM_146114, NM_001024955, NM_007398, NM_001159290, NM_001025597, NM_001159289, NM_001077495, NM_011159, NM_016707	1651	22	5668	0.936292	1	0.999999	100
GOTERM_BP_FAT	GO:0048534~hemopoietic or lymphoid organ development	33	1.30075	0.820404	NM_001113198, NM_001024955, NM_001159290, NM_022410, NM_011465, NM_011489, NM_010789, NM_001025257, NM_009726, NM_010801, NM_181584, NM_001025597, NM_177327, NM_001077495, NM_001080126, NM_001159396, NM_011613, NM_008390, NM_028012, NM_007398, NM_009812, NM_013711, NM_019408, NM_021878, NM_010496, NM_181072, NM_009238, NM_016707, NM_008063, NM_183355, NM_009505, NM_146114, NM_001110268, NM_001113…	1651	124	5668	0.91364	1	0.999999	100
GOTERM_BP_FAT	GO:0002520~immune system development	35	1.37958	0.867715	NM_001113198, NM_001159290, NM_001024955, NM_022410, NM_011465, NM_011489, NM_010789, NM_001025257, NM_009726, NM_010801, NM_181584, NM_001025597, NM_177327, NM_001077495, NM_001159396, NM_001080126, NM_011613, NM_008390, NM_028012, NM_007398, NM_009812, NM_013711, NM_019408, NM_021878, NM_010496, NM_015790, NM_181072, NM_009238, NM_016707, NM_008063, NM_183355, NM_009505, NM_146114, NM_001110268…	1651	135	5668	0.890055	1	1	100
GOTERM_BP_FAT	GO:0030097~hemopoiesis	29	1.14308	0.88315	NM_001113198, NM_001024955, NM_001159290, NM_022410, NM_011465, NM_011489, NM_001025257, NM_010789, NM_009726, NM_010801, NM_181584, NM_001025597, NM_177327, NM_001077495, NM_001080126, NM_001159396, NM_011613, NM_008390, NM_028012, NM_007398, NM_009812, NM_013711, NM_010496, NM_181072, NM_009238, NM_016707, NM_008063, NM_183355, NM_009505, NM_146114, NM_001110268, NM_001113563, NM_011527, NM_001…	1651	114	5668	0.873325	1	1	100
Annotation Cluster 146	Enrichment Score: 0.14132585027119604
Category	Term	Count	%	PValue	Genes	List Total	Pop Hits	Pop Total	Fold Enrichment	Bonferroni	Benjamini	FDR
GOTERM_BP_FAT	GO:0009581~detection of external stimulus	7	0.275916	0.653953	NM_033217, NM_001033367, NM_177781, NM_177231, NM_145840, NM_001033954, NM_001081104	1651	22	5668	1.09234	1	0.999942	100
GOTERM_BP_FAT	GO:0050906~detection of stimulus involved in sensory perception	4	0.157667	0.725553	NM_177781, NM_145840, NM_001033954, NM_001081104	1651	12	5668	1.14436	1	0.999987	100
GOTERM_BP_FAT	GO:0009582~detection of abiotic stimulus	6	0.2365	0.735467	NM_033217, NM_177781, NM_177231, NM_145840, NM_001033954, NM_001081104	1651	20	5668	1.02992	1	0.999989	100
GOTERM_BP_FAT	GO:0051606~detection of stimulus	7	0.275916	0.779682	NM_033217, NM_001033367, NM_177781, NM_177231, NM_145840, NM_001033954, NM_001081104	1651	25	5668	0.96126	1	0.999997	100
Annotation Cluster 147	Enrichment Score: 0.1302446006416933
Category	Term	Count	%	PValue	Genes	List Total	Pop Hits	Pop Total	Fold Enrichment	Bonferroni	Benjamini	FDR
GOTERM_BP_FAT	GO:0022612~gland morphogenesis	9	0.35475	0.640675	NM_009373, NM_001025395, NM_001039151, NM_008480, NM_008173, NM_001081125, NM_010921, NM_010099, NM_007921, NM_001039150	1651	29	5668	1.06544	1	0.999927	100
GOTERM_BP_FAT	GO:0060443~mammary gland morphogenesis	4	0.157667	0.725553	NM_001025395, NM_008173, NM_001081125, NM_007921	1651	12	5668	1.14436	1	0.999987	100
GOTERM_BP_FAT	GO:0060603~mammary gland duct morphogenesis	3	0.11825	0.874902	NM_001025395, NM_008173, NM_001081125	1651	11	5668	0.936292	1	1	100
Annotation Cluster 148	Enrichment Score: 0.12454503049398215
Category	Term	Count	%	PValue	Genes	List Total	Pop Hits	Pop Total	Fold Enrichment	Bonferroni	Benjamini	FDR
GOTERM_BP_FAT	GO:0000082~G1/S transition of mitotic cell cycle	6	0.2365	0.580174	NM_009829, NM_009029, NM_029254, NM_008913, NM_010848, NM_015771	1651	17	5668	1.21167	1	0.999815	100
GOTERM_BP_FAT	GO:0051325~interphase	10	0.394166	0.694583	NM_172144, NM_001083958, NM_009829, NM_009029, NM_018789, NM_029254, NM_008913, NM_016910, NM_010848, NM_001161362, NM_015771	1651	34	5668	1.00973	1	0.999972	100
GOTERM_BP_FAT	GO:0051329~interphase of mitotic cell cycle	9	0.35475	0.78802	NM_172144, NM_009829, NM_009029, NM_018789, NM_029254, NM_008913, NM_016910, NM_010848, NM_001161362, NM_015771	1651	33	5668	0.936292	1	0.999997	100
GOTERM_BP_FAT	GO:0000278~mitotic cell cycle	24	0.945999	1	NM_199316, NM_028760, NM_029458, NM_009829, NM_029254, NM_026489, NM_001111324, NM_001159631, NM_028805, NM_010848, NM_145503, NM_023279, NM_146235, NM_018789, NM_008913, NM_153056, NM_007658, NM_175089, NM_172144, NM_007635, NM_001130526, NM_009029, NM_001081230, NM_016910, NM_015771, NM_001161362, NM_001130525	1651	185	5668	0.445371	1	1	100
Annotation Cluster 149	Enrichment Score: 0.12377305994239306
Category	Term	Count	%	PValue	Genes	List Total	Pop Hits	Pop Total	Fold Enrichment	Bonferroni	Benjamini	FDR
GOTERM_BP_FAT	GO:0032273~positive regulation of protein polymerization	5	0.197083	0.551489	NM_010838, NM_030168, NM_011945, NM_207176, NM_001038609, NM_019976	1651	13	5668	1.32041	1	0.999703	100
GOTERM_BP_FAT	GO:0031116~positive regulation of microtubule polymerization	3	0.11825	0.560499	NM_010838, NM_207176, NM_001038609, NM_019976	1651	6	5668	1.71654	1	0.999741	100
GOTERM_BP_FAT	GO:0031112~positive regulation of microtubule polymerization or depolymerization	3	0.11825	0.560499	NM_010838, NM_207176, NM_001038609, NM_019976	1651	6	5668	1.71654	1	0.999741	100
GOTERM_BP_FAT	GO:0031334~positive regulation of protein complex assembly	5	0.197083	0.617393	NM_010838, NM_030168, NM_011945, NM_207176, NM_001038609, NM_019976	1651	14	5668	1.2261	1	0.999902	100
GOTERM_BP_FAT	GO:0031113~regulation of microtubule polymerization	3	0.11825	0.651579	NM_010838, NM_207176, NM_001038609, NM_019976	1651	7	5668	1.47132	1	0.999941	100
GOTERM_BP_FAT	GO:0051495~positive regulation of cytoskeleton organization	5	0.197083	0.815044	NM_010838, NM_030168, NM_011945, NM_207176, NM_001038609, NM_019976	1651	18	5668	0.953631	1	0.999999	100
GOTERM_BP_FAT	GO:0031110~regulation of microtubule polymerization or depolymerization	5	0.197083	0.815044	NM_010838, NM_207176, NM_001038609, NM_133833, NM_008632, NM_019976, NM_134448	1651	18	5668	0.953631	1	0.999999	100
GOTERM_BP_FAT	GO:0070507~regulation of microtubule cytoskeleton organization	5	0.197083	0.959661	NM_010838, NM_207176, NM_001038609, NM_133833, NM_008632, NM_019976, NM_134448	1651	25	5668	0.686614	1	1	100
GOTERM_BP_FAT	GO:0010638~positive regulation of organelle organization	5	0.197083	0.984668	NM_010838, NM_030168, NM_011945, NM_207176, NM_001038609, NM_019976	1651	29	5668	0.591909	1	1	100
GOTERM_BP_FAT	GO:0032886~regulation of microtubule-based process	5	0.197083	0.994459	NM_010838, NM_207176, NM_001038609, NM_133833, NM_008632, NM_019976, NM_134448	1651	33	5668	0.520162	1	1	100
GOTERM_BP_FAT	GO:0000226~microtubule cytoskeleton organization	11	0.433583	0.999824	NM_001014996, NM_009923, NM_001038609, NM_009133, NM_022410, NM_133833, NM_134448, NM_207176, NM_010838, NM_146190, NM_001163480, NM_019976, NM_008632	1651	78	5668	0.484151	1	1	100
Annotation Cluster 150	Enrichment Score: 0.12057416592818351
Category	Term	Count	%	PValue	Genes	List Total	Pop Hits	Pop Total	Fold Enrichment	Bonferroni	Benjamini	FDR
GOTERM_BP_FAT	GO:0007612~learning	7	0.275916	0.549262	NM_008255, NM_010142, NM_011158, NM_001146311, NM_010897, NM_010788, NM_012000	1651	20	5668	1.20157	1	0.999722	100
GOTERM_BP_FAT	GO:0008542~visual learning	3	0.11825	0.874902	NM_008255, NM_010897, NM_010788	1651	11	5668	0.936292	1	1	100
GOTERM_BP_FAT	GO:0007632~visual behavior	3	0.11825	0.904772	NM_008255, NM_010897, NM_010788	1651	12	5668	0.858268	1	1	100
Annotation Cluster 151	Enrichment Score: 0.11991629317063769
Category	Term	Count	%	PValue	Genes	List Total	Pop Hits	Pop Total	Fold Enrichment	Bonferroni	Benjamini	FDR
GOTERM_BP_FAT	GO:0046460~neutral lipid biosynthetic process	3	0.11825	0.651579	NM_001081089, NM_054088, NM_173370	1651	7	5668	1.47132	1	0.999941	100
GOTERM_BP_FAT	GO:0046463~acylglycerol biosynthetic process	3	0.11825	0.651579	NM_001081089, NM_054088, NM_173370	1651	7	5668	1.47132	1	0.999941	100
GOTERM_BP_FAT	GO:0046504~glycerol ether biosynthetic process	3	0.11825	0.726906	NM_001081089, NM_054088, NM_173370	1651	8	5668	1.2874	1	0.999988	100
GOTERM_BP_FAT	GO:0006639~acylglycerol metabolic process	5	0.197083	0.775493	NM_001081089, NM_054088, NM_153526, NM_173370, NM_008063	1651	17	5668	1.00973	1	0.999996	100
GOTERM_BP_FAT	GO:0006638~neutral lipid metabolic process	5	0.197083	0.775493	NM_001081089, NM_054088, NM_153526, NM_173370, NM_008063	1651	17	5668	1.00973	1	0.999996	100
GOTERM_BP_FAT	GO:0006641~triglyceride metabolic process	4	0.157667	0.821512	NM_001081089, NM_054088, NM_153526, NM_008063	1651	14	5668	0.980877	1	0.999999	100
GOTERM_BP_FAT	GO:0006662~glycerol ether metabolic process	5	0.197083	0.848678	NM_001081089, NM_054088, NM_153526, NM_173370, NM_008063	1651	19	5668	0.90344	1	1	100
GOTERM_BP_FAT	GO:0018904~organic ether metabolic process	5	0.197083	0.848678	NM_001081089, NM_054088, NM_153526, NM_173370, NM_008063	1651	19	5668	0.90344	1	1	100
Annotation Cluster 152	Enrichment Score: 0.11636392143489115
Category	Term	Count	%	PValue	Genes	List Total	Pop Hits	Pop Total	Fold Enrichment	Bonferroni	Benjamini	FDR
GOTERM_BP_FAT	GO:0032271~regulation of protein polymerization	10	0.394166	0.65616	NM_010838, NM_030168, NM_011945, NM_207176, NM_001038609, NM_001104617, NM_011465, NM_019824, NM_019976, NM_146120, NM_181404	1651	33	5668	1.04032	1	0.999943	100
GOTERM_BP_FAT	GO:0030835~negative regulation of actin filament depolymerization	4	0.157667	0.66416	NM_001104617, NM_011465, NM_001113545, NM_146120	1651	11	5668	1.24839	1	0.999949	100
GOTERM_BP_FAT	GO:0051494~negative regulation of cytoskeleton organization	8	0.315333	0.668876	NM_010838, NM_172872, NM_001038609, NM_001104617, NM_011465, NM_001113545, NM_008632, NM_146120, NM_181404	1651	26	5668	1.05633	1	0.999953	100
GOTERM_BP_FAT	GO:0043244~regulation of protein complex disassembly	8	0.315333	0.668876	NM_177586, NM_010838, NM_001038609, NM_001104617, NM_011465, NM_001113545, NM_008632, NM_146120, NM_028679	1651	26	5668	1.05633	1	0.999953	100
GOTERM_BP_FAT	GO:0043254~regulation of protein complex assembly	11	0.433583	0.670179	NM_010838, NM_030168, NM_011945, NM_207176, NM_001038609, NM_013464, NM_001104617, NM_011465, NM_019824, NM_019976, NM_146120, NM_181404	1651	37	5668	1.02064	1	0.999953	100
GOTERM_BP_FAT	GO:0030837~negative regulation of actin filament polymerization	4	0.157667	0.725553	NM_001104617, NM_011465, NM_146120, NM_181404	1651	12	5668	1.14436	1	0.999987	100
GOTERM_BP_FAT	GO:0032956~regulation of actin cytoskeleton organization	10	0.394166	0.730194	NM_030168, NM_011945, NM_172872, NM_176841, NM_001104617, NM_011465, NM_019824, NM_001113545, NM_146120, NM_181404	1651	35	5668	0.980877	1	0.999988	100
GOTERM_BP_FAT	GO:0032970~regulation of actin filament-based process	10	0.394166	0.730194	NM_030168, NM_011945, NM_172872, NM_176841, NM_001104617, NM_011465, NM_019824, NM_001113545, NM_146120, NM_181404	1651	35	5668	0.980877	1	0.999988	100
GOTERM_BP_FAT	GO:0043242~negative regulation of protein complex disassembly	6	0.2365	0.735467	NM_010838, NM_001038609, NM_001104617, NM_011465, NM_001113545, NM_008632, NM_146120	1651	20	5668	1.02992	1	0.999989	100
GOTERM_BP_FAT	GO:0030834~regulation of actin filament depolymerization	4	0.157667	0.777772	NM_001104617, NM_011465, NM_001113545, NM_146120	1651	13	5668	1.05633	1	0.999997	100
GOTERM_BP_FAT	GO:0032272~negative regulation of protein polymerization	4	0.157667	0.777772	NM_001104617, NM_011465, NM_146120, NM_181404	1651	13	5668	1.05633	1	0.999997	100
GOTERM_BP_FAT	GO:0031333~negative regulation of protein complex assembly	4	0.157667	0.777772	NM_001104617, NM_011465, NM_146120, NM_181404	1651	13	5668	1.05633	1	0.999997	100
GOTERM_BP_FAT	GO:0044087~regulation of cellular component biogenesis	13	0.512416	0.782395	NM_011945, NM_001038609, NM_013464, NM_011465, NM_010788, NM_146120, NM_181404, NM_030168, NM_010838, NM_207176, NM_172872, NM_001104617, NM_019824, NM_019976	1651	48	5668	0.92979	1	0.999997	100
GOTERM_BP_FAT	GO:0051693~actin filament capping	3	0.11825	0.787928	NM_001104617, NM_011465, NM_146120	1651	9	5668	1.14436	1	0.999997	100
GOTERM_BP_FAT	GO:0051493~regulation of cytoskeleton organization	16	0.630666	0.821297	NM_011945, NM_001038609, NM_176841, NM_009133, NM_011465, NM_133833, NM_146120, NM_134448, NM_181404, NM_207176, NM_030168, NM_010838, NM_172872, NM_001104617, NM_001113545, NM_019824, NM_019976, NM_008632	1651	61	5668	0.900478	1	0.999999	100
GOTERM_BP_FAT	GO:0008064~regulation of actin polymerization or depolymerization	8	0.315333	0.841721	NM_030168, NM_011945, NM_001104617, NM_011465, NM_019824, NM_001113545, NM_146120, NM_181404	1651	31	5668	0.885954	1	1	100
GOTERM_BP_FAT	GO:0030832~regulation of actin filament length	8	0.315333	0.841721	NM_030168, NM_011945, NM_001104617, NM_011465, NM_019824, NM_001113545, NM_146120, NM_181404	1651	31	5668	0.885954	1	1	100
GOTERM_BP_FAT	GO:0030833~regulation of actin filament polymerization	7	0.275916	0.842088	NM_030168, NM_011945, NM_001104617, NM_011465, NM_019824, NM_146120, NM_181404	1651	27	5668	0.890055	1	1	100
GOTERM_BP_FAT	GO:0010639~negative regulation of organelle organization	9	0.35475	0.842423	NM_010838, NM_172872, NM_001038609, NM_001104617, NM_011465, NM_001113545, NM_008632, NM_010788, NM_146120, NM_181404	1651	35	5668	0.88279	1	1	100
GOTERM_BP_FAT	GO:0051129~negative regulation of cellular component organization	13	0.512416	0.850497	NM_001038609, NM_011465, NM_010788, NM_146120, NM_181404, NM_008744, NM_010838, NM_145491, NM_172872, NM_010142, NM_001104617, NM_001113545, NM_008632, NM_008940	1651	51	5668	0.875096	1	1	100
GOTERM_BP_FAT	GO:0033043~regulation of organelle organization	20	0.788333	0.95108	NM_011945, NM_001038609, NM_176841, NM_009133, NM_011465, NM_133833, NM_146120, NM_010788, NM_134448, NM_181404, NM_001159631, NM_207176, NM_030168, NM_010838, NM_172872, NM_001104617, NM_001113545, NM_019824, NM_019976, NM_008632, NM_009001, NM_175244	1651	87	5668	0.789212	1	1	100
Annotation Cluster 153	Enrichment Score: 0.11615882776088722
Category	Term	Count	%	PValue	Genes	List Total	Pop Hits	Pop Total	Fold Enrichment	Bonferroni	Benjamini	FDR
GOTERM_BP_FAT	GO:0001829~trophectodermal cell differentiation	5	0.197083	0.551489	NM_010828, NM_007398, NM_010425, NM_010136, NM_001080979	1651	13	5668	1.32041	1	0.999703	100
GOTERM_BP_FAT	GO:0001825~blastocyst formation	5	0.197083	0.815044	NM_010828, NM_007398, NM_010425, NM_010136, NM_001080979	1651	18	5668	0.953631	1	0.999999	100
GOTERM_BP_FAT	GO:0001824~blastocyst development	6	0.2365	0.997253	NM_010828, NM_007398, NM_009794, NM_010425, NM_010136, NM_001080979	1651	41	5668	0.502401	1	1	100
Annotation Cluster 154	Enrichment Score: 0.1135354484780435
Category	Term	Count	%	PValue	Genes	List Total	Pop Hits	Pop Total	Fold Enrichment	Bonferroni	Benjamini	FDR
GOTERM_BP_FAT	GO:0042326~negative regulation of phosphorylation	5	0.197083	0.617393	NM_022018, NM_013545, NM_008343, NM_009876, NM_008916, NM_001161624	1651	14	5668	1.2261	1	0.999902	100
GOTERM_BP_FAT	GO:0045936~negative regulation of phosphate metabolic process	5	0.197083	0.676853	NM_022018, NM_013545, NM_008343, NM_009876, NM_008916, NM_001161624	1651	15	5668	1.14436	1	0.999959	100
GOTERM_BP_FAT	GO:0010563~negative regulation of phosphorus metabolic process	5	0.197083	0.676853	NM_022018, NM_013545, NM_008343, NM_009876, NM_008916, NM_001161624	1651	15	5668	1.14436	1	0.999959	100
GOTERM_BP_FAT	GO:0001933~negative regulation of protein amino acid phosphorylation	4	0.157667	0.725553	NM_022018, NM_013545, NM_008343, NM_008916	1651	12	5668	1.14436	1	0.999987	100
GOTERM_BP_FAT	GO:0031400~negative regulation of protein modification process	5	0.197083	0.848678	NM_022018, NM_013545, NM_008343, NM_008916, NM_010788	1651	19	5668	0.90344	1	1	100
GOTERM_BP_FAT	GO:0051248~negative regulation of protein metabolic process	9	0.35475	0.942051	NM_022018, NM_013545, NM_008575, NM_018771, NM_008343, NM_008916, NM_001146311, NM_010788, NM_028679	1651	41	5668	0.753601	1	1	100
GOTERM_BP_FAT	GO:0032269~negative regulation of cellular protein metabolic process	7	0.275916	0.977719	NM_022018, NM_013545, NM_018771, NM_008343, NM_008916, NM_001146311, NM_010788	1651	37	5668	0.6495	1	1	100
Annotation Cluster 155	Enrichment Score: 0.11045558708652795
Category	Term	Count	%	PValue	Genes	List Total	Pop Hits	Pop Total	Fold Enrichment	Bonferroni	Benjamini	FDR
GOTERM_BP_FAT	GO:0060249~anatomical structure homeostasis	12	0.473	0.716387	NM_001164190, NM_011613, NM_001164191, NM_011027, NM_011916, NM_001025257, NM_009505, NM_031163, NM_001110268, NM_146114, NM_001145978, NM_001146268, NM_001122822, NM_010687, NM_011159, NM_001113515	1651	42	5668	0.980877	1	0.999984	100
GOTERM_BP_FAT	GO:0048871~multicellular organismal homeostasis	7	0.275916	0.742156	NM_031163, NM_011613, NM_009505, NM_001110268, NM_001146268, NM_011027, NM_153533, NM_013462, NM_001025257, NM_001113515	1651	24	5668	1.00131	1	0.999991	100
GOTERM_BP_FAT	GO:0001894~tissue homeostasis	5	0.197083	0.876981	NM_031163, NM_011613, NM_009505, NM_001110268, NM_001146268, NM_011027, NM_001025257, NM_001113515	1651	20	5668	0.858268	1	1	100
Annotation Cluster 156	Enrichment Score: 0.10039017552129798
Category	Term	Count	%	PValue	Genes	List Total	Pop Hits	Pop Total	Fold Enrichment	Bonferroni	Benjamini	FDR
GOTERM_BP_FAT	GO:0050768~negative regulation of neurogenesis	4	0.157667	0.777772	NM_008744, NM_010142, NM_010897, NM_008940	1651	13	5668	1.05633	1	0.999997	100
GOTERM_BP_FAT	GO:0050771~negative regulation of axonogenesis	3	0.11825	0.787928	NM_008744, NM_010142, NM_008940	1651	9	5668	1.14436	1	0.999997	100
GOTERM_BP_FAT	GO:0031345~negative regulation of cell projection organization	3	0.11825	0.787928	NM_008744, NM_010142, NM_008940	1651	9	5668	1.14436	1	0.999997	100
GOTERM_BP_FAT	GO:0010721~negative regulation of cell development	4	0.157667	0.821512	NM_008744, NM_010142, NM_010897, NM_008940	1651	14	5668	0.980877	1	0.999999	100
Annotation Cluster 157	Enrichment Score: 0.1002346196571683
Category	Term	Count	%	PValue	Genes	List Total	Pop Hits	Pop Total	Fold Enrichment	Bonferroni	Benjamini	FDR
GOTERM_BP_FAT	GO:0034587~piRNA metabolic process	3	0.11825	0.204847	NM_001002240, NM_001002241, NM_021308, NM_175296	1651	3	5668	3.43307	1	0.973828	98.5127
GOTERM_BP_FAT	GO:0043046~DNA methylation during gametogenesis	3	0.11825	0.560499	NM_001002240, NM_001002241, NM_021308, NM_175296	1651	6	5668	1.71654	1	0.999741	100
GOTERM_BP_FAT	GO:0045814~negative regulation of gene expression, epigenetic	5	0.197083	0.815044	NM_153056, NM_001003963, NM_001122997, NM_027497, NM_010788, NM_178848	1651	18	5668	0.953631	1	0.999999	100
GOTERM_BP_FAT	GO:0006342~chromatin silencing	4	0.157667	0.887248	NM_153056, NM_001003963, NM_001122997, NM_010788, NM_178848	1651	16	5668	0.858268	1	1	100
GOTERM_BP_FAT	GO:0006305~DNA alkylation	4	0.157667	0.930426	NM_001002240, NM_001002241, NM_021308, NM_001003963, NM_001122997, NM_175296	1651	18	5668	0.762905	1	1	100
GOTERM_BP_FAT	GO:0006306~DNA methylation	4	0.157667	0.930426	NM_001002240, NM_001002241, NM_021308, NM_001003963, NM_001122997, NM_175296	1651	18	5668	0.762905	1	1	100
GOTERM_BP_FAT	GO:0006304~DNA modification	4	0.157667	0.930426	NM_001002240, NM_001002241, NM_021308, NM_001003963, NM_001122997, NM_175296	1651	18	5668	0.762905	1	1	100
GOTERM_BP_FAT	GO:0031047~gene silencing by RNA	4	0.157667	0.974921	NM_001002240, NM_001002241, NM_198022, NM_021308, NM_175296	1651	22	5668	0.624195	1	1	100
GOTERM_BP_FAT	GO:0016458~gene silencing	8	0.315333	0.979556	NM_001002240, NM_153056, NM_001002241, NM_198022, NM_021308, NM_001003963, NM_001122997, NM_175296, NM_010788, NM_178848	1651	42	5668	0.653918	1	1	100
GOTERM_BP_FAT	GO:0040029~regulation of gene expression, epigenetic	9	0.35475	0.991823	NM_001002240, NM_153056, NM_001002241, NM_021308, NM_001003963, NM_001122997, NM_009057, NM_027497, NM_175296, NM_010788, NM_178848	1651	51	5668	0.605836	1	1	100
GOTERM_BP_FAT	GO:0032259~methylation	12	0.473	0.993671	NM_001081383, NM_001002240, NM_001002241, NM_019830, NM_031874, NM_021308, NM_001003963, NM_176917, NM_175296, NM_010788, NM_146215, NM_023537, NM_001122997, NM_001099792	1651	66	5668	0.624195	1	1	100
GOTERM_BP_FAT	GO:0043414~biopolymer methylation	10	0.394166	0.995942	NM_001081383, NM_023537, NM_001002240, NM_001002241, NM_019830, NM_031874, NM_021308, NM_001003963, NM_001122997, NM_175296, NM_001099792, NM_010788	1651	59	5668	0.581876	1	1	100
Annotation Cluster 158	Enrichment Score: 0.10002535147964495
Category	Term	Count	%	PValue	Genes	List Total	Pop Hits	Pop Total	Fold Enrichment	Bonferroni	Benjamini	FDR
GOTERM_BP_FAT	GO:0032963~collagen metabolic process	3	0.11825	0.726906	NM_011027, NM_008610, NM_153533	1651	8	5668	1.2874	1	0.999988	100
GOTERM_BP_FAT	GO:0044259~multicellular organismal macromolecule metabolic process	3	0.11825	0.787928	NM_011027, NM_008610, NM_153533	1651	9	5668	1.14436	1	0.999997	100
GOTERM_BP_FAT	GO:0044236~multicellular organismal metabolic process	3	0.11825	0.874902	NM_011027, NM_008610, NM_153533	1651	11	5668	0.936292	1	1	100
Annotation Cluster 159	Enrichment Score: 0.09971436474434586
Category	Term	Count	%	PValue	Genes	List Total	Pop Hits	Pop Total	Fold Enrichment	Bonferroni	Benjamini	FDR
GOTERM_BP_FAT	GO:0008643~carbohydrate transport	8	0.315333	0.623324	NM_026928, NM_211358, NM_009166, NM_178362, NM_001034964, NM_011063, NM_001001321, NM_001034963, NM_011505, NM_144902, NM_008063	1651	25	5668	1.09858	1	0.99991	100
GOTERM_BP_FAT	GO:0015758~glucose transport	3	0.11825	0.836585	NM_009166, NM_178362, NM_001034964, NM_001034963, NM_011505, NM_008063	1651	10	5668	1.02992	1	0.999999	100
GOTERM_BP_FAT	GO:0015749~monosaccharide transport	3	0.11825	0.874902	NM_009166, NM_178362, NM_001034964, NM_001034963, NM_011505, NM_008063	1651	11	5668	0.936292	1	1	100
GOTERM_BP_FAT	GO:0008645~hexose transport	3	0.11825	0.874902	NM_009166, NM_178362, NM_001034964, NM_001034963, NM_011505, NM_008063	1651	11	5668	0.936292	1	1	100
Annotation Cluster 160	Enrichment Score: 0.08742782398291465
Category	Term	Count	%	PValue	Genes	List Total	Pop Hits	Pop Total	Fold Enrichment	Bonferroni	Benjamini	FDR
GOTERM_BP_FAT	GO:0021885~forebrain cell migration	3	0.11825	0.787928	NM_001080926, NM_001083127, NM_053073, NM_175933	1651	9	5668	1.14436	1	0.999997	100
GOTERM_BP_FAT	GO:0021795~cerebral cortex cell migration	3	0.11825	0.787928	NM_001080926, NM_001083127, NM_053073, NM_175933	1651	9	5668	1.14436	1	0.999997	100
GOTERM_BP_FAT	GO:0022029~telencephalon cell migration	3	0.11825	0.787928	NM_001080926, NM_001083127, NM_053073, NM_175933	1651	9	5668	1.14436	1	0.999997	100
GOTERM_BP_FAT	GO:0021543~pallium development	7	0.275916	0.812924	NM_008130, NM_001080926, NM_028835, NM_001083127, NM_053073, NM_010897, NM_010703, NM_175933	1651	26	5668	0.924288	1	0.999999	100
GOTERM_BP_FAT	GO:0021537~telencephalon development	9	0.35475	0.81677	NM_008130, NM_178280, NM_001080926, NM_028835, NM_001083127, NM_053073, NM_010897, NM_010703, NM_175933, NM_009376	1651	34	5668	0.908754	1	0.999999	100
GOTERM_BP_FAT	GO:0021987~cerebral cortex development	5	0.197083	0.920077	NM_001080926, NM_028835, NM_001083127, NM_053073, NM_010897, NM_175933	1651	22	5668	0.780243	1	1	100
Annotation Cluster 161	Enrichment Score: 0.08343694242505167
Category	Term	Count	%	PValue	Genes	List Total	Pop Hits	Pop Total	Fold Enrichment	Bonferroni	Benjamini	FDR
GOTERM_BP_FAT	GO:0009084~glutamine family amino acid biosynthetic process	4	0.157667	0.593298	NM_011172, NM_148938, NM_019698, NM_007494	1651	10	5668	1.37323	1	0.999848	100
GOTERM_BP_FAT	GO:0009064~glutamine family amino acid metabolic process	7	0.275916	0.867449	NM_011172, NM_008078, NM_148938, NM_019698, NM_013529, NM_007494, NM_010788	1651	28	5668	0.858268	1	1	100
GOTERM_BP_FAT	GO:0009309~amine biosynthetic process	8	0.315333	0.944948	NM_175443, NM_011172, NM_148938, NM_019698, NM_010840, NM_001161798, NM_007494, NM_001001297, NM_009726	1651	37	5668	0.742286	1	1	100
GOTERM_BP_FAT	GO:0008652~cellular amino acid biosynthetic process	6	0.2365	0.953515	NM_011172, NM_148938, NM_019698, NM_010840, NM_001161798, NM_007494, NM_001001297	1651	29	5668	0.710291	1	1	100
Annotation Cluster 162	Enrichment Score: 0.08084883431866666
Category	Term	Count	%	PValue	Genes	List Total	Pop Hits	Pop Total	Fold Enrichment	Bonferroni	Benjamini	FDR
GOTERM_BP_FAT	GO:0009991~response to extracellular stimulus	15	0.59125	0.770164	NM_010442, NM_011027, NM_007383, NM_145528, NM_009713, NM_008063, NM_145406, NM_010094, NM_001080945, NM_145149, NM_028835, NM_007413, NM_033444, NM_001160412, NM_001146311	1651	55	5668	0.936292	1	0.999996	100
GOTERM_BP_FAT	GO:0033189~response to vitamin A	4	0.157667	0.821512	NM_010094, NM_145406, NM_001080945, NM_001160412	1651	14	5668	0.980877	1	0.999999	100
GOTERM_BP_FAT	GO:0032526~response to retinoic acid	4	0.157667	0.821512	NM_010094, NM_145406, NM_001080945, NM_001160412	1651	14	5668	0.980877	1	0.999999	100
GOTERM_BP_FAT	GO:0031667~response to nutrient levels	12	0.473	0.848009	NM_010442, NM_010094, NM_145406, NM_001080945, NM_028835, NM_033444, NM_001146311, NM_001160412, NM_007383, NM_145528, NM_009713, NM_008063	1651	47	5668	0.876529	1	1	100
GOTERM_BP_FAT	GO:0033273~response to vitamin	4	0.157667	0.857677	NM_010094, NM_145406, NM_001080945, NM_001160412	1651	15	5668	0.915486	1	1	100
GOTERM_BP_FAT	GO:0007584~response to nutrient	8	0.315333	0.865708	NM_010442, NM_010094, NM_145406, NM_001080945, NM_033444, NM_001160412, NM_009713, NM_008063	1651	32	5668	0.858268	1	1	100
Annotation Cluster 163	Enrichment Score: 0.08012188811059091
Category	Term	Count	%	PValue	Genes	List Total	Pop Hits	Pop Total	Fold Enrichment	Bonferroni	Benjamini	FDR
GOTERM_BP_FAT	GO:0055088~lipid homeostasis	4	0.157667	0.821512	NM_023420, NM_023564, NM_030676, NM_001159769, NM_008063	1651	14	5668	0.980877	1	0.999999	100
GOTERM_BP_FAT	GO:0055092~sterol homeostasis	3	0.11825	0.836585	NM_023564, NM_030676, NM_001159769, NM_008063	1651	10	5668	1.02992	1	0.999999	100
GOTERM_BP_FAT	GO:0042632~cholesterol homeostasis	3	0.11825	0.836585	NM_023564, NM_030676, NM_001159769, NM_008063	1651	10	5668	1.02992	1	0.999999	100
Annotation Cluster 164	Enrichment Score: 0.08001958136642824
Category	Term	Count	%	PValue	Genes	List Total	Pop Hits	Pop Total	Fold Enrichment	Bonferroni	Benjamini	FDR
GOTERM_BP_FAT	GO:0042278~purine nucleoside metabolic process	5	0.197083	0.775493	NM_007398, NM_008255, NM_016785, NM_008756, NM_001114339, NM_023792	1651	17	5668	1.00973	1	0.999996	100
GOTERM_BP_FAT	GO:0046128~purine ribonucleoside metabolic process	5	0.197083	0.775493	NM_007398, NM_008255, NM_016785, NM_008756, NM_001114339, NM_023792	1651	17	5668	1.00973	1	0.999996	100
GOTERM_BP_FAT	GO:0009119~ribonucleoside metabolic process	7	0.275916	0.842088	NM_007398, NM_008255, NM_016785, NM_170778, NM_008756, NM_001114339, NM_023792, NM_080637	1651	27	5668	0.890055	1	1	100
GOTERM_BP_FAT	GO:0009116~nucleoside metabolic process	8	0.315333	0.944948	NM_026662, NM_007398, NM_008255, NM_016785, NM_170778, NM_008756, NM_001114339, NM_023792, NM_080637	1651	37	5668	0.742286	1	1	100
Annotation Cluster 165	Enrichment Score: 0.0788941393981471
Category	Term	Count	%	PValue	Genes	List Total	Pop Hits	Pop Total	Fold Enrichment	Bonferroni	Benjamini	FDR
GOTERM_BP_FAT	GO:0042771~DNA damage response, signal transduction by p53 class mediator resulting in induction of apoptosis	3	0.11825	0.726906	NM_001014390, NM_026531, NM_133234	1651	8	5668	1.2874	1	0.999988	100
GOTERM_BP_FAT	GO:0008630~DNA damage response, signal transduction resulting in induction of apoptosis	5	0.197083	0.729536	NM_011728, NM_010442, NM_001014390, NM_026531, NM_133234	1651	16	5668	1.07283	1	0.999988	100
GOTERM_BP_FAT	GO:0008629~induction of apoptosis by intracellular signals	6	0.2365	0.870908	NM_011728, NM_001113401, NM_010442, NM_001014390, NM_026531, NM_133234, NM_134111	1651	24	5668	0.858268	1	1	100
GOTERM_BP_FAT	GO:0030330~DNA damage response, signal transduction by p53 class mediator	3	0.11825	0.874902	NM_001014390, NM_026531, NM_133234	1651	11	5668	0.936292	1	1	100
GOTERM_BP_FAT	GO:0042770~DNA damage response, signal transduction	6	0.2365	0.997867	NM_011728, NM_010442, NM_001014390, NM_026531, NM_133234, NM_018789	1651	42	5668	0.490439	1	1	100
Annotation Cluster 166	Enrichment Score: 0.07702342310019306
Category	Term	Count	%	PValue	Genes	List Total	Pop Hits	Pop Total	Fold Enrichment	Bonferroni	Benjamini	FDR
GOTERM_BP_FAT	GO:0007281~germ cell development	14	0.551833	0.762954	NM_146142, NM_001002240, NM_001002241, NM_001110205, NM_028259, NM_001110204, NM_007394, NM_020002, NM_011630, NM_001033043, NM_010059, NM_001163480, NM_144783, NM_007985, NM_001033954, NM_080637, NM_198683	1651	51	5668	0.942412	1	0.999995	100
GOTERM_BP_FAT	GO:0048515~spermatid differentiation	8	0.315333	0.865708	NM_001033043, NM_010059, NM_001163480, NM_001033954, NM_080637, NM_020002, NM_009237, NM_198683	1651	32	5668	0.858268	1	1	100
GOTERM_BP_FAT	GO:0007286~spermatid development	7	0.275916	0.889323	NM_001033043, NM_010059, NM_001163480, NM_001033954, NM_080637, NM_020002, NM_198683	1651	29	5668	0.828672	1	1	100
Annotation Cluster 167	Enrichment Score: 0.07217992465049891
Category	Term	Count	%	PValue	Genes	List Total	Pop Hits	Pop Total	Fold Enrichment	Bonferroni	Benjamini	FDR
GOTERM_BP_FAT	GO:0034311~diol metabolic process	3	0.11825	0.836585	NM_008529, NM_178932, NM_009726	1651	10	5668	1.02992	1	0.999999	100
GOTERM_BP_FAT	GO:0006584~catecholamine metabolic process	3	0.11825	0.836585	NM_008529, NM_178932, NM_009726	1651	10	5668	1.02992	1	0.999999	100
GOTERM_BP_FAT	GO:0009712~catechol metabolic process	3	0.11825	0.836585	NM_008529, NM_178932, NM_009726	1651	10	5668	1.02992	1	0.999999	100
GOTERM_BP_FAT	GO:0018958~phenol metabolic process	3	0.11825	0.836585	NM_008529, NM_178932, NM_009726	1651	10	5668	1.02992	1	0.999999	100
GOTERM_BP_FAT	GO:0006576~biogenic amine metabolic process	7	0.275916	0.889323	NM_008529, NM_175443, NM_178932, NM_145533, NM_010788, NM_001025566, NM_009726	1651	29	5668	0.828672	1	1	100
Annotation Cluster 168	Enrichment Score: 0.07217161754686759
Category	Term	Count	%	PValue	Genes	List Total	Pop Hits	Pop Total	Fold Enrichment	Bonferroni	Benjamini	FDR
GOTERM_BP_FAT	GO:0046824~positive regulation of nucleocytoplasmic transport	3	0.11825	0.726906	NM_008130, NM_010099, NM_019827	1651	8	5668	1.2874	1	0.999988	100
GOTERM_BP_FAT	GO:0032880~regulation of protein localization	14	0.551833	0.762954	NM_180960, NM_001034964, NM_011027, NM_001034963, NM_010923, NM_010099, NM_010897, NM_008130, NM_011516, NM_008113, NM_001038621, NM_001145885, NM_009166, NM_145491, NM_178362, NM_007869, NM_019827, NM_011157	1651	51	5668	0.942412	1	0.999995	100
GOTERM_BP_FAT	GO:0051222~positive regulation of protein transport	4	0.157667	0.777772	NM_008130, NM_011027, NM_010099, NM_019827	1651	13	5668	1.05633	1	0.999997	100
GOTERM_BP_FAT	GO:0042306~regulation of protein import into nucleus	3	0.11825	0.836585	NM_008130, NM_010099, NM_010897	1651	10	5668	1.02992	1	0.999999	100
GOTERM_BP_FAT	GO:0032388~positive regulation of intracellular transport	3	0.11825	0.836585	NM_008130, NM_010099, NM_019827	1651	10	5668	1.02992	1	0.999999	100
GOTERM_BP_FAT	GO:0070201~regulation of establishment of protein localization	9	0.35475	0.842423	NM_008130, NM_009166, NM_145491, NM_178362, NM_011027, NM_001034964, NM_001034963, NM_007869, NM_010099, NM_010897, NM_019827, NM_011157	1651	35	5668	0.88279	1	1	100
GOTERM_BP_FAT	GO:0033157~regulation of intracellular protein transport	4	0.157667	0.887248	NM_008130, NM_010099, NM_010897, NM_019827	1651	16	5668	0.858268	1	1	100
GOTERM_BP_FAT	GO:0051223~regulation of protein transport	7	0.275916	0.889323	NM_008130, NM_011027, NM_007869, NM_010099, NM_010897, NM_019827, NM_011157	1651	29	5668	0.828672	1	1	100
GOTERM_BP_FAT	GO:0050708~regulation of protein secretion	3	0.11825	0.904772	NM_011027, NM_007869, NM_011157	1651	12	5668	0.858268	1	1	100
GOTERM_BP_FAT	GO:0032386~regulation of intracellular transport	5	0.197083	0.936076	NM_008130, NM_016863, NM_010099, NM_010897, NM_019827	1651	23	5668	0.74632	1	1	100
GOTERM_BP_FAT	GO:0046822~regulation of nucleocytoplasmic transport	4	0.157667	0.945753	NM_008130, NM_010099, NM_010897, NM_019827	1651	19	5668	0.722752	1	1	100
Annotation Cluster 169	Enrichment Score: 0.07136004635463905
Category	Term	Count	%	PValue	Genes	List Total	Pop Hits	Pop Total	Fold Enrichment	Bonferroni	Benjamini	FDR
GOTERM_BP_FAT	GO:0006376~mRNA splice site selection	4	0.157667	0.332798	NM_020007, NM_001110229, NM_010160, NM_001146294, NM_001160292, NM_001146293, NM_001146292, NM_198683	1651	7	5668	1.96175	1	0.994092	99.9406
GOTERM_BP_FAT	GO:0000245~spliceosome assembly	4	0.157667	0.821512	NM_020007, NM_001110229, NM_010160, NM_001146294, NM_001160292, NM_001146293, NM_001146292, NM_198683	1651	14	5668	0.980877	1	0.999999	100
GOTERM_BP_FAT	GO:0022618~ribonucleoprotein complex assembly	4	0.157667	0.993508	NM_020007, NM_001110229, NM_010160, NM_001146294, NM_001160292, NM_001146293, NM_001146292, NM_198683	1651	27	5668	0.508603	1	1	100
GOTERM_BP_FAT	GO:0000375~RNA splicing, via transesterification reactions	4	0.157667	0.996287	NM_020007, NM_001110229, NM_010160, NM_001146294, NM_001160292, NM_001146293, NM_001146292, NM_198683	1651	29	5668	0.473527	1	1	100
GOTERM_BP_FAT	GO:0000398~nuclear mRNA splicing, via spliceosome	4	0.157667	0.996287	NM_020007, NM_001110229, NM_010160, NM_001146294, NM_001160292, NM_001146293, NM_001146292, NM_198683	1651	29	5668	0.473527	1	1	100
GOTERM_BP_FAT	GO:0000377~RNA splicing, via transesterification reactions with bulged adenosine as nucleophile	4	0.157667	0.996287	NM_020007, NM_001110229, NM_010160, NM_001146294, NM_001160292, NM_001146293, NM_001146292, NM_198683	1651	29	5668	0.473527	1	1	100
GOTERM_BP_FAT	GO:0022613~ribonucleoprotein complex biogenesis	5	0.197083	1	NM_020007, NM_028274, NM_001110229, NM_010160, NM_001146294, NM_001160292, NM_001146293, NM_001146292, NM_198683	1651	99	5668	0.173387	1	1	100
GOTERM_BP_FAT	GO:0008380~RNA splicing	12	0.473	1	NM_020007, NM_001110229, NM_010160, NM_001146294, NM_001146293, NM_001160292, NM_021881, NM_001146292, NM_176838, NM_026025, NM_028185, NM_183188, NM_194055, NM_025564, NM_021477, NM_001081956, NM_198683	1651	152	5668	0.271032	1	1	100
Annotation Cluster 170	Enrichment Score: 0.07069972475790477
Category	Term	Count	%	PValue	Genes	List Total	Pop Hits	Pop Total	Fold Enrichment	Bonferroni	Benjamini	FDR
GOTERM_BP_FAT	GO:0006006~glucose metabolic process	21	0.827749	0.585055	NM_010438, NM_010514, NM_026428, NM_013580, NM_001136062, NM_007578, NM_028994, NM_008832, NM_001162946, NM_199446, NM_001146100, NM_009075, NM_013631, NM_008797, NM_028803, NM_009657, NM_173021, NM_013755, NM_013495, NM_025700, NM_001122736, NM_001122737, NM_007933, NM_008063, NM_001081131, NM_027629, NM_026888	1651	70	5668	1.02992	1	0.999832	100
GOTERM_BP_FAT	GO:0006096~glycolysis	6	0.2365	0.844085	NM_001081131, NM_009657, NM_010438, NM_013580, NM_001146100, NM_001136062, NM_013631, NM_007933	1651	23	5668	0.895584	1	1	100
GOTERM_BP_FAT	GO:0016052~carbohydrate catabolic process	9	0.35475	0.885121	NM_001081131, NM_009657, NM_010438, NM_013580, NM_028836, NM_001146100, NM_001136062, NM_009075, NM_013631, NM_007933, NM_010299	1651	37	5668	0.835071	1	1	100
GOTERM_BP_FAT	GO:0019320~hexose catabolic process	7	0.275916	0.889323	NM_001081131, NM_009657, NM_010438, NM_013580, NM_001146100, NM_001136062, NM_009075, NM_013631, NM_007933	1651	29	5668	0.828672	1	1	100
GOTERM_BP_FAT	GO:0006007~glucose catabolic process	7	0.275916	0.889323	NM_001081131, NM_009657, NM_010438, NM_013580, NM_001146100, NM_001136062, NM_009075, NM_013631, NM_007933	1651	29	5668	0.828672	1	1	100
GOTERM_BP_FAT	GO:0046365~monosaccharide catabolic process	7	0.275916	0.908049	NM_001081131, NM_009657, NM_010438, NM_013580, NM_001146100, NM_001136062, NM_009075, NM_013631, NM_007933	1651	30	5668	0.80105	1	1	100
GOTERM_BP_FAT	GO:0044275~cellular carbohydrate catabolic process	7	0.275916	0.923968	NM_001081131, NM_009657, NM_010438, NM_013580, NM_001146100, NM_001136062, NM_009075, NM_013631, NM_007933	1651	31	5668	0.77521	1	1	100
GOTERM_BP_FAT	GO:0046164~alcohol catabolic process	7	0.275916	0.937413	NM_001081131, NM_009657, NM_010438, NM_013580, NM_001146100, NM_001136062, NM_009075, NM_013631, NM_007933	1651	32	5668	0.750984	1	1	100
Annotation Cluster 171	Enrichment Score: 0.06863451602847394
Category	Term	Count	%	PValue	Genes	List Total	Pop Hits	Pop Total	Fold Enrichment	Bonferroni	Benjamini	FDR
GOTERM_BP_FAT	GO:0009123~nucleoside monophosphate metabolic process	6	0.2365	0.776709	NM_026662, NM_007398, NM_009923, NM_007405, NM_009622, NM_170778	1651	21	5668	0.980877	1	0.999996	100
GOTERM_BP_FAT	GO:0009124~nucleoside monophosphate biosynthetic process	5	0.197083	0.815044	NM_026662, NM_007398, NM_007405, NM_009622, NM_170778	1651	18	5668	0.953631	1	0.999999	100
GOTERM_BP_FAT	GO:0009156~ribonucleoside monophosphate biosynthetic process	3	0.11825	0.904772	NM_026662, NM_007398, NM_170778	1651	12	5668	0.858268	1	1	100
GOTERM_BP_FAT	GO:0009161~ribonucleoside monophosphate metabolic process	3	0.11825	0.927862	NM_026662, NM_007398, NM_170778	1651	13	5668	0.792247	1	1	100
Annotation Cluster 172	Enrichment Score: 0.06414021882499521
Category	Term	Count	%	PValue	Genes	List Total	Pop Hits	Pop Total	Fold Enrichment	Bonferroni	Benjamini	FDR
GOTERM_BP_FAT	GO:0051924~regulation of calcium ion transport	4	0.157667	0.777772	NM_009784, NM_147176, NM_016863, NM_001110846, NM_001110845, NM_001110844, NM_001110843, NM_175423, NM_152134	1651	13	5668	1.05633	1	0.999997	100
GOTERM_BP_FAT	GO:0010959~regulation of metal ion transport	4	0.157667	0.887248	NM_009784, NM_147176, NM_016863, NM_001110846, NM_001110845, NM_001110844, NM_001110843, NM_175423, NM_152134	1651	16	5668	0.858268	1	1	100
GOTERM_BP_FAT	GO:0043269~regulation of ion transport	4	0.157667	0.930426	NM_009784, NM_147176, NM_016863, NM_001110846, NM_001110845, NM_001110844, NM_001110843, NM_175423, NM_152134	1651	18	5668	0.762905	1	1	100
Annotation Cluster 173	Enrichment Score: 0.062106511162150234
Category	Term	Count	%	PValue	Genes	List Total	Pop Hits	Pop Total	Fold Enrichment	Bonferroni	Benjamini	FDR
GOTERM_BP_FAT	GO:0048738~cardiac muscle tissue development	7	0.275916	0.742156	NM_008529, NM_001113248, NM_001122667, NM_028004, NM_028835, NM_001042504, NM_011305, NM_153588	1651	24	5668	1.00131	1	0.999991	100
GOTERM_BP_FAT	GO:0055007~cardiac muscle cell differentiation	3	0.11825	0.927862	NM_028004, NM_028835, NM_011305	1651	13	5668	0.792247	1	1	100
GOTERM_BP_FAT	GO:0035051~cardiac cell differentiation	3	0.11825	0.945587	NM_028004, NM_028835, NM_011305	1651	14	5668	0.735658	1	1	100
Annotation Cluster 174	Enrichment Score: 0.05601563704478266
Category	Term	Count	%	PValue	Genes	List Total	Pop Hits	Pop Total	Fold Enrichment	Bonferroni	Benjamini	FDR
GOTERM_BP_FAT	GO:0043433~negative regulation of transcription factor activity	3	0.11825	0.836585	NM_010442, NM_023059, NM_010907	1651	10	5668	1.02992	1	0.999999	100
GOTERM_BP_FAT	GO:0043392~negative regulation of DNA binding	3	0.11825	0.874902	NM_010442, NM_023059, NM_010907	1651	11	5668	0.936292	1	1	100
GOTERM_BP_FAT	GO:0051100~negative regulation of binding	3	0.11825	0.927862	NM_010442, NM_023059, NM_010907	1651	13	5668	0.792247	1	1	100
Annotation Cluster 175	Enrichment Score: 0.042896938958519454
Category	Term	Count	%	PValue	Genes	List Total	Pop Hits	Pop Total	Fold Enrichment	Bonferroni	Benjamini	FDR
GOTERM_BP_FAT	GO:0007044~cell-substrate junction assembly	3	0.11825	0.836585	NM_009166, NM_178362, NM_001034964, NM_001034963, NM_010577, NM_027884	1651	10	5668	1.02992	1	0.999999	100
GOTERM_BP_FAT	GO:0034329~cell junction assembly	3	0.11825	0.927862	NM_009166, NM_178362, NM_001034964, NM_001034963, NM_010577, NM_027884	1651	13	5668	0.792247	1	1	100
GOTERM_BP_FAT	GO:0034330~cell junction organization	4	0.157667	0.95789	NM_009166, NM_178362, NM_001034964, NM_001034963, NM_177638, NM_010577, NM_027884	1651	20	5668	0.686614	1	1	100
Annotation Cluster 176	Enrichment Score: 0.04209108443300957
Category	Term	Count	%	PValue	Genes	List Total	Pop Hits	Pop Total	Fold Enrichment	Bonferroni	Benjamini	FDR
GOTERM_BP_FAT	GO:0001776~leukocyte homeostasis	6	0.2365	0.812814	NM_018825, NM_001113563, NM_001164050, NM_011027, NM_001164052, NM_011489, NM_007985, NM_001164049, NM_008063	1651	22	5668	0.936292	1	0.999999	100
GOTERM_BP_FAT	GO:0002260~lymphocyte homeostasis	4	0.157667	0.930426	NM_018825, NM_001113563, NM_001164050, NM_011027, NM_001164052, NM_011489, NM_001164049	1651	18	5668	0.762905	1	1	100
GOTERM_BP_FAT	GO:0048872~homeostasis of number of cells	10	0.394166	0.988676	NM_018825, NM_011027, NM_010496, NM_011489, NM_001025257, NM_001164049, NM_008063, NM_009505, NM_001110268, NM_011527, NM_001113563, NM_001164050, NM_001164052, NM_009029, NM_007985	1651	54	5668	0.635754	1	1	100
Annotation Cluster 177	Enrichment Score: 0.03763886621706289
Category	Term	Count	%	PValue	Genes	List Total	Pop Hits	Pop Total	Fold Enrichment	Bonferroni	Benjamini	FDR
GOTERM_BP_FAT	GO:0042440~pigment metabolic process	5	0.197083	0.900575	NM_007398, NM_026678, NM_010442, NM_009479, NM_021882	1651	21	5668	0.817398	1	1	100
GOTERM_BP_FAT	GO:0033013~tetrapyrrole metabolic process	4	0.157667	0.911195	NM_026678, NM_010442, NM_009479, NM_011465	1651	17	5668	0.807781	1	1	100
GOTERM_BP_FAT	GO:0006778~porphyrin metabolic process	4	0.157667	0.911195	NM_026678, NM_010442, NM_009479, NM_011465	1651	17	5668	0.807781	1	1	100
GOTERM_BP_FAT	GO:0042168~heme metabolic process	3	0.11825	0.945587	NM_026678, NM_010442, NM_009479	1651	14	5668	0.735658	1	1	100
Annotation Cluster 178	Enrichment Score: 0.036122807226775085
Category	Term	Count	%	PValue	Genes	List Total	Pop Hits	Pop Total	Fold Enrichment	Bonferroni	Benjamini	FDR
GOTERM_BP_FAT	GO:0000060~protein import into nucleus, translocation	4	0.157667	0.51333	NM_009427, NM_198096, NM_027180, NM_010907, NM_007489, NM_001040112	1651	9	5668	1.52581	1	0.999509	99.9998
GOTERM_BP_FAT	GO:0051170~nuclear import	8	0.315333	0.969295	NM_001048267, NM_009427, NM_198096, NM_178716, NM_027180, NM_023146, NM_010907, NM_007489, NM_001040112, NM_008913, NM_001146052, NM_001146050	1651	40	5668	0.686614	1	1	100
GOTERM_BP_FAT	GO:0034504~protein localization in nucleus	8	0.315333	0.983399	NM_001048267, NM_009427, NM_198096, NM_178716, NM_027180, NM_001005510, NM_023146, NM_010907, NM_007489, NM_001040112, NM_008913	1651	43	5668	0.638711	1	1	100
GOTERM_BP_FAT	GO:0006606~protein import into nucleus	7	0.275916	0.985617	NM_001048267, NM_009427, NM_198096, NM_178716, NM_027180, NM_023146, NM_010907, NM_007489, NM_001040112, NM_008913	1651	39	5668	0.616192	1	1	100
GOTERM_BP_FAT	GO:0006913~nucleocytoplasmic transport	12	0.473	0.992326	NM_001048267, NM_027180, NM_010907, NM_007489, NM_008913, NM_001024141, NM_198096, NM_009427, NM_144849, NM_178716, NM_028923, NM_023146, NM_001040112, NM_001146052, NM_019827, NM_001146050	1651	65	5668	0.633798	1	1	100
GOTERM_BP_FAT	GO:0051169~nuclear transport	12	0.473	0.993671	NM_001048267, NM_027180, NM_010907, NM_007489, NM_008913, NM_001024141, NM_198096, NM_009427, NM_144849, NM_178716, NM_028923, NM_023146, NM_001040112, NM_001146052, NM_019827, NM_001146050	1651	66	5668	0.624195	1	1	100
GOTERM_BP_FAT	GO:0017038~protein import	10	0.394166	0.996719	NM_001048267, NM_053122, NM_027180, NM_028730, NM_010907, NM_007489, NM_008913, NM_198096, NM_009427, NM_178716, NM_023146, NM_001040112, NM_173745	1651	60	5668	0.572178	1	1	100
GOTERM_BP_FAT	GO:0006605~protein targeting	16	0.630666	0.998863	NM_001048267, NM_053122, NM_027180, NM_028730, NM_010907, NM_007489, NM_001039546, NM_008913, NM_175933, NM_009427, NM_198096, NM_018771, NM_178716, NM_023146, NM_011505, NM_001040112, NM_172529, NM_019827, NM_173745	1651	93	5668	0.590636	1	1	100
GOTERM_BP_FAT	GO:0033365~protein localization in organelle	11	0.433583	0.999146	NM_001048267, NM_053122, NM_027180, NM_010907, NM_007489, NM_008913, NM_198096, NM_009427, NM_178716, NM_023146, NM_001005510, NM_001040112, NM_173745, NM_011157	1651	71	5668	0.531884	1	1	100
Annotation Cluster 179	Enrichment Score: 0.03318374008269264
Category	Term	Count	%	PValue	Genes	List Total	Pop Hits	Pop Total	Fold Enrichment	Bonferroni	Benjamini	FDR
GOTERM_BP_FAT	GO:0030433~ER-associated protein catabolic process	3	0.11825	0.836585	NM_001029983, NM_001163707, NM_015797, NM_001163706, NM_001163704, NM_001017983	1651	10	5668	1.02992	1	0.999999	100
GOTERM_BP_FAT	GO:0010498~proteasomal protein catabolic process	4	0.157667	0.974921	NM_001029983, NM_020601, NM_001163707, NM_015797, NM_001163706, NM_001163704, NM_001017983	1651	22	5668	0.624195	1	1	100
GOTERM_BP_FAT	GO:0043161~proteasomal ubiquitin-dependent protein catabolic process	4	0.157667	0.974921	NM_001029983, NM_020601, NM_001163707, NM_015797, NM_001163706, NM_001163704, NM_001017983	1651	22	5668	0.624195	1	1	100
Annotation Cluster 180	Enrichment Score: 0.030780055888551677
Category	Term	Count	%	PValue	Genes	List Total	Pop Hits	Pop Total	Fold Enrichment	Bonferroni	Benjamini	FDR
GOTERM_BP_FAT	GO:0046165~alcohol biosynthetic process	5	0.197083	0.900575	NM_028994, NM_001162946, NM_177648, NM_029330, NM_203280, NM_008797	1651	21	5668	0.817398	1	1	100
GOTERM_BP_FAT	GO:0019319~hexose biosynthetic process	3	0.11825	0.904772	NM_028994, NM_001162946, NM_029330, NM_008797	1651	12	5668	0.858268	1	1	100
GOTERM_BP_FAT	GO:0034637~cellular carbohydrate biosynthetic process	6	0.2365	0.953515	NM_028994, NM_001162946, NM_013755, NM_026888, NM_029330, NM_008797, NM_028803	1651	29	5668	0.710291	1	1	100
GOTERM_BP_FAT	GO:0046364~monosaccharide biosynthetic process	3	0.11825	0.969378	NM_028994, NM_001162946, NM_029330, NM_008797	1651	16	5668	0.643701	1	1	100
Annotation Cluster 181	Enrichment Score: 0.029395669103238344
Category	Term	Count	%	PValue	Genes	List Total	Pop Hits	Pop Total	Fold Enrichment	Bonferroni	Benjamini	FDR
GOTERM_BP_FAT	GO:0051259~protein oligomerization	11	0.433583	0.591707	NM_009373, NM_011613, NM_027569, NM_011170, NM_011027, NM_027772, NM_178628, NM_010568, NM_001038613, NM_001025429, NM_001025428, NM_009673, NM_001159577	1651	35	5668	1.07897	1	0.999846	100
GOTERM_BP_FAT	GO:0043623~cellular protein complex assembly	13	0.512416	0.989961	NM_001048267, NM_009450, NM_023279, NM_144800, NM_001162366, NM_146001, NM_001162365, NM_007578, NM_009447, NM_172498, NM_146120, NM_026480, NM_207176, NM_178716, NM_023146, NM_017398	1651	68	5668	0.656322	1	1	100
GOTERM_BP_FAT	GO:0070271~protein complex biogenesis	27	1.06425	0.997389	NM_008986, NM_144800, NM_011170, NM_007578, NM_009447, NM_178716, NM_023146, NM_001081092, NM_001159577, NM_017398, NM_009373, NM_011613, NM_001048267, NM_027569, NM_009450, NM_023279, NM_011027, NM_001162366, NM_146001, NM_027772, NM_001162365, NM_023630, NM_178628, NM_172498, NM_146120, NM_010568, NM_026480, NM_207176, NM_001038613, NM_001025429, NM_001025428, NM_009673	1651	136	5668	0.681566	1	1	100
GOTERM_BP_FAT	GO:0006461~protein complex assembly	27	1.06425	0.997389	NM_008986, NM_144800, NM_011170, NM_007578, NM_009447, NM_178716, NM_023146, NM_001081092, NM_001159577, NM_017398, NM_009373, NM_011613, NM_001048267, NM_027569, NM_009450, NM_023279, NM_011027, NM_001162366, NM_146001, NM_027772, NM_001162365, NM_023630, NM_178628, NM_172498, NM_146120, NM_010568, NM_026480, NM_207176, NM_001038613, NM_001025429, NM_001025428, NM_009673	1651	136	5668	0.681566	1	1	100
GOTERM_BP_FAT	GO:0034622~cellular macromolecular complex assembly	21	0.827749	0.999158	NM_144800, NM_007578, NM_030609, NM_009447, NM_001146294, NM_001160292, NM_001146293, NM_001146292, NM_178716, NM_023146, NM_017398, NM_198683, NM_172505, NM_009450, NM_001048267, NM_023279, NM_020007, NM_172937, NM_001110229, NM_001162366, NM_001162365, NM_146001, NM_010160, NM_172498, NM_146120, NM_017479, NM_026480, NM_207176	1651	117	5668	0.616192	1	1	100
GOTERM_BP_FAT	GO:0034621~cellular macromolecular complex subunit organization	24	0.945999	0.999698	NM_001083121, NM_008986, NM_144800, NM_007578, NM_009447, NM_030609, NM_001146294, NM_001160292, NM_001146293, NM_001146292, NM_178716, NM_023146, NM_017398, NM_198683, NM_172505, NM_001048267, NM_009450, NM_023279, NM_020007, NM_172937, NM_001110229, NM_001162366, NM_001162365, NM_146001, NM_010160, NM_172498, NM_146120, NM_017479, NM_026480, NM_207176, NM_028832	1651	136	5668	0.605836	1	1	100
GOTERM_BP_FAT	GO:0065003~macromolecular complex assembly	35	1.37958	0.999795	NM_144800, NM_008986, NM_011170, NM_007578, NM_030609, NM_009447, NM_001146294, NM_001160292, NM_001146293, NM_001146292, NM_178716, NM_023146, NM_001081092, NM_001159577, NM_017398, NM_198683, NM_172505, NM_011613, NM_009373, NM_001048267, NM_009450, NM_027569, NM_023279, NM_020007, NM_172937, NM_001110229, NM_001162366, NM_011027, NM_001162365, NM_146001, NM_027772, NM_023630, NM_010160, NM_178…	1651	186	5668	0.646008	1	1	100
GOTERM_BP_FAT	GO:0043933~macromolecular complex subunit organization	38	1.49783	0.999925	NM_001083121, NM_144800, NM_008986, NM_011170, NM_007578, NM_030609, NM_009447, NM_001146294, NM_001160292, NM_001146293, NM_001146292, NM_178716, NM_023146, NM_001081092, NM_001159577, NM_017398, NM_198683, NM_172505, NM_011613, NM_009373, NM_001048267, NM_009450, NM_027569, NM_023279, NM_020007, NM_172937, NM_001110229, NM_001162366, NM_011027, NM_001162365, NM_146001, NM_027772, NM_023630, NM_…	1651	205	5668	0.636374	1	1	100
Annotation Cluster 182	Enrichment Score: 0.025623659916784062
Category	Term	Count	%	PValue	Genes	List Total	Pop Hits	Pop Total	Fold Enrichment	Bonferroni	Benjamini	FDR
GOTERM_BP_FAT	GO:0002377~immunoglobulin production	5	0.197083	0.848678	NM_028012, NM_023517, NM_015790, NM_001034097, NM_011159, NM_001159503, NM_134000, NM_001159505	1651	19	5668	0.90344	1	1	100
GOTERM_BP_FAT	GO:0002440~production of molecular mediator of immune response	5	0.197083	0.876981	NM_028012, NM_023517, NM_015790, NM_001034097, NM_011159, NM_001159503, NM_134000, NM_001159505	1651	20	5668	0.858268	1	1	100
GOTERM_BP_FAT	GO:0016447~somatic recombination of immunoglobulin gene segments	3	0.11825	0.969378	NM_028012, NM_015790, NM_011159	1651	16	5668	0.643701	1	1	100
GOTERM_BP_FAT	GO:0016445~somatic diversification of immunoglobulins	3	0.11825	0.977136	NM_028012, NM_015790, NM_011159	1651	17	5668	0.605836	1	1	100
GOTERM_BP_FAT	GO:0002562~somatic diversification of immune receptors via germline recombination within a single locus	3	0.11825	0.977136	NM_028012, NM_015790, NM_011159	1651	17	5668	0.605836	1	1	100
GOTERM_BP_FAT	GO:0016444~somatic cell DNA recombination	3	0.11825	0.977136	NM_028012, NM_015790, NM_011159	1651	17	5668	0.605836	1	1	100
GOTERM_BP_FAT	GO:0002200~somatic diversification of immune receptors	3	0.11825	0.982975	NM_028012, NM_015790, NM_011159	1651	18	5668	0.572178	1	1	100
Annotation Cluster 183	Enrichment Score: 0.024164531555246557
Category	Term	Count	%	PValue	Genes	List Total	Pop Hits	Pop Total	Fold Enrichment	Bonferroni	Benjamini	FDR
GOTERM_BP_FAT	GO:0002683~negative regulation of immune system process	5	0.197083	0.900575	NM_007398, NM_010442, NM_013545, NM_001110192, NM_028679, NM_010566	1651	21	5668	0.817398	1	1	100
GOTERM_BP_FAT	GO:0050866~negative regulation of cell activation	3	0.11825	0.969378	NM_010442, NM_013545, NM_001110192, NM_010566	1651	16	5668	0.643701	1	1	100
GOTERM_BP_FAT	GO:0002695~negative regulation of leukocyte activation	3	0.11825	0.969378	NM_010442, NM_013545, NM_001110192, NM_010566	1651	16	5668	0.643701	1	1	100
Annotation Cluster 184	Enrichment Score: 0.018205758973066602
Category	Term	Count	%	PValue	Genes	List Total	Pop Hits	Pop Total	Fold Enrichment	Bonferroni	Benjamini	FDR
GOTERM_BP_FAT	GO:0015931~nucleobase, nucleoside, nucleotide and nucleic acid transport	13	0.512416	0.900752	NM_001004184, NM_177586, NM_153092, NM_001080797, NM_022880, NM_001024141, NM_021881, NM_007916, NM_028923, NM_025564, NM_023146, NM_007854, NM_001161430	1651	54	5668	0.82648	1	1	100
GOTERM_BP_FAT	GO:0051028~mRNA transport	10	0.394166	0.949377	NM_177586, NM_153092, NM_001080797, NM_023146, NM_028923, NM_025564, NM_021881, NM_001024141, NM_001161430, NM_007916	1651	46	5668	0.74632	1	1	100
GOTERM_BP_FAT	GO:0051236~establishment of RNA localization	10	0.394166	0.975464	NM_177586, NM_153092, NM_001080797, NM_023146, NM_028923, NM_025564, NM_021881, NM_001024141, NM_001161430, NM_007916	1651	50	5668	0.686614	1	1	100
GOTERM_BP_FAT	GO:0050658~RNA transport	10	0.394166	0.975464	NM_177586, NM_153092, NM_001080797, NM_023146, NM_028923, NM_025564, NM_021881, NM_001024141, NM_001161430, NM_007916	1651	50	5668	0.686614	1	1	100
GOTERM_BP_FAT	GO:0050657~nucleic acid transport	10	0.394166	0.975464	NM_177586, NM_153092, NM_001080797, NM_023146, NM_028923, NM_025564, NM_021881, NM_001024141, NM_001161430, NM_007916	1651	50	5668	0.686614	1	1	100
GOTERM_BP_FAT	GO:0006403~RNA localization	10	0.394166	0.979689	NM_177586, NM_153092, NM_001080797, NM_023146, NM_028923, NM_025564, NM_021881, NM_001024141, NM_001161430, NM_007916	1651	51	5668	0.673151	1	1	100
Annotation Cluster 185	Enrichment Score: 0.015539176904372945
Category	Term	Count	%	PValue	Genes	List Total	Pop Hits	Pop Total	Fold Enrichment	Bonferroni	Benjamini	FDR
GOTERM_BP_FAT	GO:0051345~positive regulation of hydrolase activity	10	0.394166	0.884484	NM_009373, NM_019588, NM_001033367, NM_146001, NM_133234, NM_001042558, NM_010897, NM_010304, NM_009684, NM_010299, NM_133715	1651	41	5668	0.837334	1	1	100
GOTERM_BP_FAT	GO:0006919~activation of caspase activity	4	0.157667	0.974921	NM_001033367, NM_146001, NM_133234, NM_001042558, NM_009684	1651	22	5668	0.624195	1	1	100
GOTERM_BP_FAT	GO:0043281~regulation of caspase activity	6	0.2365	0.976081	NM_010444, NM_001033367, NM_146001, NM_008598, NM_133234, NM_001042558, NM_009684	1651	32	5668	0.643701	1	1	100
GOTERM_BP_FAT	GO:0052548~regulation of endopeptidase activity	6	0.2365	0.976081	NM_010444, NM_001033367, NM_146001, NM_008598, NM_133234, NM_001042558, NM_009684	1651	32	5668	0.643701	1	1	100
GOTERM_BP_FAT	GO:0052547~regulation of peptidase activity	6	0.2365	0.976081	NM_010444, NM_001033367, NM_146001, NM_008598, NM_133234, NM_001042558, NM_009684	1651	32	5668	0.643701	1	1	100
GOTERM_BP_FAT	GO:0043280~positive regulation of caspase activity	4	0.157667	0.985267	NM_001033367, NM_146001, NM_133234, NM_001042558, NM_009684	1651	24	5668	0.572178	1	1	100
GOTERM_BP_FAT	GO:0010952~positive regulation of peptidase activity	4	0.157667	0.985267	NM_001033367, NM_146001, NM_133234, NM_001042558, NM_009684	1651	24	5668	0.572178	1	1	100
Annotation Cluster 186	Enrichment Score: 0.014864723351249417
Category	Term	Count	%	PValue	Genes	List Total	Pop Hits	Pop Total	Fold Enrichment	Bonferroni	Benjamini	FDR
GOTERM_BP_FAT	GO:0043543~protein amino acid acylation	8	0.315333	0.886624	NM_008708, NM_001025432, NM_007552, NM_027497, NM_172554, NM_010788, NM_017479, NM_175358	1651	33	5668	0.83226	1	1	100
GOTERM_BP_FAT	GO:0006473~protein amino acid acetylation	5	0.197083	0.974953	NM_001025432, NM_007552, NM_027497, NM_010788, NM_017479	1651	27	5668	0.635754	1	1	100
GOTERM_BP_FAT	GO:0016573~histone acetylation	5	0.197083	0.974953	NM_001025432, NM_007552, NM_027497, NM_010788, NM_017479	1651	27	5668	0.635754	1	1	100
GOTERM_BP_FAT	GO:0016569~covalent chromatin modification	8	0.315333	0.999957	NM_001081383, NM_001025432, NM_007552, NM_001003963, NM_001122997, NM_027497, NM_009066, NM_010788, NM_017479	1651	68	5668	0.403891	1	1	100
GOTERM_BP_FAT	GO:0016570~histone modification	7	0.275916	0.999972	NM_001081383, NM_001025432, NM_007552, NM_027497, NM_009066, NM_010788, NM_017479	1651	64	5668	0.375492	1	1	100
Annotation Cluster 187	Enrichment Score: 0.010044941493103246
Category	Term	Count	%	PValue	Genes	List Total	Pop Hits	Pop Total	Fold Enrichment	Bonferroni	Benjamini	FDR
GOTERM_BP_FAT	GO:0032943~mononuclear cell proliferation	3	0.11825	0.977136	NM_001033306, NM_011027, NM_016863	1651	17	5668	0.605836	1	1	100
GOTERM_BP_FAT	GO:0046651~lymphocyte proliferation	3	0.11825	0.977136	NM_001033306, NM_011027, NM_016863	1651	17	5668	0.605836	1	1	100
GOTERM_BP_FAT	GO:0070661~leukocyte proliferation	3	0.11825	0.977136	NM_001033306, NM_011027, NM_016863	1651	17	5668	0.605836	1	1	100
Annotation Cluster 188	Enrichment Score: 0.00924372351253124
Category	Term	Count	%	PValue	Genes	List Total	Pop Hits	Pop Total	Fold Enrichment	Bonferroni	Benjamini	FDR
GOTERM_BP_FAT	GO:0006334~nucleosome assembly	4	0.157667	0.967442	NM_172505, NM_172937, NM_030609, NM_017479	1651	21	5668	0.653918	1	1	100
GOTERM_BP_FAT	GO:0034728~nucleosome organization	4	0.157667	0.974921	NM_172505, NM_172937, NM_030609, NM_017479	1651	22	5668	0.624195	1	1	100
GOTERM_BP_FAT	GO:0031497~chromatin assembly	4	0.157667	0.974921	NM_172505, NM_172937, NM_030609, NM_017479	1651	22	5668	0.624195	1	1	100
GOTERM_BP_FAT	GO:0006333~chromatin assembly or disassembly	9	0.35475	0.977362	NM_146019, NM_172505, NM_029441, NM_172937, NM_010832, NM_030609, NM_017479, NM_001013362, NM_007623	1651	46	5668	0.671688	1	1	100
GOTERM_BP_FAT	GO:0065004~protein-DNA complex assembly	4	0.157667	0.980748	NM_172505, NM_172937, NM_030609, NM_017479	1651	23	5668	0.597056	1	1	100
GOTERM_BP_FAT	GO:0006323~DNA packaging	5	0.197083	0.998531	NM_172505, NM_172937, NM_001039194, NM_153779, NM_030609, NM_017479, NM_178058	1651	38	5668	0.45172	1	1	100
Annotation Cluster 189	Enrichment Score: 0.007103531551533831
Category	Term	Count	%	PValue	Genes	List Total	Pop Hits	Pop Total	Fold Enrichment	Bonferroni	Benjamini	FDR
GOTERM_BP_FAT	GO:0030099~myeloid cell differentiation	9	0.35475	0.972495	NM_001113198, NM_011613, NM_009505, NM_181584, NM_001110268, NM_009812, NM_011527, NM_010496, NM_022410, NM_009029, NM_001025257, NM_001080126	1651	45	5668	0.686614	1	1	100
GOTERM_BP_FAT	GO:0030218~erythrocyte differentiation	4	0.157667	0.985267	NM_009505, NM_001110268, NM_011527, NM_010496, NM_009029, NM_001025257	1651	24	5668	0.572178	1	1	100
GOTERM_BP_FAT	GO:0048872~homeostasis of number of cells	10	0.394166	0.988676	NM_018825, NM_011027, NM_010496, NM_011489, NM_001025257, NM_001164049, NM_008063, NM_009505, NM_001110268, NM_011527, NM_001113563, NM_001164050, NM_001164052, NM_009029, NM_007985	1651	54	5668	0.635754	1	1	100
GOTERM_BP_FAT	GO:0034101~erythrocyte homeostasis	4	0.157667	0.988759	NM_009505, NM_001110268, NM_011527, NM_010496, NM_009029, NM_001025257	1651	25	5668	0.549291	1	1	100
Annotation Cluster 190	Enrichment Score: 0.002682847365883582
Category	Term	Count	%	PValue	Genes	List Total	Pop Hits	Pop Total	Fold Enrichment	Bonferroni	Benjamini	FDR
GOTERM_BP_FAT	GO:0034220~ion transmembrane transport	4	0.157667	0.985267	NM_001136091, NM_011596, NM_016921, NM_133764, NM_009726	1651	24	5668	0.572178	1	1	100
GOTERM_BP_FAT	GO:0015986~ATP synthesis coupled proton transport	3	0.11825	0.994883	NM_001136091, NM_011596, NM_016921, NM_133764	1651	22	5668	0.468146	1	1	100
GOTERM_BP_FAT	GO:0015985~energy coupled proton transport, down electrochemical gradient	3	0.11825	0.994883	NM_001136091, NM_011596, NM_016921, NM_133764	1651	22	5668	0.468146	1	1	100
GOTERM_BP_FAT	GO:0006818~hydrogen transport	4	0.157667	0.995085	NM_026536, NM_001136091, NM_011596, NM_016921, NM_133764	1651	28	5668	0.490439	1	1	100
GOTERM_BP_FAT	GO:0015992~proton transport	4	0.157667	0.995085	NM_026536, NM_001136091, NM_011596, NM_016921, NM_133764	1651	28	5668	0.490439	1	1	100
GOTERM_BP_FAT	GO:0006119~oxidative phosphorylation	4	0.157667	0.997894	NM_001136091, NM_011596, NM_016921, NM_010788, NM_133764	1651	31	5668	0.442977	1	1	100
Annotation Cluster 191	Enrichment Score: 0.0025159144250951468
Category	Term	Count	%	PValue	Genes	List Total	Pop Hits	Pop Total	Fold Enrichment	Bonferroni	Benjamini	FDR
GOTERM_BP_FAT	GO:0006730~one-carbon metabolic process	16	0.630666	0.988092	NM_001081383, NM_001002240, NM_001002241, NM_031874, NM_019830, NM_021308, NM_001003963, NM_009800, NM_176917, NM_175296, NM_007607, NM_010788, NM_146215, NM_007606, NM_023537, NM_178396, NM_001122997, NM_001099792	1651	80	5668	0.686614	1	1	100
GOTERM_BP_FAT	GO:0032259~methylation	12	0.473	0.993671	NM_001081383, NM_001002240, NM_001002241, NM_019830, NM_031874, NM_021308, NM_001003963, NM_176917, NM_175296, NM_010788, NM_146215, NM_023537, NM_001122997, NM_001099792	1651	66	5668	0.624195	1	1	100
GOTERM_BP_FAT	GO:0043414~biopolymer methylation	10	0.394166	0.995942	NM_001081383, NM_023537, NM_001002240, NM_001002241, NM_019830, NM_031874, NM_021308, NM_001003963, NM_001122997, NM_175296, NM_001099792, NM_010788	1651	59	5668	0.581876	1	1	100
GOTERM_BP_FAT	GO:0008213~protein amino acid alkylation	5	0.197083	0.99672	NM_001081383, NM_023537, NM_019830, NM_031874, NM_010788	1651	35	5668	0.490439	1	1	100
GOTERM_BP_FAT	GO:0006479~protein amino acid methylation	5	0.197083	0.99672	NM_001081383, NM_023537, NM_019830, NM_031874, NM_010788	1651	35	5668	0.490439	1	1	100
Annotation Cluster 192	Enrichment Score: 9.145255760650366E-4
Category	Term	Count	%	PValue	Genes	List Total	Pop Hits	Pop Total	Fold Enrichment	Bonferroni	Benjamini	FDR
GOTERM_BP_FAT	GO:0008033~tRNA processing	11	0.433583	0.989722	NM_026615, NM_030208, NM_025748, NM_029557, NM_145582, NM_028063, NM_198675, NM_053255, NM_133982, NM_001099792, NM_029839	1651	59	5668	0.640064	1	1	100
GOTERM_BP_FAT	GO:0006399~tRNA metabolic process	15	0.59125	0.999802	NM_026615, NM_030208, NM_025748, NM_175137, NM_001083887, NM_133982, NM_175439, NM_029557, NM_145582, NM_172310, NM_028063, NM_198675, NM_053255, NM_029839, NM_001099792, NM_172272	1651	97	5668	0.530887	1	1	100
GOTERM_BP_FAT	GO:0034660~ncRNA metabolic process	19	0.748916	1	NM_026615, NM_001002240, NM_030208, NM_025748, NM_001002241, NM_175137, NM_001083887, NM_021308, NM_175296, NM_133982, NM_175439, NM_145582, NM_029557, NM_028274, NM_172310, NM_028063, NM_198675, NM_053255, NM_029839, NM_001099792, NM_172272	1651	161	5668	0.405145	1	1	100
GOTERM_BP_FAT	GO:0034470~ncRNA processing	12	0.473	1	NM_026615, NM_030208, NM_025748, NM_029557, NM_145582, NM_028274, NM_028063, NM_198675, NM_053255, NM_133982, NM_001099792, NM_029839	1651	123	5668	0.334934	1	1	100
GOTERM_BP_FAT	GO:0006396~RNA processing	33	1.30075	1	NM_026615, NM_030208, NM_021308, NM_130895, NM_001024837, NM_001146294, NM_001146293, NM_001160292, NM_021881, NM_001146292, NM_176838, NM_026025, NM_028185, NM_183188, NM_145582, NM_029557, NM_178854, NM_025564, NM_028063, NM_021477, NM_053255, NM_029839, NM_198683, NM_025748, NM_020007, NM_001110229, NM_011916, NM_010160, NM_011756, NM_133982, NM_007755, NM_028274, NM_194055, NM_153538, NM_0311…	1651	326	5668	0.347519	1	1	100
Annotation Cluster 193	Enrichment Score: 5.534400981967797E-4
Category	Term	Count	%	PValue	Genes	List Total	Pop Hits	Pop Total	Fold Enrichment	Bonferroni	Benjamini	FDR
GOTERM_BP_FAT	GO:0006366~transcription from RNA polymerase II promoter	9	0.35475	0.996548	NM_001161770, NM_178142, NM_001161769, NM_016874, NM_013464, NM_023630, NM_001081092, NM_138953, NM_178652, NM_016769	1651	55	5668	0.561775	1	1	100
GOTERM_BP_FAT	GO:0006351~transcription, DNA-dependent	14	0.551833	0.999743	NM_178142, NM_009326, NM_008986, NM_001161769, NM_016874, NM_013464, NM_023630, NM_178652, NM_001161770, NM_153056, NM_025617, NM_001081092, NM_138953, NM_028832, NM_016769	1651	91	5668	0.528165	1	1	100
GOTERM_BP_FAT	GO:0032774~RNA biosynthetic process	14	0.551833	0.999892	NM_178142, NM_009326, NM_008986, NM_001161769, NM_016874, NM_013464, NM_023630, NM_178652, NM_001161770, NM_153056, NM_025617, NM_001081092, NM_138953, NM_028832, NM_016769	1651	95	5668	0.505926	1	1	100
Annotation Cluster 194	Enrichment Score: 4.906523872532895E-4
Category	Term	Count	%	PValue	Genes	List Total	Pop Hits	Pop Total	Fold Enrichment	Bonferroni	Benjamini	FDR
GOTERM_BP_FAT	GO:0016567~protein ubiquitination	8	0.315333	0.997748	NM_007552, NM_177327, NM_145124, NM_144873, NM_029438, NM_009066, NM_144860, NM_001159577	1651	52	5668	0.528165	1	1	100
GOTERM_BP_FAT	GO:0032446~protein modification by small protein conjugation	9	0.35475	0.998883	NM_007552, NM_177327, NM_145124, NM_144873, NM_028835, NM_029438, NM_009066, NM_144860, NM_001159577	1651	60	5668	0.514961	1	1	100
GOTERM_BP_FAT	GO:0070647~protein modification by small protein conjugation or removal	9	0.35475	0.999983	NM_007552, NM_177327, NM_145124, NM_144873, NM_028835, NM_029438, NM_009066, NM_144860, NM_001159577	1651	77	5668	0.401268	1	1	100
Annotation Cluster 195	Enrichment Score: 2.5996574178469044E-4
Category	Term	Count	%	PValue	Genes	List Total	Pop Hits	Pop Total	Fold Enrichment	Bonferroni	Benjamini	FDR
GOTERM_BP_FAT	GO:0006508~proteolysis	119	4.69058	0.995305	NM_026097, NM_019983, NM_027838, NM_009794, NM_029035, NM_001039126, NM_010074, NM_010724, NM_146104, NM_145124, NM_015796, NM_001033291, NM_015797, NM_001029895, NM_001128171, NM_001128170, NM_031388, NM_172937, NM_013494, NM_011027, NM_009982, NM_148943, NM_001029983, NM_001109761, NM_145134, NM_144873, NM_025275, NM_028091, NM_026111, NM_013585, NM_001081151, NM_180600, NM_178283, NM_001159543…	1651	488	5668	0.837163	1	1	100
GOTERM_BP_FAT	GO:0044257~cellular protein catabolic process	75	2.95625	0.999968	NM_172988, NM_026097, NM_019983, NM_019461, NM_027838, NM_029035, NM_001001883, NM_001039126, NM_001017983, NM_010724, NM_176972, NM_146104, NM_001163609, NM_145124, NM_001033291, NM_015796, NM_015797, NM_016808, NM_175244, NM_001029895, NM_178872, NM_001128171, NM_001128170, NM_031388, NM_026167, NM_001042650, NM_001003972, NM_025785, NM_177597, NM_001042651, NM_001003973, NM_172937, NM_011027, …	1651	364	5668	0.707364	1	1	100
GOTERM_BP_FAT	GO:0051603~proteolysis involved in cellular protein catabolic process	74	2.91683	0.999976	NM_172988, NM_026097, NM_019983, NM_019461, NM_027838, NM_029035, NM_001001883, NM_001039126, NM_001017983, NM_010724, NM_176972, NM_146104, NM_001163609, NM_145124, NM_001033291, NM_015796, NM_015797, NM_016808, NM_175244, NM_001029895, NM_178872, NM_001128171, NM_001128170, NM_031388, NM_026167, NM_001042650, NM_001003972, NM_025785, NM_177597, NM_001042651, NM_001003973, NM_172937, NM_011027, …	1651	362	5668	0.701788	1	1	100
GOTERM_BP_FAT	GO:0043632~modification-dependent macromolecule catabolic process	69	2.71975	0.999991	NM_172988, NM_026097, NM_019983, NM_019461, NM_027838, NM_029035, NM_001001883, NM_001039126, NM_001017983, NM_176972, NM_001163609, NM_145124, NM_001033291, NM_015796, NM_015797, NM_016808, NM_175244, NM_001029895, NM_178872, NM_001128171, NM_001128170, NM_031388, NM_026167, NM_001003972, NM_025785, NM_001042650, NM_177597, NM_001042651, NM_001003973, NM_172937, NM_025386, NM_001163704, NM_14894…	1651	349	5668	0.678745	1	1	100
GOTERM_BP_FAT	GO:0019941~modification-dependent protein catabolic process	69	2.71975	0.999991	NM_172988, NM_026097, NM_019983, NM_019461, NM_027838, NM_029035, NM_001001883, NM_001039126, NM_001017983, NM_176972, NM_001163609, NM_145124, NM_001033291, NM_015796, NM_015797, NM_016808, NM_175244, NM_001029895, NM_178872, NM_001128171, NM_001128170, NM_031388, NM_026167, NM_001003972, NM_025785, NM_001042650, NM_177597, NM_001042651, NM_001003973, NM_172937, NM_025386, NM_001163704, NM_14894…	1651	349	5668	0.678745	1	1	100
GOTERM_BP_FAT	GO:0030163~protein catabolic process	76	2.99566	0.999992	NM_172988, NM_026097, NM_019983, NM_019461, NM_027838, NM_029035, NM_001001883, NM_001039126, NM_001017983, NM_010724, NM_176972, NM_146104, NM_001163609, NM_145124, NM_001033291, NM_015796, NM_015797, NM_016808, NM_175244, NM_001029895, NM_178872, NM_001128171, NM_001128170, NM_031388, NM_026167, NM_001042650, NM_001003972, NM_025785, NM_177597, NM_001042651, NM_001003973, NM_172937, NM_011027, …	1651	378	5668	0.690247	1	1	100
GOTERM_BP_FAT	GO:0044265~cellular macromolecule catabolic process	78	3.0745	1	NM_172988, NM_026097, NM_019983, NM_019461, NM_027838, NM_029035, NM_001001883, NM_001039126, NM_001017983, NM_010724, NM_176972, NM_146104, NM_001163609, NM_145124, NM_001033291, NM_015796, NM_015797, NM_016808, NM_009684, NM_175244, NM_001029895, NM_178872, NM_001128171, NM_001128170, NM_031388, NM_026167, NM_001042650, NM_025785, NM_001003972, NM_177597, NM_001042651, NM_001003973, NM_172937, …	1651	411	5668	0.651532	1	1	100
GOTERM_BP_FAT	GO:0009057~macromolecule catabolic process	81	3.19275	1	NM_172988, NM_026097, NM_019983, NM_019461, NM_027838, NM_029035, NM_001001883, NM_001039126, NM_001017983, NM_010724, NM_176972, NM_146104, NM_001163609, NM_145124, NM_001033291, NM_015796, NM_015797, NM_016808, NM_009684, NM_175244, NM_001029895, NM_178872, NM_001128171, NM_001128170, NM_031388, NM_026167, NM_001042650, NM_025785, NM_001003972, NM_177597, NM_001042651, NM_001003973, NM_172937, …	1651	432	5668	0.643701	1	1	100
Annotation Cluster 196	Enrichment Score: 2.391397976480362E-4
Category	Term	Count	%	PValue	Genes	List Total	Pop Hits	Pop Total	Fold Enrichment	Bonferroni	Benjamini	FDR
GOTERM_BP_FAT	GO:0043039~tRNA aminoacylation	5	0.197083	0.999149	NM_175439, NM_175137, NM_001083887, NM_172310, NM_198675, NM_172272	1651	40	5668	0.429134	1	1	100
GOTERM_BP_FAT	GO:0006418~tRNA aminoacylation for protein translation	5	0.197083	0.999149	NM_175439, NM_175137, NM_001083887, NM_172310, NM_198675, NM_172272	1651	40	5668	0.429134	1	1	100
GOTERM_BP_FAT	GO:0043038~amino acid activation	5	0.197083	0.999149	NM_175439, NM_175137, NM_001083887, NM_172310, NM_198675, NM_172272	1651	40	5668	0.429134	1	1	100
GOTERM_BP_FAT	GO:0006399~tRNA metabolic process	15	0.59125	0.999802	NM_026615, NM_030208, NM_025748, NM_175137, NM_001083887, NM_133982, NM_175439, NM_029557, NM_145582, NM_172310, NM_028063, NM_198675, NM_053255, NM_029839, NM_001099792, NM_172272	1651	97	5668	0.530887	1	1	100
GOTERM_BP_FAT	GO:0006412~translation	11	0.433583	1	NM_001128171, NM_177586, NM_001128170, NM_175137, NM_011163, NM_001083887, NM_026030, NM_175439, NM_030251, NM_172310, NM_198675, NM_008179, NM_172272	1651	174	5668	0.217033	1	1	100
Annotation Cluster 197	Enrichment Score: 8.228017646557535E-5
Category	Term	Count	%	PValue	Genes	List Total	Pop Hits	Pop Total	Fold Enrichment	Bonferroni	Benjamini	FDR
GOTERM_BP_FAT	GO:0006886~intracellular protein transport	36	1.419	0.999533	NM_172675, NM_026097, NM_019511, NM_027180, NM_007489, NM_019632, NM_175933, NM_144535, NM_198096, NM_145604, NM_016801, NM_016797, NM_178716, NM_023146, NM_021392, NM_001040112, NM_024439, NM_021350, NM_173745, NM_028870, NM_001048267, NM_001025307, NM_026343, NM_021492, NM_016862, NM_053122, NM_028730, NM_010907, NM_001039546, NM_152220, NM_018818, NM_008913, NM_027915, NM_009427, NM_018771, NM…	1651	185	5668	0.668057	1	1	100
GOTERM_BP_FAT	GO:0034613~cellular protein localization	40	1.57667	0.999552	NM_172675, NM_026097, NM_019511, NM_027180, NM_181848, NM_007489, NM_019632, NM_175933, NM_178655, NM_144535, NM_198096, NM_145604, NM_016801, NM_016797, NM_178716, NM_023146, NM_001005510, NM_021392, NM_001040112, NM_024439, NM_021350, NM_173745, NM_028870, NM_001048267, NM_001025307, NM_026343, NM_021492, NM_016862, NM_053122, NM_028730, NM_010907, NM_001039546, NM_152220, NM_018818, NM_008913,…	1651	202	5668	0.679816	1	1	100
GOTERM_BP_FAT	GO:0070727~cellular macromolecule localization	40	1.57667	0.999668	NM_172675, NM_026097, NM_019511, NM_027180, NM_181848, NM_007489, NM_019632, NM_175933, NM_178655, NM_144535, NM_198096, NM_145604, NM_016801, NM_016797, NM_178716, NM_023146, NM_001005510, NM_021392, NM_001040112, NM_024439, NM_021350, NM_173745, NM_028870, NM_001048267, NM_001025307, NM_026343, NM_021492, NM_016862, NM_053122, NM_028730, NM_010907, NM_001039546, NM_152220, NM_018818, NM_008913,…	1651	204	5668	0.673151	1	1	100
GOTERM_BP_FAT	GO:0008104~protein localization	106	4.17816	0.999974	NM_026097, NM_019983, NM_001163453, NM_019511, NM_001146059, NM_001163451, NM_001163450, NM_001080813, NM_028965, NM_033509, NM_019424, NM_023537, NM_025921, NM_027448, NM_176930, NM_009001, NM_001111111, NM_001161430, NM_028870, NM_001042617, NM_001025307, NM_021492, NM_031874, NM_016862, NM_177721, NM_152220, NM_008851, NM_001035533, NM_008913, NM_007916, NM_027915, NM_144875, NM_001082484, NM_…	1651	489	5668	0.744183	1	1	100
GOTERM_BP_FAT	GO:0015031~protein transport	91	3.58691	0.999975	NM_019983, NM_026097, NM_019511, NM_001080813, NM_028965, NM_019424, NM_023537, NM_025921, NM_027448, NM_001111111, NM_009001, NM_001161430, NM_028870, NM_001042617, NM_001025307, NM_021492, NM_031874, NM_016862, NM_177721, NM_008851, NM_152220, NM_008913, NM_007916, NM_027915, NM_144875, NM_001082484, NM_031393, NM_175353, NM_016858, NM_016857, NM_172675, NM_001115009, NM_175122, NM_028238, NM_0…	1651	430	5668	0.726534	1	1	100
GOTERM_BP_FAT	GO:0045184~establishment of protein localization	92	3.62633	0.999975	NM_019983, NM_026097, NM_019511, NM_001080813, NM_028965, NM_019424, NM_023537, NM_025921, NM_027448, NM_001111111, NM_009001, NM_001161430, NM_028870, NM_001042617, NM_001025307, NM_021492, NM_031874, NM_016862, NM_177721, NM_008851, NM_152220, NM_008913, NM_007916, NM_027915, NM_144875, NM_001082484, NM_031393, NM_175353, NM_016858, NM_016857, NM_175358, NM_172675, NM_001115009, NM_175122, NM_0…	1651	434	5668	0.727748	1	1	100
GOTERM_BP_FAT	GO:0046907~intracellular transport	54	2.1285	0.999998	NM_001083121, NM_026097, NM_019511, NM_027180, NM_007489, NM_175933, NM_145604, NM_144849, NM_016797, NM_016801, NM_010241, NM_028923, NM_028734, NM_001146052, NM_173745, NM_001146050, NM_021350, NM_009686, NM_028870, NM_001025307, NM_001048267, NM_021492, NM_016862, NM_028730, NM_152220, NM_018818, NM_008913, NM_011398, NM_153103, NM_027915, NM_011505, NM_031393, NM_011502, NM_172529, NM_172675,…	1651	297	5668	0.624195	1	1	100
Annotation Cluster 198	Enrichment Score: 7.002598426599256E-6
Category	Term	Count	%	PValue	Genes	List Total	Pop Hits	Pop Total	Fold Enrichment	Bonferroni	Benjamini	FDR
GOTERM_BP_FAT	GO:0022402~cell cycle process	58	2.28616	0.999856	NM_001014996, NM_021308, NM_029458, NM_026489, NM_001111324, NM_026832, NM_001159631, NM_007669, NM_008575, NM_001013370, NM_009686, NM_145503, NM_019935, NM_009904, NM_031384, NM_011916, NM_146235, NM_018789, NM_008913, NM_020002, NM_001111099, NM_007755, NM_007658, NM_009029, NM_016910, NM_015771, NM_001002240, NM_001002241, NM_199316, NM_028760, NM_022410, NM_009829, NM_175296, NM_133833, NM_0…	1651	284	5668	0.70112	1	1	100
GOTERM_BP_FAT	GO:0007049~cell cycle	94	3.70516	0.999985	NM_001080818, NM_001024910, NM_021308, NM_177733, NM_001139516, NM_007670, NM_007671, NM_026489, NM_001111324, NM_007669, NM_001025597, NM_008575, NM_025921, NM_019976, NM_145503, NM_010329, NM_009904, NM_031384, NM_011916, NM_018789, NM_145851, NM_008913, NM_007658, NM_144873, NM_009029, NM_010730, NM_001002240, NM_001002241, NM_011250, NM_009829, NM_133833, NM_029254, NM_175296, NM_134448, NM_0…	1651	446	5668	0.723562	1	1	100
GOTERM_BP_FAT	GO:0022403~cell cycle phase	41	1.61608	0.999999	NM_001002240, NM_001002241, NM_199316, NM_001014996, NM_028760, NM_021308, NM_029458, NM_022410, NM_009829, NM_175296, NM_029254, NM_026489, NM_001111324, NM_001159631, NM_011516, NM_028805, NM_010848, NM_145503, NM_019935, NM_009904, NM_023279, NM_031384, NM_011916, NM_146235, NM_018789, NM_177191, NM_008913, NM_020002, NM_007755, NM_153056, NM_007658, NM_175089, NM_010059, NM_172144, NM_007635,…	1651	241	5668	0.584049	1	1	100
GOTERM_BP_FAT	GO:0000279~M phase	32	1.26133	1	NM_001002240, NM_001002241, NM_001014996, NM_199316, NM_028760, NM_021308, NM_029458, NM_022410, NM_175296, NM_026489, NM_001111324, NM_001159631, NM_011516, NM_028805, NM_145503, NM_019935, NM_009904, NM_023279, NM_031384, NM_011916, NM_146235, NM_177191, NM_020002, NM_007755, NM_153056, NM_007658, NM_175089, NM_010059, NM_007635, NM_001130526, NM_025290, NM_001143765, NM_001081230, NM_001130525…	1651	212	5668	0.518199	1	1	100
GOTERM_BP_FAT	GO:0051301~cell division	33	1.30075	1	NM_001080818, NM_007552, NM_199316, NM_001024910, NM_028760, NM_029094, NM_022410, NM_009829, NM_053117, NM_001111324, NM_001159631, NM_011516, NM_053180, NM_025921, NM_001080945, NM_011193, NM_028805, NM_145503, NM_001013580, NM_146235, NM_139218, NM_145851, NM_177191, NM_011630, NM_007658, NM_198164, NM_175089, NM_007635, NM_001130526, NM_009029, NM_011052, NM_001143765, NM_001081230, NM_001130…	1651	217	5668	0.52208	1	1	100
GOTERM_BP_FAT	GO:0000278~mitotic cell cycle	24	0.945999	1	NM_199316, NM_028760, NM_029458, NM_009829, NM_029254, NM_026489, NM_001111324, NM_001159631, NM_028805, NM_010848, NM_145503, NM_023279, NM_146235, NM_018789, NM_008913, NM_153056, NM_007658, NM_175089, NM_172144, NM_007635, NM_001130526, NM_009029, NM_001081230, NM_016910, NM_015771, NM_001161362, NM_001130525	1651	185	5668	0.445371	1	1	100
GOTERM_BP_FAT	GO:0000087~M phase of mitotic cell cycle	16	0.630666	1	NM_145503, NM_023279, NM_199316, NM_028760, NM_029458, NM_146235, NM_026489, NM_001111324, NM_153056, NM_001159631, NM_007658, NM_175089, NM_007635, NM_001130526, NM_028805, NM_001081230, NM_001130525, NM_015771	1651	153	5668	0.359014	1	1	100
GOTERM_BP_FAT	GO:0048285~organelle fission	16	0.630666	1	NM_145503, NM_023279, NM_199316, NM_028760, NM_029458, NM_146235, NM_026489, NM_001111324, NM_001159631, NM_007658, NM_175089, NM_007635, NM_001130526, NM_026951, NM_028805, NM_001081230, NM_001130525, NM_015771	1651	155	5668	0.354382	1	1	100
GOTERM_BP_FAT	GO:0007067~mitosis	15	0.59125	1	NM_145503, NM_023279, NM_199316, NM_028760, NM_029458, NM_146235, NM_026489, NM_001111324, NM_001159631, NM_007658, NM_175089, NM_007635, NM_001130526, NM_028805, NM_001081230, NM_001130525, NM_015771	1651	150	5668	0.343307	1	1	100
GOTERM_BP_FAT	GO:0000280~nuclear division	15	0.59125	1	NM_145503, NM_023279, NM_199316, NM_028760, NM_029458, NM_146235, NM_026489, NM_001111324, NM_001159631, NM_007658, NM_175089, NM_007635, NM_001130526, NM_028805, NM_001081230, NM_001130525, NM_015771	1651	150	5668	0.343307	1	1	100
Annotation Cluster 199	Enrichment Score: 6.306152896406073E-7
Category	Term	Count	%	PValue	Genes	List Total	Pop Hits	Pop Total	Fold Enrichment	Bonferroni	Benjamini	FDR
GOTERM_BP_FAT	GO:0016568~chromatin modification	26	1.02483	0.999997	NM_001001735, NM_007552, NM_011250, NM_001005605, NM_001003963, NM_001139516, NM_019768, NM_207221, NM_010788, NM_207225, NM_001025432, NM_001025597, NM_008173, NM_001081269, NM_001081383, NM_172505, NM_178803, NM_172663, NM_144959, NM_017479, NM_007623, NM_144919, NM_010832, NM_178391, NM_001122997, NM_027497, NM_009029, NM_009066, NM_001013362	1651	169	5668	0.528165	1	1	100
GOTERM_BP_FAT	GO:0006325~chromatin organization	30	1.1825	0.999999	NM_001001735, NM_007552, NM_011250, NM_001005605, NM_001003963, NM_001139516, NM_019768, NM_207221, NM_030609, NM_010788, NM_207225, NM_029441, NM_001025432, NM_001025597, NM_008173, NM_001081269, NM_001081383, NM_172505, NM_172937, NM_178803, NM_172663, NM_144959, NM_007623, NM_017479, NM_144919, NM_146019, NM_010832, NM_178391, NM_001122997, NM_027497, NM_009029, NM_009066, NM_001013362	1651	193	5668	0.533638	1	1	100
GOTERM_BP_FAT	GO:0051276~chromosome organization	42	1.6555	1	NM_001001735, NM_007552, NM_011250, NM_001005605, NM_153779, NM_001003963, NM_001139516, NM_175296, NM_019768, NM_030609, NM_207221, NM_010788, NM_178058, NM_207225, NM_029441, NM_011516, NM_001025432, NM_001025597, NM_008173, NM_001081269, NM_001081383, NM_172505, NM_172937, NM_001039194, NM_031384, NM_178803, NM_172663, NM_011916, NM_144959, NM_007623, NM_020002, NM_017479, NM_007755, NM_144919…	1651	257	5668	0.561047	1	1	100
Annotation Cluster 200	Enrichment Score: 1.956215164144862E-7
Category	Term	Count	%	PValue	Genes	List Total	Pop Hits	Pop Total	Fold Enrichment	Bonferroni	Benjamini	FDR
GOTERM_BP_FAT	GO:0033554~cellular response to stress	51	2.01025	0.999998	NM_001163453, NM_001163451, NM_001163450, NM_133234, NM_012048, NM_011728, NM_007669, NM_146208, NM_139232, NM_178309, NM_015797, NM_201610, NM_028012, NM_011163, NM_172937, NM_172663, NM_001159369, NM_018789, NM_001163704, NM_145528, NM_001111099, NM_027885, NM_001122822, NM_008483, NM_023507, NM_011159, NM_009014, NM_011945, NM_021385, NM_026531, NM_019768, NM_029254, NM_020032, NM_009726, NM_0…	1651	284	5668	0.616502	1	1	100
GOTERM_BP_FAT	GO:0006281~DNA repair	26	1.02483	1	NM_021385, NM_019768, NM_020032, NM_012048, NM_011728, NM_146208, NM_008598, NM_001163102, NM_015797, NM_178309, NM_201610, NM_028012, NM_172937, NM_001159369, NM_172663, NM_001163707, NM_001163706, NM_001163704, NM_181392, NM_009289, NM_146114, NM_027885, NM_010059, NM_001122822, NM_023507, NM_011159, NM_001081062, NM_007985, NM_009014	1651	184	5668	0.485108	1	1	100
GOTERM_BP_FAT	GO:0006974~response to DNA damage stimulus	34	1.34017	1	NM_021385, NM_026531, NM_133234, NM_019768, NM_029254, NM_020032, NM_012048, NM_011728, NM_007669, NM_146208, NM_008598, NM_001163102, NM_178309, NM_015797, NM_201610, NM_028012, NM_010442, NM_172937, NM_001014390, NM_172663, NM_001159369, NM_018789, NM_001163707, NM_001163706, NM_001163704, NM_001111099, NM_181392, NM_146114, NM_009289, NM_027885, NM_175089, NM_010059, NM_001122822, NM_023507, N…	1651	230	5668	0.507497	1	1	100
GOTERM_BP_FAT	GO:0006259~DNA metabolic process	49	1.93142	1	NM_021308, NM_001003963, NM_001141931, NM_001141932, NM_027830, NM_008905, NM_012048, NM_011728, NM_001163557, NM_172747, NM_146208, NM_178309, NM_015797, NM_009684, NM_201610, NM_028012, NM_172937, NM_176841, NM_031384, NM_021028, NM_172663, NM_001159369, NM_011916, NM_001163704, NM_030198, NM_001113210, NM_027885, NM_008688, NM_001122822, NM_001122997, NM_001079901, NM_023507, NM_001162932, NM_…	1651	311	5668	0.540902	1	1	100
Annotation Cluster 201	Enrichment Score: 6.326470344327448E-13
Category	Term	Count	%	PValue	Genes	List Total	Pop Hits	Pop Total	Fold Enrichment	Bonferroni	Benjamini	FDR
GOTERM_BP_FAT	GO:0006397~mRNA processing	19	0.748916	1	NM_130895, NM_001024837, NM_001146294, NM_001160292, NM_001146293, NM_001146292, NM_021881, NM_176838, NM_026025, NM_028185, NM_183188, NM_029557, NM_025564, NM_178854, NM_021477, NM_198683, NM_020007, NM_001110229, NM_010160, NM_011756, NM_007755, NM_194055, NM_031159, NM_007537, NM_001081956	1651	192	5668	0.339731	1	1	100
GOTERM_BP_FAT	GO:0008380~RNA splicing	12	0.473	1	NM_020007, NM_001110229, NM_010160, NM_001146294, NM_001146293, NM_001160292, NM_021881, NM_001146292, NM_176838, NM_026025, NM_028185, NM_183188, NM_194055, NM_025564, NM_021477, NM_001081956, NM_198683	1651	152	5668	0.271032	1	1	100
GOTERM_BP_FAT	GO:0016071~mRNA metabolic process	20	0.788333	1	NM_130895, NM_001024837, NM_001025257, NM_001146294, NM_001160292, NM_001146293, NM_021881, NM_001146292, NM_176838, NM_028185, NM_026025, NM_183188, NM_029557, NM_025564, NM_178854, NM_021477, NM_198683, NM_020007, NM_001110229, NM_010160, NM_011756, NM_007755, NM_009505, NM_001110268, NM_194055, NM_031159, NM_007537, NM_001081956	1651	219	5668	0.313522	1	1	100
GOTERM_BP_FAT	GO:0006396~RNA processing	33	1.30075	1	NM_026615, NM_030208, NM_021308, NM_130895, NM_001024837, NM_001146294, NM_001146293, NM_001160292, NM_021881, NM_001146292, NM_176838, NM_026025, NM_028185, NM_183188, NM_145582, NM_029557, NM_178854, NM_025564, NM_028063, NM_021477, NM_053255, NM_029839, NM_198683, NM_025748, NM_020007, NM_001110229, NM_011916, NM_010160, NM_011756, NM_133982, NM_007755, NM_028274, NM_194055, NM_153538, NM_0311…	1651	326	5668	0.347519	1	1	100
GOTERM_BP_FAT	GO:0007166~cell surface receptor linked signal transduction	155	6.10958	3.88956e-09	NM_008056, NM_026192, NM_019511, NM_008058, NM_175179, NM_010071, NM_016849, NM_019505, NM_022420, NM_146855, NM_181072, NM_001035533, NM_018789, NM_001081212, NM_001110268, NM_008480, NM_013822, NM_007726, NM_007866, NM_008985, NM_021280, NM_080463, NM_008071, NM_008716, NM_021458, NM_147176, NM_023598, NM_181585, NM_008306, NM_009333, NM_025609, NM_009427, NM_001113563, NM_018771, NM_001081445,…	1651	357	5668	1.49055	1.3909e-05	6.9545e-06	7.14078e-06
GOTERM_BP_FAT	GO:0007186~G-protein coupled receptor protein signaling pathway	44	1.73433	1.02561e-05	NM_008056, NM_177137, NM_008058, NM_019511, NM_009954, NM_001163029, NM_011925, NM_007578, NM_013622, NM_001163030, NM_011272, NM_029525, NM_178406, NM_001038664, NM_001033954, NM_019505, NM_022420, NM_146855, NM_175116, NM_001033636, NM_009886, NM_008741, NM_019588, NM_007726, NM_007413, NM_001038655, NM_008137, NM_001004177, NM_175271, NM_010319, NM_008071, NM_152134, NM_021458, NM_147176, NM_0…	1651	83	5668	1.81994	0.0360116	0.00912709	0.0188274
