# Supplementary material for: Inferring the kinetics of stochastic gene expression from single-cell RNA-sequencing data
Source: Genome Biol. 2013 Jan 28;14(1):R7. doi: 10.1186/gb-2013-14-1-r7 (PMC3663116; doi:10.1186/gb-2013-14-1-r7)
Supplement: Additional file 3 — Table S2. [file gb-2013-14-1-r7-S3.XLSX]

## Sheet: GO_bottom3000_koffkon_identifia
Annotation Cluster 1	Enrichment Score: 20.786920453093053
Category	Term	Count	%	PValue	Genes	List Total	Pop Hits	Pop Total	Fold Enrichment	Bonferroni	Benjamini	FDR
GOTERM_BP_FAT	GO:0006396~RNA processing	192	7.53237	6.93193e-25	NM_001110827, NM_001110828, NM_025875, NM_009702, NM_027351, NM_019655, NM_148930, NM_026309, NM_027349, NM_011431, NM_182939, NM_019796, NM_148948, NM_001110830, NM_001081210, NM_138660, NM_026313, NM_001042408, NM_001110829, NM_025373, NM_015782, NM_001159714, NM_007840, NM_026075, NM_028597, NM_016784, NM_152894, NM_144826, NM_027332, NM_153053, NM_008715, NM_007467, NM_018783, NM_026476, NM_0…	1805	326	5668	1.84942	2.20782e-21	2.20782e-21	1.25653e-21
GOTERM_BP_FAT	GO:0008380~RNA splicing	105	4.11926	5.7705e-21	NM_001110827, NM_001110828, NM_001139513, NM_001139512, NM_025875, NM_027246, NM_009702, NM_027351, NM_015816, NM_148930, NM_026309, NM_172807, NM_133242, NM_011431, NM_182939, NM_019796, NM_030145, NM_001139511, NM_011499, NM_133840, NM_031403, NM_001110830, NM_138660, NM_001033201, NM_026313, NM_001042408, NM_001110829, NM_021510, NM_015782, NM_001159714, NM_007840, NM_026075, NM_013768, NM_028…	1805	152	5668	2.16919	1.83791e-17	6.12635e-18	1.046e-17
GOTERM_BP_FAT	GO:0006397~mRNA processing	123	4.82542	3.17671e-20	NM_001110827, NM_001110828, NM_001139513, NM_001139512, NM_025875, NM_027246, NM_009702, NM_027351, NM_019655, NM_148930, NM_015816, NM_026309, NM_172807, NM_027349, NM_133242, NM_011431, NM_182939, NM_019796, NM_030145, NM_001139511, NM_011499, NM_133840, NM_011917, NM_031403, NM_001110830, NM_145529, NM_138660, NM_001033201, NM_011112, NM_026313, NM_001042408, NM_001110829, NM_025677, NM_021510…	1805	192	5668	2.01167	1.01178e-16	2.02356e-17	5.75834e-17
GOTERM_BP_FAT	GO:0016071~mRNA metabolic process	135	5.29619	5.60109e-20	NM_001110827, NM_001110828, NM_001139513, NM_001139512, NM_025875, NM_027246, NM_009702, NM_027351, NM_019655, NM_148930, NM_015816, NM_008388, NM_026309, NM_172807, NM_027349, NM_133242, NM_011431, NM_182939, NM_019796, NM_030145, NM_001139511, NM_001160257, NM_001160256, NM_011499, NM_028291, NM_133840, NM_031403, NM_011917, NM_001110830, NM_001077267, NM_001077266, NM_001077265, NM_145529, NM_…	1805	219	5668	1.93572	1.78395e-16	2.97325e-17	1.01529e-16
Annotation Cluster 2	Enrichment Score: 12.02349404503679
Category	Term	Count	%	PValue	Genes	List Total	Pop Hits	Pop Total	Fold Enrichment	Bonferroni	Benjamini	FDR
GOTERM_BP_FAT	GO:0022613~ribonucleoprotein complex biogenesis	77	3.02079	2.07898e-20	NM_013481, NM_026154, NM_001013375, NM_025403, NM_175146, NM_026053, NM_153774, NM_025391, NM_025447, NM_133991, NM_148930, NM_010925, NM_199197, NM_001039521, NM_153116, NM_010123, NM_010579, NM_013536, NM_025820, NM_016699, NM_001081094, NM_025310, NM_030145, NM_024193, NM_023536, NM_194339, NM_148948, NM_133840, NM_026067, NM_026398, NM_028315, NM_026396, NM_025910, NM_178918, NM_026464, NM_01…	1805	99	5668	2.44235	6.62154e-17	1.65538e-17	3.7685e-17
GOTERM_BP_FAT	GO:0042254~ribosome biogenesis	64	2.51079	1.02536e-19	NM_013481, NM_026154, NM_001013375, NM_025403, NM_175146, NM_025391, NM_153774, NM_025447, NM_133991, NM_010925, NM_001039521, NM_199197, NM_153116, NM_010579, NM_013536, NM_016699, NM_001081094, NM_025310, NM_030145, NM_024193, NM_023536, NM_194339, NM_026067, NM_026398, NM_028315, NM_026396, NM_025910, NM_178918, NM_026464, NM_011119, NM_177663, NM_001005509, NM_198606, NM_178610, NM_001030307,…	1805	77	5668	2.61001	3.26577e-16	4.66538e-17	1.85864e-16
GOTERM_BP_FAT	GO:0016072~rRNA metabolic process	40	1.56924	6.12974e-11	NM_178610, NM_198606, NM_013481, NM_001030307, NM_025403, NM_001013375, NM_001110016, NM_175146, NM_001110015, NM_025447, NM_025897, NM_144826, NM_133991, NM_010925, NM_022889, NM_020558, NM_199197, NM_027332, NM_138747, NM_138586, NM_013536, NM_021714, NM_016699, NM_026799, NM_145396, NM_025310, NM_009096, NM_030145, NM_001163570, NM_144863, NM_019393, NM_021312, NM_026932, NM_026067, NM_026398,…	1805	51	5668	2.46288	1.95232e-07	2.4404e-08	1.11112e-07
GOTERM_BP_FAT	GO:0006364~rRNA processing	39	1.53001	1.49717e-10	NM_178610, NM_198606, NM_013481, NM_001030307, NM_025403, NM_001013375, NM_001110016, NM_175146, NM_001110015, NM_025897, NM_025447, NM_144826, NM_133991, NM_010925, NM_022889, NM_020558, NM_199197, NM_027332, NM_138747, NM_138586, NM_013536, NM_021714, NM_016699, NM_145396, NM_025310, NM_009096, NM_030145, NM_001163570, NM_144863, NM_019393, NM_021312, NM_026932, NM_026067, NM_026398, NM_028315,…	1805	50	5668	2.44933	4.76849e-07	5.29832e-08	2.71388e-07
GOTERM_BP_FAT	GO:0034660~ncRNA metabolic process	84	3.29541	1.10071e-07	NM_013481, NM_172015, NM_001013375, NM_025403, NM_001159595, NM_175146, NM_001163617, NM_025447, NM_019700, NM_133991, NM_010925, NM_199197, NM_027350, NM_013536, NM_001003913, NM_145540, NM_016699, NM_178112, NM_033074, NM_025310, NM_030145, NM_029735, NM_134137, NM_001164205, NM_134151, NM_176843, NM_198653, NM_133840, NM_011811, NM_175113, NM_026067, NM_026398, NM_028315, NM_001163618, NM_0268…	1805	161	5668	1.63835	0.000350515	3.50571e-05	0.000199523
GOTERM_BP_FAT	GO:0034470~ncRNA processing	67	2.62848	3.35678e-07	NM_013481, NM_001013375, NM_025403, NM_001159595, NM_175146, NM_025447, NM_019700, NM_133991, NM_010925, NM_199197, NM_013536, NM_145540, NM_016699, NM_178112, NM_025310, NM_030145, NM_001164205, NM_148948, NM_176843, NM_133840, NM_031405, NM_175113, NM_026067, NM_026398, NM_028315, NM_001109910, NM_026824, NM_178918, NM_026464, NM_011119, NM_025677, NM_025373, NM_198606, NM_178610, NM_024168, NM…	1805	123	5668	1.7105	0.00106856	9.71894e-05	0.000608473
Annotation Cluster 3	Enrichment Score: 4.395793122930826
Category	Term	Count	%	PValue	Genes	List Total	Pop Hits	Pop Total	Fold Enrichment	Bonferroni	Benjamini	FDR
GOTERM_BP_FAT	GO:0009057~macromolecule catabolic process	186	7.29698	3.8444e-07	NM_011666, NM_025875, NM_009847, NM_011668, NM_024207, NM_080443, NM_008569, NM_019653, NM_023223, NM_146207, NM_027445, NM_026305, NM_001160257, NM_001160256, NM_011434, NM_028291, NM_009210, NM_009458, NM_024213, NM_025481, NM_173719, NM_009454, NM_011543, NM_009011, NM_054070, NM_001122829, NM_172735, NM_138660, NM_029749, NM_011188, NM_011187, NM_019927, NM_177613, NM_009733, NM_011790, NM_00…	1805	432	5668	1.35202	0.00122369	0.000102032	0.000696861
GOTERM_BP_FAT	GO:0044265~cellular macromolecule catabolic process	178	6.98313	4.46723e-07	NM_011666, NM_025875, NM_009847, NM_011668, NM_024207, NM_080443, NM_008569, NM_019653, NM_023223, NM_146207, NM_027445, NM_026305, NM_001160257, NM_001160256, NM_011434, NM_028291, NM_009210, NM_009458, NM_024213, NM_025481, NM_173719, NM_009454, NM_011543, NM_009011, NM_001122829, NM_172735, NM_138660, NM_029749, NM_011187, NM_019927, NM_177613, NM_011790, NM_001007465, NM_026474, NM_172473, NM…	1805	411	5668	1.35997	0.0014218	0.000109441	0.00080976
GOTERM_BP_FAT	GO:0030163~protein catabolic process	158	6.19851	2.4838e-05	NM_207623, NM_025692, NM_025401, NM_011666, NM_009847, NM_026904, NM_011668, NM_024207, NM_080443, NM_009503, NM_019653, NM_008569, NM_026024, NM_013890, NM_146207, NM_023223, NM_146003, NM_027445, NM_026305, NM_009173, NM_001163263, NM_175206, NM_021501, NM_009786, NM_009210, NM_021402, NM_008917, NM_009458, NM_024213, NM_025481, NM_009454, NM_173719, NM_011543, NM_054070, NM_009011, NM_172735, …	1805	378	5668	1.31256	0.0760616	0.00438535	0.0450135
GOTERM_BP_FAT	GO:0044257~cellular protein catabolic process	150	5.88466	9.6119e-05	NM_207623, NM_025692, NM_025401, NM_011666, NM_009847, NM_026904, NM_011668, NM_024207, NM_080443, NM_009503, NM_019653, NM_008569, NM_026024, NM_013890, NM_146207, NM_023223, NM_146003, NM_027445, NM_026305, NM_009173, NM_001163263, NM_175206, NM_021501, NM_009786, NM_009210, NM_021402, NM_008917, NM_009458, NM_024213, NM_025481, NM_009454, NM_173719, NM_011543, NM_009011, NM_172735, NM_029219, …	1805	364	5668	1.29402	0.263727	0.0117061	0.174089
GOTERM_BP_FAT	GO:0051603~proteolysis involved in cellular protein catabolic process	149	5.84543	0.000108935	NM_207623, NM_025692, NM_025401, NM_011666, NM_009847, NM_026904, NM_011668, NM_024207, NM_080443, NM_009503, NM_019653, NM_008569, NM_026024, NM_013890, NM_146207, NM_023223, NM_146003, NM_027445, NM_026305, NM_009173, NM_175206, NM_001163263, NM_021501, NM_009786, NM_009210, NM_021402, NM_009458, NM_024213, NM_025481, NM_009454, NM_173719, NM_011543, NM_009011, NM_172735, NM_029219, NM_028769, …	1805	362	5668	1.2925	0.293177	0.0118934	0.197279
GOTERM_BP_FAT	GO:0043632~modification-dependent macromolecule catabolic process	142	5.57081	0.000300752	NM_207623, NM_025692, NM_025401, NM_011666, NM_026904, NM_009847, NM_011668, NM_024207, NM_080443, NM_009503, NM_019653, NM_008569, NM_026024, NM_013890, NM_146207, NM_023223, NM_146003, NM_027445, NM_026305, NM_009173, NM_175206, NM_001163263, NM_021501, NM_009786, NM_009210, NM_021402, NM_009458, NM_024213, NM_025481, NM_009454, NM_173719, NM_011543, NM_009011, NM_172735, NM_029219, NM_028769, …	1805	349	5668	1.27766	0.616356	0.0277843	0.543763
GOTERM_BP_FAT	GO:0019941~modification-dependent protein catabolic process	142	5.57081	0.000300752	NM_207623, NM_025692, NM_025401, NM_011666, NM_026904, NM_009847, NM_011668, NM_024207, NM_080443, NM_009503, NM_019653, NM_008569, NM_026024, NM_013890, NM_146207, NM_023223, NM_146003, NM_027445, NM_026305, NM_009173, NM_175206, NM_001163263, NM_021501, NM_009786, NM_009210, NM_021402, NM_009458, NM_024213, NM_025481, NM_009454, NM_173719, NM_011543, NM_009011, NM_172735, NM_029219, NM_028769, …	1805	349	5668	1.27766	0.616356	0.0277843	0.543763
GOTERM_BP_FAT	GO:0006508~proteolysis	186	7.29698	0.00168764	NM_145984, NM_011666, NM_009847, NM_011668, NM_024207, NM_080443, NM_008569, NM_019653, NM_001048192, NM_173180, NM_023223, NM_146207, NM_027445, NM_026305, NM_001159559, NM_029023, NM_009210, NM_009458, NM_024213, NM_001110831, NM_025481, NM_173719, NM_009454, NM_011543, NM_009011, NM_054070, NM_172735, NM_029749, NM_011187, NM_019927, NM_177613, NM_011790, NM_001007465, NM_026474, NM_172473, NM…	1805	488	5668	1.19687	0.995391	0.12885	3.01533
Annotation Cluster 4	Enrichment Score: 4.168536445827356
Category	Term	Count	%	PValue	Genes	List Total	Pop Hits	Pop Total	Fold Enrichment	Bonferroni	Benjamini	FDR
GOTERM_BP_FAT	GO:0050658~RNA transport	31	1.21616	3.50693e-05	NM_001002929, NM_021512, NM_016714, NM_010760, NM_001080794, NM_001080795, NM_175009, NM_028597, NM_001039088, NM_025875, NM_026375, NM_029437, NM_008722, NM_001083331, NM_001102407, NM_145706, NM_016806, NM_172410, NM_001013578, NM_028112, NM_019996, NM_172394, NM_001159517, NM_026554, NM_001162989, NM_134010, NM_025435, NM_001039518, NM_023045, NM_019761, NM_138660, NM_001033201, NM_028334, NM_…	1805	50	5668	1.9469	0.105686	0.00586159	0.0635501
GOTERM_BP_FAT	GO:0050657~nucleic acid transport	31	1.21616	3.50693e-05	NM_001002929, NM_021512, NM_016714, NM_010760, NM_001080794, NM_001080795, NM_175009, NM_028597, NM_001039088, NM_025875, NM_026375, NM_029437, NM_008722, NM_001083331, NM_001102407, NM_145706, NM_016806, NM_172410, NM_001013578, NM_028112, NM_019996, NM_172394, NM_001159517, NM_026554, NM_001162989, NM_134010, NM_025435, NM_001039518, NM_023045, NM_019761, NM_138660, NM_001033201, NM_028334, NM_…	1805	50	5668	1.9469	0.105686	0.00586159	0.0635501
GOTERM_BP_FAT	GO:0051236~establishment of RNA localization	31	1.21616	3.50693e-05	NM_001002929, NM_021512, NM_016714, NM_010760, NM_001080794, NM_001080795, NM_175009, NM_028597, NM_001039088, NM_025875, NM_026375, NM_029437, NM_008722, NM_001083331, NM_001102407, NM_145706, NM_016806, NM_172410, NM_001013578, NM_028112, NM_019996, NM_172394, NM_001159517, NM_026554, NM_001162989, NM_134010, NM_025435, NM_001039518, NM_023045, NM_019761, NM_138660, NM_001033201, NM_028334, NM_…	1805	50	5668	1.9469	0.105686	0.00586159	0.0635501
GOTERM_BP_FAT	GO:0006403~RNA localization	31	1.21616	5.9458e-05	NM_001002929, NM_021512, NM_016714, NM_010760, NM_001080794, NM_001080795, NM_175009, NM_028597, NM_001039088, NM_025875, NM_026375, NM_029437, NM_008722, NM_001083331, NM_001102407, NM_145706, NM_016806, NM_172410, NM_001013578, NM_028112, NM_019996, NM_172394, NM_001159517, NM_026554, NM_001162989, NM_134010, NM_025435, NM_001039518, NM_023045, NM_019761, NM_138660, NM_001033201, NM_028334, NM_…	1805	51	5668	1.90873	0.172528	0.00820008	0.107723
GOTERM_BP_FAT	GO:0015931~nucleobase, nucleoside, nucleotide and nucleic acid transport	32	1.25539	8.56647e-05	NM_001002929, NM_021512, NM_016714, NM_010760, NM_001080794, NM_001080795, NM_175009, NM_028597, NM_001039088, NM_025875, NM_026375, NM_029437, NM_008722, NM_001083331, NM_001102407, NM_145706, NM_016806, NM_172410, NM_001013578, NM_028112, NM_019996, NM_172394, NM_001159517, NM_026554, NM_001162989, NM_134010, NM_025435, NM_001039518, NM_023045, NM_019761, NM_138660, NM_001033201, NM_028334, NM_…	1805	54	5668	1.86084	0.238796	0.0108548	0.155168
GOTERM_BP_FAT	GO:0051028~mRNA transport	27	1.05924	0.000443594	NM_001002929, NM_021512, NM_016714, NM_010760, NM_001080794, NM_001080795, NM_175009, NM_028597, NM_001039088, NM_025875, NM_026375, NM_001083331, NM_001102407, NM_145706, NM_172410, NM_001013578, NM_028112, NM_172394, NM_001159517, NM_026554, NM_134010, NM_025435, NM_001039518, NM_023045, NM_019761, NM_138660, NM_001033201, NM_028334, NM_029457, NM_028233, NM_198304, NM_053074, NM_183392	1805	46	5668	1.84314	0.756627	0.0395718	0.801044
Annotation Cluster 5	Enrichment Score: 3.79144018194878
Category	Term	Count	%	PValue	Genes	List Total	Pop Hits	Pop Total	Fold Enrichment	Bonferroni	Benjamini	FDR
GOTERM_BP_FAT	GO:0048285~organelle fission	75	2.94233	2.04349e-05	NM_175300, NM_009847, NM_026904, NM_009481, NM_022432, NM_027411, NM_008569, NM_001081373, NM_013625, NM_025389, NM_146089, NM_145706, NM_001114085, NM_023223, NM_009689, NM_025928, NM_028112, NM_011496, NM_016692, NM_023317, NM_027707, NM_001012273, NM_025884, NM_009009, NM_001162387, NM_024213, NM_001164081, NM_178604, NM_001163042, NM_019710, NM_001024919, NM_019805, NM_024258, NM_172735, NM_0…	1805	155	5668	1.51944	0.0630128	0.00432965	0.0370352
GOTERM_BP_FAT	GO:0007067~mitosis	73	2.86387	2.097e-05	NM_175300, NM_009847, NM_026904, NM_009481, NM_022432, NM_027411, NM_008569, NM_001081373, NM_013625, NM_025389, NM_146089, NM_145706, NM_001114085, NM_023223, NM_009689, NM_025928, NM_028112, NM_011496, NM_016692, NM_023317, NM_027707, NM_001012273, NM_025884, NM_009009, NM_024213, NM_001164081, NM_178604, NM_001163042, NM_019710, NM_001024919, NM_019805, NM_024258, NM_172735, NM_011589, NM_0010…	1805	150	5668	1.52821	0.0646085	0.00416568	0.0380049
GOTERM_BP_FAT	GO:0000280~nuclear division	73	2.86387	2.097e-05	NM_175300, NM_009847, NM_026904, NM_009481, NM_022432, NM_027411, NM_008569, NM_001081373, NM_013625, NM_025389, NM_146089, NM_145706, NM_001114085, NM_023223, NM_009689, NM_025928, NM_028112, NM_011496, NM_016692, NM_023317, NM_027707, NM_001012273, NM_025884, NM_009009, NM_024213, NM_001164081, NM_178604, NM_001163042, NM_019710, NM_001024919, NM_019805, NM_024258, NM_172735, NM_011589, NM_0010…	1805	150	5668	1.52821	0.0646085	0.00416568	0.0380049
GOTERM_BP_FAT	GO:0000087~M phase of mitotic cell cycle	74	2.9031	2.38454e-05	NM_175300, NM_009847, NM_026904, NM_009481, NM_022432, NM_027411, NM_008569, NM_001081373, NM_013625, NM_025389, NM_146089, NM_145706, NM_001114085, NM_023223, NM_009689, NM_025928, NM_028112, NM_011496, NM_016692, NM_023317, NM_027707, NM_001012273, NM_025884, NM_009009, NM_024213, NM_001164081, NM_178604, NM_001163042, NM_019710, NM_001024919, NM_019805, NM_024258, NM_172735, NM_011589, NM_0010…	1805	153	5668	1.51877	0.073136	0.00445759	0.043215
GOTERM_BP_FAT	GO:0000278~mitotic cell cycle	85	3.33464	5.91731e-05	NM_011666, NM_009847, NM_026904, NM_022432, NM_013726, NM_008569, NM_013625, NM_146089, NM_145706, NM_023223, NM_001114085, NM_025928, NM_011496, NM_001039138, NM_001012273, NM_025884, NM_009009, NM_001039139, NM_001164081, NM_024213, NM_019710, NM_001024919, NM_172735, NM_001042408, NM_011548, NM_029621, NM_001113179, NM_001039088, NM_139303, NM_001159718, NM_010948, NM_139291, NM_029437, NM_021…	1805	185	5668	1.44278	0.171776	0.00853032	0.107207
GOTERM_BP_FAT	GO:0000279~M phase	93	3.64849	0.000207667	NM_199007, NM_009847, NM_026904, NM_022432, NM_008569, NM_013625, NM_146089, NM_001111119, NM_145706, NM_023223, NM_001114085, NM_025928, NM_011496, NM_001012273, NM_009009, NM_025884, NM_009458, NM_001164081, NM_024213, NM_019710, NM_001024919, NM_172735, NM_001040435, NM_008787, NM_027910, NM_001042408, NM_029621, NM_001113179, NM_001039088, NM_139303, NM_001159718, NM_031868, NM_010948, NM_139…	1805	212	5668	1.37753	0.483917	0.0218082	0.375763
GOTERM_BP_FAT	GO:0022403~cell cycle phase	103	4.0408	0.000298848	NM_199007, NM_026904, NM_009847, NM_022432, NM_013726, NM_008569, NM_013625, NM_146089, NM_001111119, NM_145706, NM_001114085, NM_023223, NM_025928, NM_011496, NM_001039138, NM_001012273, NM_025884, NM_009009, NM_001039139, NM_009458, NM_024213, NM_001164081, NM_019710, NM_001024919, NM_172735, NM_001040435, NM_008787, NM_027910, NM_001042408, NM_011548, NM_029621, NM_001113179, NM_001039088, NM_…	1805	241	5668	1.34206	0.614021	0.0284355	0.540329
GOTERM_BP_FAT	GO:0007049~cell cycle	171	6.70851	0.00197668	NM_011666, NM_009847, NM_022432, NM_008569, NM_146089, NM_001111119, NM_145706, NM_023223, NM_001122978, NM_145991, NM_023371, NM_001039138, NM_025884, NM_009009, NM_001039139, NM_009458, NM_024213, NM_001164081, NM_001122829, NM_172735, NM_008583, NM_001040435, NM_001042408, NM_011548, NM_001113179, NM_001159718, NM_031868, NM_029437, NM_008722, NM_021886, NM_008884, NM_016962, NM_007462, NM_011…	1805	446	5668	1.20397	0.998167	0.142476	3.52306
GOTERM_BP_FAT	GO:0022402~cell cycle process	114	4.47234	0.00221867	NM_199007, NM_026904, NM_009847, NM_022432, NM_013726, NM_008569, NM_013625, NM_146089, NM_001111119, NM_145706, NM_001114085, NM_023223, NM_025928, NM_011496, NM_001039138, NM_001012273, NM_001039139, NM_025884, NM_009009, NM_009458, NM_001164081, NM_024213, NM_019710, NM_001024919, NM_172735, NM_008583, NM_001040435, NM_008787, NM_027910, NM_001042408, NM_011548, NM_029621, NM_001113179, NM_001…	1805	284	5668	1.26049	0.999153	0.151698	3.94621
GOTERM_BP_FAT	GO:0051301~cell division	89	3.49157	0.00352905	NM_199007, NM_009847, NM_026904, NM_022432, NM_008569, NM_013625, NM_146089, NM_145706, NM_023223, NM_001114085, NM_028018, NM_025928, NM_011496, NM_021500, NM_001012273, NM_025884, NM_009009, NM_007661, NM_001164081, NM_024213, NM_019710, NM_001024919, NM_172735, NM_001042408, NM_029621, NM_001113179, NM_001039088, NM_001159718, NM_031868, NM_010948, NM_139291, NM_029437, NM_021886, NM_016962, N…	1805	217	5668	1.2879	0.999987	0.198109	6.2073
Annotation Cluster 6	Enrichment Score: 2.9724751247878896
Category	Term	Count	%	PValue	Genes	List Total	Pop Hits	Pop Total	Fold Enrichment	Bonferroni	Benjamini	FDR
GOTERM_BP_FAT	GO:0006417~regulation of translation	39	1.53001	7.57821e-05	NM_026114, NM_010760, NM_001040131, NM_025875, NM_172703, NM_145941, NM_023060, NM_027925, NM_001159606, NM_007918, NM_026420, NM_001159517, NM_001039170, NM_026554, NM_008378, NM_175113, NM_030723, NM_001159603, NM_001159604, NM_023314, NM_012058, NM_001122829, NM_138660, NM_001033201, NM_011119, NM_172265, NM_001005509, NM_011585, NM_029581, NM_001164079, NM_031868, NM_001164078, NM_001102407, …	1805	70	5668	1.74952	0.214453	0.0100069	0.137279
GOTERM_BP_FAT	GO:0010608~posttranscriptional regulation of gene expression	50	1.96155	0.000553627	NM_026114, NM_010760, NM_001040131, NM_025875, NM_172703, NM_153774, NM_145941, NM_023060, NM_001045529, NM_027925, NM_198615, NM_001159606, NM_007918, NM_026420, NM_148948, NM_133840, NM_001159517, NM_026554, NM_001039170, NM_001077267, NM_031405, NM_008378, NM_001077266, NM_030723, NM_175113, NM_001077265, NM_001159603, NM_012058, NM_023314, NM_001159604, NM_001122829, NM_138660, NM_001033201, …	1805	103	5668	1.52435	0.828606	0.0478133	0.998801
GOTERM_BP_FAT	GO:0032268~regulation of cellular protein metabolic process	59	2.31463	0.0288264	NM_026114, NM_010760, NM_008943, NM_001040131, NM_025875, NM_172703, NM_001081049, NM_145941, NM_023060, NM_001127233, NM_172150, NM_145420, NM_027925, NM_007527, NM_001159606, NM_007918, NM_020009, NM_026420, NM_021501, NM_053009, NM_001159517, NM_009458, NM_026554, NM_001039170, NM_008378, NM_175113, NM_030723, NM_001159603, NM_012058, NM_001159604, NM_023314, NM_008540, NM_001122829, NM_138660…	1805	147	5668	1.26034	1	0.613501	41.1517
Annotation Cluster 7	Enrichment Score: 2.7135467179380743
Category	Term	Count	%	PValue	Genes	List Total	Pop Hits	Pop Total	Fold Enrichment	Bonferroni	Benjamini	FDR
GOTERM_BP_FAT	GO:0022618~ribonucleoprotein complex assembly	18	0.706159	0.000834877	NM_001159714, NM_001110101, NM_013768, NM_148948, NM_133840, NM_026053, NM_025391, NM_148930, NM_198936, NM_009298, NM_010123, NM_010579, NM_025820, NM_177325, NM_148673, NM_145404, NM_011420, NM_001005509, NM_009319	1805	27	5668	2.09344	0.930065	0.0693734	1.50259
GOTERM_BP_FAT	GO:0000377~RNA splicing, via transesterification reactions with bulged adenosine as nucleophile	18	0.706159	0.00255896	NM_026175, NM_001159714, NM_001110101, NM_013768, NM_026053, NM_031403, NM_009224, NM_023153, NM_148930, NM_133701, NM_009186, NM_198936, NM_026309, NM_001130477, NM_025820, NM_031179, NM_148673, NM_145404, NM_011420	1805	29	5668	1.94907	0.999714	0.165856	4.5383
GOTERM_BP_FAT	GO:0000375~RNA splicing, via transesterification reactions	18	0.706159	0.00255896	NM_026175, NM_001159714, NM_001110101, NM_013768, NM_026053, NM_031403, NM_009224, NM_023153, NM_148930, NM_133701, NM_009186, NM_198936, NM_026309, NM_001130477, NM_025820, NM_031179, NM_148673, NM_145404, NM_011420	1805	29	5668	1.94907	0.999714	0.165856	4.5383
GOTERM_BP_FAT	GO:0000398~nuclear mRNA splicing, via spliceosome	18	0.706159	0.00255896	NM_026175, NM_001159714, NM_001110101, NM_013768, NM_026053, NM_031403, NM_009224, NM_023153, NM_148930, NM_133701, NM_009186, NM_198936, NM_026309, NM_001130477, NM_025820, NM_031179, NM_148673, NM_145404, NM_011420	1805	29	5668	1.94907	0.999714	0.165856	4.5383
Annotation Cluster 8	Enrichment Score: 2.6727384928265994
Category	Term	Count	%	PValue	Genes	List Total	Pop Hits	Pop Total	Fold Enrichment	Bonferroni	Benjamini	FDR
GOTERM_BP_FAT	GO:0006401~RNA catabolic process	23	0.902315	0.000269842	NM_175472, NM_010760, NM_025875, NM_133992, NM_008388, NM_001102407, NM_016699, NM_026799, NM_009070, NM_030145, NM_001160257, NM_001080127, NM_001160256, NM_025520, NM_198615, NM_145833, NM_001110101, NM_028291, NM_177372, NM_026554, NM_026383, NM_024262, NM_001039518, NM_001122829, NM_138660, NM_001002764, NM_001033201, NM_001130149, NM_001005507	1805	36	5668	2.00622	0.576653	0.027347	0.488007
GOTERM_BP_FAT	GO:0000184~nuclear-transcribed mRNA catabolic process, nonsense-mediated decay	15	0.588466	0.00209851	NM_010760, NM_028291, NM_025875, NM_026554, NM_026383, NM_133992, NM_008388, NM_024262, NM_001102407, NM_001039518, NM_001122829, NM_138660, NM_001002764, NM_001033201, NM_016699, NM_009070, NM_001005507, NM_001080127, NM_001160257, NM_001160256	1805	22	5668	2.14102	0.998758	0.147263	3.73633
GOTERM_BP_FAT	GO:0006402~mRNA catabolic process	19	0.74539	0.0022274	NM_198615, NM_010760, NM_001110101, NM_028291, NM_025875, NM_026554, NM_026383, NM_133992, NM_008388, NM_024262, NM_001102407, NM_001039518, NM_001122829, NM_138660, NM_001002764, NM_001033201, NM_016699, NM_009070, NM_001005507, NM_001080127, NM_001160257, NM_030145, NM_001160256, NM_025520	1805	31	5668	1.92462	0.999177	0.14906	3.96145
GOTERM_BP_FAT	GO:0000956~nuclear-transcribed mRNA catabolic process	15	0.588466	0.016152	NM_010760, NM_028291, NM_025875, NM_026554, NM_026383, NM_133992, NM_008388, NM_024262, NM_001102407, NM_001039518, NM_001122829, NM_138660, NM_001002764, NM_001033201, NM_016699, NM_009070, NM_001005507, NM_001080127, NM_001160257, NM_001160256	1805	26	5668	1.81163	1	0.460671	25.5597
Annotation Cluster 9	Enrichment Score: 2.339841656032677
Category	Term	Count	%	PValue	Genes	List Total	Pop Hits	Pop Total	Fold Enrichment	Bonferroni	Benjamini	FDR
GOTERM_BP_FAT	GO:0046907~intracellular transport	121	4.74696	0.000839394	NM_021305, NM_145985, NM_001163452, NM_009303, NM_025691, NM_153774, NM_023668, NM_024207, NM_009503, NM_013625, NM_010864, NM_001080385, NM_001080384, NM_008857, NM_001114085, NM_001080386, NM_028017, NM_025927, NM_146182, NM_001113355, NM_007527, NM_019996, NM_001042484, NM_145999, NM_019502, NM_026917, NM_001163663, NM_008379, NM_015829, NM_012058, NM_001077264, NM_023651, NM_007456, NM_019780…	1805	297	5668	1.27933	0.931065	0.0679642	1.51066
GOTERM_BP_FAT	GO:0070727~cellular macromolecule localization	85	3.33464	0.00261455	NM_021305, NM_029665, NM_145985, NM_001163452, NM_025691, NM_009303, NM_174874, NM_146152, NM_153774, NM_025394, NM_008244, NM_153583, NM_018753, NM_024207, NM_027411, NM_009503, NM_001039363, NM_007614, NM_001163456, NM_009682, NM_001127233, NM_001080385, NM_001080384, NM_023579, NM_016906, NM_001080386, NM_028017, NM_025927, NM_001045529, NM_001134646, NM_024459, NM_007527, NM_019502, NM_011592…	1805	204	5668	1.3084	0.999761	0.165787	4.63468
GOTERM_BP_FAT	GO:0034613~cellular protein localization	84	3.29541	0.00296581	NM_021305, NM_029665, NM_145985, NM_001163452, NM_025691, NM_009303, NM_174874, NM_146152, NM_153774, NM_025394, NM_008244, NM_153583, NM_018753, NM_024207, NM_027411, NM_009503, NM_001039363, NM_007614, NM_001163456, NM_009682, NM_001127233, NM_001080385, NM_001080384, NM_023579, NM_016906, NM_001080386, NM_028017, NM_025927, NM_001045529, NM_001134646, NM_024459, NM_007527, NM_019502, NM_011592…	1805	202	5668	1.30581	0.999922	0.175571	5.24165
GOTERM_BP_FAT	GO:0006605~protein targeting	43	1.68694	0.00453724	NM_029665, NM_009303, NM_025691, NM_146152, NM_174874, NM_153774, NM_153583, NM_018753, NM_001039363, NM_001127233, NM_023579, NM_001134646, NM_019502, NM_023719, NM_026917, NM_008379, NM_175114, NM_012058, NM_023651, NM_026665, NM_178374, NM_028198, NM_001081113, NM_011740, NM_133780, NM_011647, NM_008884, NM_031185, NM_024267, NM_009391, NM_025527, NM_001009935, NM_024478, NM_178087, NM_0010996…	1805	93	5668	1.4519	0.999999	0.231524	7.91264
GOTERM_BP_FAT	GO:0008104~protein localization	182	7.14005	0.0062011	NM_007862, NM_001002929, NM_001163452, NM_145985, NM_009303, NM_153774, NM_001083331, NM_024207, NM_001163456, NM_001080385, NM_145706, NM_001080384, NM_001080386, NM_026879, NM_001113355, NM_009004, NM_001077595, NM_001077596, NM_019502, NM_027016, NM_012058, NM_007456, NM_019780, NM_007454, NM_001040435, NM_001110311, NM_007459, NM_008722, NM_024225, NM_008884, NM_016965, NM_001007465, NM_13378…	1805	489	5668	1.16873	1	0.285231	10.6631
GOTERM_BP_FAT	GO:0033365~protein localization in organelle	34	1.33386	0.00662267	NM_029665, NM_025691, NM_146152, NM_011647, NM_133780, NM_153774, NM_178909, NM_008884, NM_001039363, NM_001127233, NM_024267, NM_023579, NM_009391, NM_025527, NM_001009935, NM_001045529, NM_001134646, NM_024459, NM_178087, NM_024478, NM_001099675, NM_026894, NM_019502, NM_023719, NM_153129, NM_013897, NM_008379, NM_013899, NM_012058, NM_013896, NM_001109748, NM_026665, NM_023045, NM_178374, NM_0…	1805	71	5668	1.50374	1	0.293153	11.3476
GOTERM_BP_FAT	GO:0015031~protein transport	161	6.3162	0.00789386	NM_021305, NM_001002929, NM_145985, NM_001163452, NM_009303, NM_025691, NM_153774, NM_024207, NM_001083331, NM_009503, NM_176808, NM_001085498, NM_001080385, NM_001080384, NM_145706, NM_001080386, NM_028017, NM_025927, NM_001113355, NM_026879, NM_009004, NM_019996, NM_019502, NM_027016, NM_026917, NM_001163663, NM_008917, NM_008379, NM_012058, NM_023651, NM_001077264, NM_007456, NM_172269, NM_019…	1805	430	5668	1.17574	1	0.321814	13.3816
GOTERM_BP_FAT	GO:0045184~establishment of protein localization	162	6.35543	0.00876975	NM_021305, NM_001002929, NM_145985, NM_001163452, NM_009303, NM_025691, NM_153774, NM_024207, NM_001083331, NM_009503, NM_176808, NM_001085498, NM_001080385, NM_001080384, NM_145706, NM_001080386, NM_028017, NM_025927, NM_001113355, NM_026879, NM_009004, NM_019996, NM_019502, NM_027016, NM_026917, NM_001163663, NM_008917, NM_008379, NM_012058, NM_023651, NM_001077264, NM_007456, NM_172269, NM_019…	1805	434	5668	1.17214	1	0.338054	14.7573
GOTERM_BP_FAT	GO:0006886~intracellular protein transport	75	2.94233	0.0104076	NM_021305, NM_029665, NM_145985, NM_001163452, NM_025691, NM_009303, NM_174874, NM_146152, NM_153774, NM_008244, NM_153583, NM_025394, NM_018753, NM_024207, NM_009503, NM_001039363, NM_009682, NM_001127233, NM_001080385, NM_001080384, NM_023579, NM_016906, NM_001080386, NM_028017, NM_025927, NM_001134646, NM_019502, NM_011592, NM_133887, NM_023719, NM_153080, NM_026917, NM_001163663, NM_008379, N…	1805	185	5668	1.27304	1	0.374574	17.2746
Annotation Cluster 10	Enrichment Score: 1.9006261556924209
Category	Term	Count	%	PValue	Genes	List Total	Pop Hits	Pop Total	Fold Enrichment	Bonferroni	Benjamini	FDR
GOTERM_BP_FAT	GO:0006119~oxidative phosphorylation	22	0.863084	4.17289e-05	NM_007508, NM_007507, NM_008628, NM_133826, NM_007505, NM_026061, NM_025494, NM_175015, NM_001160038, NM_025381, NM_020615, NM_023721, NM_001160039, NM_145518, NM_025407, NM_018794, NM_138597, NM_023202, NM_033617, NM_024220, NM_025641, NM_007510, NM_025983, NM_016755	1805	31	5668	2.22851	0.124456	0.00630904	0.0756139
GOTERM_BP_FAT	GO:0015985~energy coupled proton transport, down electrochemical gradient	15	0.588466	0.00209851	NM_007508, NM_007507, NM_133826, NM_007505, NM_175015, NM_025494, NM_025381, NM_020615, NM_023721, NM_018794, NM_138597, NM_033617, NM_007510, NM_025983, NM_016755	1805	22	5668	2.14102	0.998758	0.147263	3.73633
GOTERM_BP_FAT	GO:0015986~ATP synthesis coupled proton transport	15	0.588466	0.00209851	NM_007508, NM_007507, NM_133826, NM_007505, NM_175015, NM_025494, NM_025381, NM_020615, NM_023721, NM_018794, NM_138597, NM_033617, NM_007510, NM_025983, NM_016755	1805	22	5668	2.14102	0.998758	0.147263	3.73633
GOTERM_BP_FAT	GO:0009152~purine ribonucleotide biosynthetic process	30	1.17693	0.00287944	NM_025494, NM_020615, NM_023721, NM_011829, NM_175025, NM_001033300, NM_144900, NM_015805, NM_016755, NM_007508, NM_001128094, NM_011830, NM_007507, NM_001128096, NM_133826, NM_007505, NM_007502, NM_001159519, NM_175015, NM_019730, NM_133224, NM_025381, NM_018794, NM_138597, NM_025939, NM_018757, NM_033617, NM_178071, NM_007510, NM_025983, NM_020582	1805	58	5668	1.62422	0.999897	0.177502	5.09274
GOTERM_BP_FAT	GO:0009150~purine ribonucleotide metabolic process	32	1.25539	0.00288284	NM_001163359, NM_025494, NM_020615, NM_023721, NM_145518, NM_011829, NM_175025, NM_001033300, NM_144900, NM_015805, NM_016755, NM_001163360, NM_007508, NM_001128094, NM_011830, NM_007507, NM_001128096, NM_133826, NM_007505, NM_007502, NM_001159519, NM_175015, NM_019730, NM_001160038, NM_133224, NM_025381, NM_001160039, NM_021891, NM_018794, NM_138597, NM_025939, NM_018757, NM_178071, NM_033617, N…	1805	63	5668	1.59501	0.999898	0.174334	5.09862
GOTERM_BP_FAT	GO:0009259~ribonucleotide metabolic process	34	1.33386	0.00382176	NM_001163359, NM_025494, NM_029502, NM_023721, NM_020615, NM_011829, NM_145518, NM_175025, NM_001033300, NM_001037746, NM_144900, NM_015805, NM_016755, NM_001163360, NM_007508, NM_001128094, NM_011830, NM_001128096, NM_007507, NM_133826, NM_007505, NM_007502, NM_001159519, NM_175015, NM_019730, NM_001160038, NM_133224, NM_025381, NM_001160039, NM_021891, NM_138597, NM_018794, NM_025939, NM_018757…	1805	69	5668	1.54733	0.999995	0.209059	6.70548
GOTERM_BP_FAT	GO:0034654~nucleobase, nucleoside, nucleotide and nucleic acid biosynthetic process	44	1.72617	0.00390542	NM_025494, NM_144806, NM_023721, NM_020615, NM_011829, NM_175025, NM_001033300, NM_001161515, NM_025647, NM_001161516, NM_001037746, NM_144900, NM_015805, NM_013556, NM_016755, NM_007508, NM_001128094, NM_011830, NM_001128096, NM_007507, NM_133826, NM_007505, NM_007502, NM_001159519, NM_175015, NM_019730, NM_133224, NM_025381, NM_008062, NM_021524, NM_026364, NM_138597, NM_018794, NM_025939, NM_0…	1805	95	5668	1.45439	0.999996	0.20955	6.8474
GOTERM_BP_FAT	GO:0034404~nucleobase, nucleoside and nucleotide biosynthetic process	44	1.72617	0.00390542	NM_025494, NM_144806, NM_023721, NM_020615, NM_011829, NM_175025, NM_001033300, NM_001161515, NM_025647, NM_001161516, NM_001037746, NM_144900, NM_015805, NM_013556, NM_016755, NM_007508, NM_001128094, NM_011830, NM_001128096, NM_007507, NM_133826, NM_007505, NM_007502, NM_001159519, NM_175015, NM_019730, NM_133224, NM_025381, NM_008062, NM_021524, NM_026364, NM_138597, NM_018794, NM_025939, NM_0…	1805	95	5668	1.45439	0.999996	0.20955	6.8474
GOTERM_BP_FAT	GO:0009260~ribonucleotide biosynthetic process	31	1.21616	0.00459164	NM_025494, NM_020615, NM_023721, NM_011829, NM_175025, NM_001033300, NM_001037746, NM_144900, NM_015805, NM_016755, NM_007508, NM_001128094, NM_011830, NM_007507, NM_001128096, NM_133826, NM_007505, NM_007502, NM_001159519, NM_175015, NM_019730, NM_133224, NM_025381, NM_018794, NM_138597, NM_025939, NM_018757, NM_033617, NM_178071, NM_007510, NM_025983, NM_021463, NM_020582	1805	62	5668	1.57008	1	0.230297	8.00382
GOTERM_BP_FAT	GO:0009165~nucleotide biosynthetic process	42	1.6477	0.00527053	NM_025494, NM_144806, NM_023721, NM_020615, NM_011829, NM_175025, NM_001033300, NM_001161515, NM_025647, NM_001161516, NM_001037746, NM_144900, NM_013556, NM_015805, NM_016755, NM_007508, NM_001128094, NM_011830, NM_001128096, NM_007507, NM_133826, NM_007505, NM_007502, NM_001159519, NM_175015, NM_019730, NM_133224, NM_025381, NM_008062, NM_021524, NM_026364, NM_138597, NM_018794, NM_025939, NM_0…	1805	91	5668	1.44931	1	0.251879	9.13452
GOTERM_BP_FAT	GO:0034220~ion transmembrane transport	15	0.588466	0.00648312	NM_007508, NM_007507, NM_133826, NM_007505, NM_175015, NM_025494, NM_025381, NM_020615, NM_023721, NM_018794, NM_138597, NM_033617, NM_007510, NM_025983, NM_016755	1805	24	5668	1.9626	1	0.291968	11.1215
GOTERM_BP_FAT	GO:0006163~purine nucleotide metabolic process	35	1.37309	0.00734187	NM_001163359, NM_025494, NM_001162521, NM_023721, NM_020615, NM_011829, NM_145518, NM_175025, NM_001033300, NM_008193, NM_144900, NM_013556, NM_015805, NM_016755, NM_001163360, NM_007508, NM_001128094, NM_011830, NM_001128096, NM_007507, NM_133826, NM_007505, NM_007502, NM_001159519, NM_175015, NM_019730, NM_001160038, NM_133224, NM_025381, NM_001160039, NM_021891, NM_138597, NM_018794, NM_025939…	1805	74	5668	1.48521	1	0.311019	12.5038
GOTERM_BP_FAT	GO:0009205~purine ribonucleoside triphosphate metabolic process	27	1.05924	0.00871564	NM_001163359, NM_025494, NM_020615, NM_023721, NM_145518, NM_175025, NM_144900, NM_015805, NM_016755, NM_001163360, NM_007508, NM_001128094, NM_007507, NM_001128096, NM_133826, NM_007505, NM_007502, NM_175015, NM_019730, NM_001160038, NM_133224, NM_025381, NM_001160039, NM_021891, NM_018794, NM_138597, NM_018757, NM_033617, NM_178071, NM_007510, NM_025983, NM_020582	1805	54	5668	1.57008	1	0.340408	14.6729
GOTERM_BP_FAT	GO:0006164~purine nucleotide biosynthetic process	31	1.21616	0.0105713	NM_025494, NM_020615, NM_023721, NM_011829, NM_175025, NM_001033300, NM_144900, NM_013556, NM_015805, NM_016755, NM_007508, NM_001128094, NM_011830, NM_007507, NM_001128096, NM_133826, NM_007505, NM_007502, NM_001159519, NM_175015, NM_019730, NM_133224, NM_025381, NM_018794, NM_138597, NM_025939, NM_018757, NM_033617, NM_178071, NM_007510, NM_025983, NM_020582	1805	65	5668	1.49762	1	0.375073	17.5223
GOTERM_BP_FAT	GO:0009199~ribonucleoside triphosphate metabolic process	27	1.05924	0.0116231	NM_001163359, NM_025494, NM_020615, NM_023721, NM_145518, NM_175025, NM_144900, NM_015805, NM_016755, NM_001163360, NM_007508, NM_001128094, NM_007507, NM_001128096, NM_133826, NM_007505, NM_007502, NM_175015, NM_019730, NM_001160038, NM_133224, NM_025381, NM_001160039, NM_021891, NM_018794, NM_138597, NM_018757, NM_033617, NM_178071, NM_007510, NM_025983, NM_020582	1805	55	5668	1.54154	1	0.399557	19.0973
GOTERM_BP_FAT	GO:0009201~ribonucleoside triphosphate biosynthetic process	25	0.980777	0.012039	NM_025494, NM_020615, NM_023721, NM_175025, NM_144900, NM_015805, NM_016755, NM_007508, NM_001128094, NM_007507, NM_001128096, NM_133826, NM_007505, NM_007502, NM_175015, NM_019730, NM_025381, NM_133224, NM_018794, NM_138597, NM_018757, NM_033617, NM_178071, NM_007510, NM_025983, NM_020582	1805	50	5668	1.57008	1	0.406257	19.7121
GOTERM_BP_FAT	GO:0009206~purine ribonucleoside triphosphate biosynthetic process	25	0.980777	0.012039	NM_025494, NM_020615, NM_023721, NM_175025, NM_144900, NM_015805, NM_016755, NM_007508, NM_001128094, NM_007507, NM_001128096, NM_133826, NM_007505, NM_007502, NM_175015, NM_019730, NM_025381, NM_133224, NM_018794, NM_138597, NM_018757, NM_033617, NM_178071, NM_007510, NM_025983, NM_020582	1805	50	5668	1.57008	1	0.406257	19.7121
GOTERM_BP_FAT	GO:0009144~purine nucleoside triphosphate metabolic process	28	1.09847	0.0130284	NM_001163359, NM_001162521, NM_025494, NM_020615, NM_023721, NM_145518, NM_175025, NM_144900, NM_015805, NM_016755, NM_001163360, NM_007508, NM_001128094, NM_007507, NM_001128096, NM_133826, NM_007505, NM_007502, NM_175015, NM_019730, NM_001160038, NM_133224, NM_025381, NM_001160039, NM_021891, NM_018794, NM_138597, NM_018757, NM_033617, NM_178071, NM_007510, NM_025983, NM_020582	1805	58	5668	1.51594	1	0.418674	21.1572
GOTERM_BP_FAT	GO:0006818~hydrogen transport	16	0.627697	0.0136975	NM_007508, NM_007507, NM_133826, NM_007505, NM_175015, NM_025494, NM_025381, NM_020615, NM_023721, NM_018794, NM_138597, NM_033617, NM_007510, NM_025983, NM_020582, NM_016755	1805	28	5668	1.79438	1	0.430605	22.1205
GOTERM_BP_FAT	GO:0015992~proton transport	16	0.627697	0.0136975	NM_007508, NM_007507, NM_133826, NM_007505, NM_175015, NM_025494, NM_025381, NM_020615, NM_023721, NM_018794, NM_138597, NM_033617, NM_007510, NM_025983, NM_020582, NM_016755	1805	28	5668	1.79438	1	0.430605	22.1205
GOTERM_BP_FAT	GO:0046034~ATP metabolic process	24	0.941546	0.0141604	NM_001163359, NM_025494, NM_023721, NM_020615, NM_145518, NM_175025, NM_144900, NM_015805, NM_016755, NM_001163360, NM_007508, NM_001128094, NM_001128096, NM_007507, NM_133826, NM_007505, NM_007502, NM_175015, NM_001160038, NM_025381, NM_133224, NM_001160039, NM_021891, NM_018794, NM_138597, NM_033617, NM_007510, NM_025983, NM_020582	1805	48	5668	1.57008	1	0.437284	22.7804
GOTERM_BP_FAT	GO:0009141~nucleoside triphosphate metabolic process	29	1.1377	0.0144482	NM_001163359, NM_025494, NM_001162521, NM_020615, NM_023721, NM_145518, NM_175025, NM_144900, NM_015805, NM_023595, NM_016755, NM_001163360, NM_007508, NM_001128094, NM_007507, NM_001128096, NM_133826, NM_007505, NM_007502, NM_175015, NM_019730, NM_001160038, NM_133224, NM_025381, NM_001160039, NM_021891, NM_018794, NM_138597, NM_018757, NM_033617, NM_178071, NM_001159646, NM_007510, NM_025983, N…	1805	61	5668	1.49287	1	0.439775	23.188
GOTERM_BP_FAT	GO:0009145~purine nucleoside triphosphate biosynthetic process	25	0.980777	0.0160206	NM_025494, NM_020615, NM_023721, NM_175025, NM_144900, NM_015805, NM_016755, NM_007508, NM_001128094, NM_007507, NM_001128096, NM_133826, NM_007505, NM_007502, NM_175015, NM_019730, NM_025381, NM_133224, NM_018794, NM_138597, NM_018757, NM_033617, NM_178071, NM_007510, NM_025983, NM_020582	1805	51	5668	1.5393	1	0.461919	25.3794
GOTERM_BP_FAT	GO:0006754~ATP biosynthetic process	22	0.863084	0.0196266	NM_007508, NM_001128094, NM_007507, NM_001128096, NM_133826, NM_007505, NM_007502, NM_025494, NM_175015, NM_133224, NM_025381, NM_020615, NM_023721, NM_175025, NM_138597, NM_018794, NM_033617, NM_144900, NM_007510, NM_025983, NM_015805, NM_020582, NM_016755	1805	44	5668	1.57008	1	0.511987	30.1838
GOTERM_BP_FAT	GO:0009142~nucleoside triphosphate biosynthetic process	25	0.980777	0.0209747	NM_025494, NM_020615, NM_023721, NM_175025, NM_144900, NM_015805, NM_016755, NM_007508, NM_001128094, NM_007507, NM_001128096, NM_133826, NM_007505, NM_007502, NM_175015, NM_019730, NM_025381, NM_133224, NM_018794, NM_138597, NM_018757, NM_033617, NM_178071, NM_007510, NM_025983, NM_020582	1805	52	5668	1.5097	1	0.527712	31.9037
GOTERM_BP_FAT	GO:0044271~nitrogen compound biosynthetic process	62	2.43233	0.026904	NM_025494, NM_144806, NM_023721, NM_001163311, NM_011829, NM_012055, NM_025647, NM_018745, NM_008525, NM_009272, NM_144900, NM_010480, NM_015805, NM_016755, NM_027744, NM_001159519, NM_175015, NM_133224, NM_025381, NM_013614, NM_010325, NM_008062, NM_026364, NM_018794, NM_018757, NM_133900, NM_178788, NM_178071, NM_016748, NM_013826, NM_025983, NM_001113374, NM_001113375, NM_020615, NM_177420, NM…	1805	155	5668	1.25607	1	0.591595	39.004
GOTERM_BP_FAT	GO:0015672~monovalent inorganic cation transport	27	1.05924	0.738956	NM_027008, NM_025494, NM_009190, NM_020615, NM_023721, NM_009395, NM_138676, NM_011394, NM_024249, NM_144900, NM_026145, NM_016755, NM_007508, NM_007507, NM_133826, NM_007505, NM_007502, NM_175015, NM_025381, NM_016981, NM_018794, NM_138597, NM_008740, NM_033617, NM_001159941, NM_007510, NM_025983, NM_020582	1805	89	5668	0.952635	1	0.999999	100
GOTERM_BP_FAT	GO:0006812~cation transport	45	1.7654	0.932249	NM_001017429, NM_008943, NM_010219, NM_172653, NM_025494, NM_144808, NM_023721, NM_144798, NM_138676, NM_024249, NM_001077709, NM_144900, NM_016755, NM_001135152, NM_001039138, NM_001039139, NM_175015, NM_025381, NM_133224, NM_018794, NM_008740, NM_001159941, NM_025983, NM_027008, NM_023647, NM_010239, NM_178651, NM_009190, NM_008019, NM_020615, NM_175025, NM_009395, NM_027324, NM_011394, NM_0261…	1805	164	5668	0.861631	1	1	100
GOTERM_BP_FAT	GO:0006811~ion transport	54	2.11848	0.986134	NM_001017429, NM_010219, NM_008943, NM_172653, NM_029840, NM_025494, NM_144808, NM_023721, NM_144798, NM_023671, NM_138676, NM_024249, NM_001077709, NM_144900, NM_016755, NM_001135152, NM_001039138, NM_001039139, NM_175015, NM_133224, NM_025381, NM_015829, NM_018794, NM_008740, NM_001159941, NM_007450, NM_025983, NM_027008, NM_023647, NM_010239, NM_009190, NM_178651, NM_008019, NM_020615, NM_1750…	1805	210	5668	0.807471	1	1	100
GOTERM_BP_FAT	GO:0030001~metal ion transport	26	1.02001	0.999295	NM_027008, NM_023647, NM_010239, NM_001017429, NM_010219, NM_172653, NM_009190, NM_178651, NM_144808, NM_008019, NM_144798, NM_175025, NM_027324, NM_009395, NM_138676, NM_011394, NM_024249, NM_001077709, NM_144900, NM_026145, NM_134118, NM_001135152, NM_001039138, NM_007502, NM_001039139, NM_027179, NM_016981, NM_009720, NM_008740, NM_001159941	1805	127	5668	0.642869	1	1	100
Annotation Cluster 11	Enrichment Score: 1.8434603113933226
Category	Term	Count	%	PValue	Genes	List Total	Pop Hits	Pop Total	Fold Enrichment	Bonferroni	Benjamini	FDR
GOTERM_BP_FAT	GO:0006605~protein targeting	43	1.68694	0.00453724	NM_029665, NM_009303, NM_025691, NM_146152, NM_174874, NM_153774, NM_153583, NM_018753, NM_001039363, NM_001127233, NM_023579, NM_001134646, NM_019502, NM_023719, NM_026917, NM_008379, NM_175114, NM_012058, NM_023651, NM_026665, NM_178374, NM_028198, NM_001081113, NM_011740, NM_133780, NM_011647, NM_008884, NM_031185, NM_024267, NM_009391, NM_025527, NM_001009935, NM_024478, NM_178087, NM_0010996…	1805	93	5668	1.4519	0.999999	0.231524	7.91264
GOTERM_BP_FAT	GO:0006913~nucleocytoplasmic transport	32	1.25539	0.00524401	NM_029665, NM_021512, NM_016714, NM_146152, NM_011647, NM_133780, NM_153774, NM_008722, NM_008884, NM_001039363, NM_011550, NM_001127233, NM_024267, NM_023579, NM_009391, NM_016776, NM_001009935, NM_133787, NM_178087, NM_019996, NM_023719, NM_008379, NM_026554, NM_001162989, NM_178069, NM_026665, NM_023045, NM_019761, NM_001033201, NM_028198, NM_178374, NM_023565, NM_001081113, NM_008466, NM_0011…	1805	65	5668	1.54593	1	0.254568	9.09061
GOTERM_BP_FAT	GO:0033365~protein localization in organelle	34	1.33386	0.00662267	NM_029665, NM_025691, NM_146152, NM_011647, NM_133780, NM_153774, NM_178909, NM_008884, NM_001039363, NM_001127233, NM_024267, NM_023579, NM_009391, NM_025527, NM_001009935, NM_001045529, NM_001134646, NM_024459, NM_178087, NM_024478, NM_001099675, NM_026894, NM_019502, NM_023719, NM_153129, NM_013897, NM_008379, NM_013899, NM_012058, NM_013896, NM_001109748, NM_026665, NM_023045, NM_178374, NM_0…	1805	71	5668	1.50374	1	0.293153	11.3476
GOTERM_BP_FAT	GO:0051169~nuclear transport	32	1.25539	0.0069307	NM_029665, NM_021512, NM_016714, NM_146152, NM_011647, NM_133780, NM_153774, NM_008722, NM_008884, NM_001039363, NM_011550, NM_001127233, NM_024267, NM_023579, NM_009391, NM_016776, NM_001009935, NM_133787, NM_178087, NM_019996, NM_023719, NM_008379, NM_026554, NM_001162989, NM_178069, NM_026665, NM_023045, NM_019761, NM_001033201, NM_028198, NM_178374, NM_023565, NM_001081113, NM_008466, NM_0011…	1805	66	5668	1.5225	1	0.300421	11.8445
GOTERM_BP_FAT	GO:0006886~intracellular protein transport	75	2.94233	0.0104076	NM_021305, NM_029665, NM_145985, NM_001163452, NM_025691, NM_009303, NM_174874, NM_146152, NM_153774, NM_008244, NM_153583, NM_025394, NM_018753, NM_024207, NM_009503, NM_001039363, NM_009682, NM_001127233, NM_001080385, NM_001080384, NM_023579, NM_016906, NM_001080386, NM_028017, NM_025927, NM_001134646, NM_019502, NM_011592, NM_133887, NM_023719, NM_153080, NM_026917, NM_001163663, NM_008379, N…	1805	185	5668	1.27304	1	0.374574	17.2746
GOTERM_BP_FAT	GO:0034504~protein localization in nucleus	22	0.863084	0.0145231	NM_029665, NM_146152, NM_011647, NM_133780, NM_153774, NM_178909, NM_008884, NM_001039363, NM_001127233, NM_024267, NM_023579, NM_009391, NM_001045529, NM_001009935, NM_024459, NM_178087, NM_023719, NM_008379, NM_026665, NM_023045, NM_178374, NM_023565, NM_008466, NM_001081113, NM_008468	1805	43	5668	1.6066	1	0.437436	23.2938
GOTERM_BP_FAT	GO:0017038~protein import	28	1.09847	0.0216179	NM_029665, NM_146152, NM_011647, NM_133780, NM_153774, NM_008884, NM_001039363, NM_001127233, NM_024267, NM_023579, NM_009391, NM_001009935, NM_001134646, NM_178087, NM_024478, NM_001099675, NM_026894, NM_019502, NM_023719, NM_013897, NM_008379, NM_013899, NM_023651, NM_013896, NM_001109748, NM_023045, NM_026665, NM_178374, NM_023565, NM_001024854, NM_001081113, NM_008466, NM_008468	1805	60	5668	1.46541	1	0.534632	32.7101
GOTERM_BP_FAT	GO:0006606~protein import into nucleus	19	0.74539	0.0424762	NM_029665, NM_023719, NM_146152, NM_133780, NM_011647, NM_153774, NM_008379, NM_008884, NM_001039363, NM_023045, NM_026665, NM_001127233, NM_178374, NM_024267, NM_023565, NM_023579, NM_009391, NM_001081113, NM_008466, NM_008468, NM_001009935, NM_178087	1805	39	5668	1.52982	1	0.731957	54.4694
GOTERM_BP_FAT	GO:0000059~protein import into nucleus, docking	9	0.35308	0.0441689	NM_029665, NM_023045, NM_023565, NM_146152, NM_024267, NM_023579, NM_001081113, NM_153774, NM_008379	1805	14	5668	2.01868	1	0.742659	55.9065
GOTERM_BP_FAT	GO:0051170~nuclear import	19	0.74539	0.0549091	NM_029665, NM_023719, NM_146152, NM_133780, NM_011647, NM_153774, NM_008379, NM_008884, NM_001039363, NM_023045, NM_026665, NM_001127233, NM_178374, NM_024267, NM_023565, NM_023579, NM_009391, NM_001081113, NM_008466, NM_008468, NM_001009935, NM_178087	1805	40	5668	1.49158	1	0.805083	64.0734
Annotation Cluster 12	Enrichment Score: 1.6076043323552793
Category	Term	Count	%	PValue	Genes	List Total	Pop Hits	Pop Total	Fold Enrichment	Bonferroni	Benjamini	FDR
GOTERM_BP_FAT	GO:0006351~transcription, DNA-dependent	41	1.60847	0.00960845	NM_009360, NM_008602, NM_001081118, NM_030229, NM_213659, NM_011901, NM_011486, NM_001039521, NM_011552, NM_011869, NM_027259, NM_001127233, NM_001003913, NM_153798, NM_026836, NM_009874, NM_027231, NM_001164168, NM_001013026, NM_025945, NM_026329, NM_008612, NM_010364, NM_013634, NM_173742, NM_013633, NM_025315, NM_030112, NM_009315, NM_172339, NM_011917, NM_181410, NM_025579, NM_009089, NM_0010…	1805	91	5668	1.4148	1	0.355512	16.0553
GOTERM_BP_FAT	GO:0032774~RNA biosynthetic process	42	1.6477	0.0126648	NM_009360, NM_008922, NM_008602, NM_001081118, NM_030229, NM_213659, NM_011901, NM_011486, NM_001039521, NM_011552, NM_011869, NM_001003913, NM_027259, NM_001127233, NM_153798, NM_026836, NM_009874, NM_027231, NM_001164168, NM_001013026, NM_025945, NM_026329, NM_008612, NM_010364, NM_013634, NM_173742, NM_013633, NM_025315, NM_030112, NM_009315, NM_172339, NM_011917, NM_181410, NM_025579, NM_0090…	1805	95	5668	1.38828	1	0.413828	20.629
GOTERM_BP_FAT	GO:0006366~transcription from RNA polymerase II promoter	23	0.902315	0.123577	NM_001081118, NM_011901, NM_213659, NM_011486, NM_011869, NM_027259, NM_026836, NM_153798, NM_009874, NM_027231, NM_026329, NM_008612, NM_010364, NM_013634, NM_013633, NM_025315, NM_172339, NM_181410, NM_009089, NM_134027, NM_025554, NM_013924, NM_027101, NM_019825, NM_027002, NM_145632	1805	55	5668	1.31316	1	0.957524	90.8464
Annotation Cluster 13	Enrichment Score: 1.4829653208274685
Category	Term	Count	%	PValue	Genes	List Total	Pop Hits	Pop Total	Fold Enrichment	Bonferroni	Benjamini	FDR
GOTERM_BP_FAT	GO:0045333~cellular respiration	20	0.784621	0.00193451	NM_130884, NM_080633, NM_026614, NM_019879, NM_026444, NM_026061, NM_001160038, NM_015829, NM_001160039, NM_145518, NM_025407, NM_001002004, NM_023202, NM_010901, NM_024220, NM_025641, NM_016776, NM_173011, NM_025321, NM_023281, NM_027945, NM_023374	1805	33	5668	1.90313	0.997903	0.142886	3.44915
GOTERM_BP_FAT	GO:0046356~acetyl-CoA catabolic process	10	0.392311	0.0225815	NM_130884, NM_080633, NM_019879, NM_026444, NM_173011, NM_025321, NM_023281, NM_027945, NM_023374, NM_001002004	1805	15	5668	2.09344	1	0.542611	33.9013
GOTERM_BP_FAT	GO:0009109~coenzyme catabolic process	10	0.392311	0.0225815	NM_130884, NM_080633, NM_019879, NM_026444, NM_173011, NM_025321, NM_023281, NM_027945, NM_023374, NM_001002004	1805	15	5668	2.09344	1	0.542611	33.9013
GOTERM_BP_FAT	GO:0006099~tricarboxylic acid cycle	10	0.392311	0.0225815	NM_130884, NM_080633, NM_019879, NM_026444, NM_173011, NM_025321, NM_023281, NM_027945, NM_023374, NM_001002004	1805	15	5668	2.09344	1	0.542611	33.9013
GOTERM_BP_FAT	GO:0015980~energy derivation by oxidation of organic compounds	24	0.941546	0.0245987	NM_026614, NM_026444, NM_031868, NM_145518, NM_025407, NM_023202, NM_201616, NM_172707, NM_025641, NM_173011, NM_016776, NM_027945, NM_023374, NM_130884, NM_080633, NM_019879, NM_026061, NM_010309, NM_001160038, NM_015829, NM_001160039, NM_001002004, NM_010901, NM_024220, NM_019766, NM_023281, NM_025321	1805	50	5668	1.50728	1	0.566133	36.3309
GOTERM_BP_FAT	GO:0051187~cofactor catabolic process	11	0.431542	0.0314834	NM_130884, NM_080633, NM_019879, NM_026444, NM_010443, NM_173011, NM_025321, NM_023281, NM_027945, NM_001136066, NM_023374, NM_001002004	1805	18	5668	1.91899	1	0.642694	44.0028
GOTERM_BP_FAT	GO:0009060~aerobic respiration	10	0.392311	0.0573368	NM_130884, NM_080633, NM_019879, NM_026444, NM_173011, NM_025321, NM_023281, NM_027945, NM_023374, NM_001002004	1805	17	5668	1.84716	1	0.813463	65.7099
GOTERM_BP_FAT	GO:0006084~acetyl-CoA metabolic process	10	0.392311	0.114942	NM_130884, NM_080633, NM_019879, NM_026444, NM_173011, NM_025321, NM_023281, NM_027945, NM_023374, NM_001002004	1805	19	5668	1.65272	1	0.950939	89.0661
GOTERM_BP_FAT	GO:0006732~coenzyme metabolic process	28	1.09847	0.395891	NM_145962, NM_026444, NM_001113374, NM_001113375, NM_010911, NM_026551, NM_027896, NM_173011, NM_008952, NM_027945, NM_023374, NM_011434, NM_010022, NM_130884, NM_080633, NM_024471, NM_019879, NM_008129, NM_145567, NM_010344, NM_008062, NM_021524, NM_001002004, NM_172990, NM_011528, NM_009415, NM_001081274, NM_023281, NM_013826, NM_025321	1805	80	5668	1.09906	1	0.999646	99.9892
Annotation Cluster 14	Enrichment Score: 1.2733393976904
Category	Term	Count	%	PValue	Genes	List Total	Pop Hits	Pop Total	Fold Enrichment	Bonferroni	Benjamini	FDR
GOTERM_BP_FAT	GO:0006399~tRNA metabolic process	40	1.56924	0.0487203	NM_029092, NM_001142950, NM_024168, NM_025373, NM_198608, NM_172015, NM_152894, NM_133780, NM_053092, NM_001163617, NM_019700, NM_027350, NM_181406, NM_001003913, NM_033074, NM_011690, NM_030145, NM_029735, NM_026140, NM_134137, NM_199033, NM_180678, NM_001164205, NM_028753, NM_001025562, NM_172474, NM_145938, NM_026340, NM_134151, NM_010792, NM_198653, NM_133840, NM_011811, NM_175113, NM_023479,…	1805	97	5668	1.29491	1	0.773893	59.5611
GOTERM_BP_FAT	GO:0043039~tRNA aminoacylation	19	0.74539	0.0549091	NM_001142950, NM_180678, NM_172015, NM_198608, NM_134151, NM_133780, NM_198653, NM_001163617, NM_053092, NM_011811, NM_027350, NM_181406, NM_001003913, NM_001163618, NM_025936, NM_011710, NM_033074, NM_011690, NM_029735, NM_026140, NM_134137	1805	40	5668	1.49158	1	0.805083	64.0734
GOTERM_BP_FAT	GO:0043038~amino acid activation	19	0.74539	0.0549091	NM_001142950, NM_180678, NM_172015, NM_198608, NM_134151, NM_133780, NM_198653, NM_001163617, NM_053092, NM_011811, NM_027350, NM_181406, NM_001003913, NM_001163618, NM_025936, NM_011710, NM_033074, NM_011690, NM_029735, NM_026140, NM_134137	1805	40	5668	1.49158	1	0.805083	64.0734
GOTERM_BP_FAT	GO:0006418~tRNA aminoacylation for protein translation	19	0.74539	0.0549091	NM_001142950, NM_180678, NM_172015, NM_198608, NM_134151, NM_133780, NM_198653, NM_001163617, NM_053092, NM_011811, NM_027350, NM_181406, NM_001003913, NM_001163618, NM_025936, NM_011710, NM_033074, NM_011690, NM_029735, NM_026140, NM_134137	1805	40	5668	1.49158	1	0.805083	64.0734
Annotation Cluster 15	Enrichment Score: 1.2188211147531736
Category	Term	Count	%	PValue	Genes	List Total	Pop Hits	Pop Total	Fold Enrichment	Bonferroni	Benjamini	FDR
GOTERM_BP_FAT	GO:0051276~chromosome organization	109	4.27619	0.000277591	NM_001080819, NM_199007, NM_175009, NM_001085492, NM_009030, NM_008672, NM_001111119, NM_009582, NM_010066, NM_010166, NM_144787, NM_001163263, NM_145997, NM_145524, NM_016750, NM_145993, NM_009211, NM_009210, NM_031878, NM_009458, NM_025541, NM_019710, NM_181279, NM_028479, NM_026666, NM_001114096, NM_011714, NM_008583, NM_198160, NM_011548, NM_001098836, NM_172281, NM_172280, NM_201637, NM_1776…	1805	257	5668	1.33182	0.586977	0.0272545	0.501988
GOTERM_BP_FAT	GO:0016568~chromatin modification	72	2.82464	0.00299392	NM_027310, NM_175009, NM_001081049, NM_001085492, NM_009483, NM_001109687, NM_001109686, NM_026636, NM_009030, NM_210071, NM_009582, NM_010066, NM_010166, NM_007970, NM_007971, NM_144787, NM_001163263, NM_145997, NM_145524, NM_011304, NM_030112, NM_145956, NM_145993, NM_001163018, NM_009211, NM_009210, NM_031878, NM_009458, NM_008739, NM_020004, NM_025541, NM_011307, NM_181279, NM_028479, NM_0242…	1805	169	5668	1.33782	0.999929	0.173867	5.29008
GOTERM_BP_FAT	GO:0006325~chromatin organization	80	3.13849	0.00416368	NM_001080819, NM_175009, NM_001085492, NM_008672, NM_009030, NM_010066, NM_009582, NM_010166, NM_001163263, NM_144787, NM_145997, NM_145524, NM_016750, NM_145993, NM_009211, NM_009210, NM_031878, NM_009458, NM_025541, NM_181279, NM_028479, NM_026666, NM_011714, NM_008583, NM_001114096, NM_198160, NM_011548, NM_001098836, NM_172281, NM_172280, NM_201637, NM_013768, NM_177619, NM_001076789, NM_0114…	1805	193	5668	1.30162	0.999998	0.21815	7.28421
GOTERM_BP_FAT	GO:0016570~histone modification	31	1.21616	0.00811253	NM_001038010, NM_027310, NM_177619, NM_001109687, NM_001109686, NM_153141, NM_210071, NM_011514, NM_009582, NM_026570, NM_001164149, NM_010166, NM_145404, NM_007971, NM_001146689, NM_145524, NM_001163643, NM_011304, NM_030112, NM_145956, NM_001163018, NM_021876, NM_009458, NM_008739, NM_001164151, NM_020004, NM_172545, NM_028791, NM_011307, NM_024258, NM_001164152, NM_008229, NM_181417, NM_001164…	1805	64	5668	1.52102	1	0.32503	13.727
GOTERM_BP_FAT	GO:0016569~covalent chromatin modification	31	1.21616	0.0217579	NM_001038010, NM_027310, NM_177619, NM_001109687, NM_001109686, NM_153141, NM_210071, NM_011514, NM_009582, NM_026570, NM_001164149, NM_010166, NM_145404, NM_007971, NM_001146689, NM_145524, NM_001163643, NM_011304, NM_030112, NM_145956, NM_001163018, NM_021876, NM_009458, NM_008739, NM_001164151, NM_020004, NM_172545, NM_028791, NM_011307, NM_024258, NM_001164152, NM_008229, NM_181417, NM_001164…	1805	68	5668	1.43155	1	0.533065	32.8844
GOTERM_BP_FAT	GO:0043966~histone H3 acetylation	6	0.235386	0.122588	NM_001038010, NM_027310, NM_001164152, NM_025454, NM_001164153, NM_001130186, NM_177619, NM_001164149, NM_020004, NM_001164151, NM_011548	1805	9	5668	2.09344	1	0.957384	90.6573
GOTERM_BP_FAT	GO:0043983~histone H4-K12 acetylation	4	0.156924	0.187997	NM_001038010, NM_027310, NM_001130186, NM_177619, NM_020004	1805	5	5668	2.51213	1	0.988685	97.7061
GOTERM_BP_FAT	GO:0043967~histone H4 acetylation	7	0.274617	0.267496	NM_001038010, NM_027310, NM_001164152, NM_001164153, NM_011304, NM_001130186, NM_177619, NM_026570, NM_001164149, NM_020004, NM_001164151, NM_011548	1805	14	5668	1.57008	1	0.997167	99.6456
GOTERM_BP_FAT	GO:0006473~protein amino acid acetylation	11	0.431542	0.346044	NM_145524, NM_001038010, NM_027310, NM_011304, NM_177619, NM_001164151, NM_020004, NM_181417, NM_001164152, NM_025454, NM_001164153, NM_001130186, NM_026570, NM_001164149, NM_177821, NM_011548	1805	27	5668	1.27933	1	0.999129	99.9547
GOTERM_BP_FAT	GO:0016573~histone acetylation	11	0.431542	0.346044	NM_145524, NM_001038010, NM_027310, NM_011304, NM_177619, NM_001164151, NM_020004, NM_181417, NM_001164152, NM_025454, NM_001164153, NM_001130186, NM_026570, NM_001164149, NM_177821, NM_011548	1805	27	5668	1.27933	1	0.999129	99.9547
GOTERM_BP_FAT	GO:0043543~protein amino acid acylation	13	0.510004	0.34742	NM_145524, NM_001038010, NM_027310, NM_011304, NM_177619, NM_026917, NM_020004, NM_001164151, NM_008707, NM_181417, NM_001164152, NM_025454, NM_001164153, NM_001130186, NM_026570, NM_177821, NM_001164149, NM_011548	1805	33	5668	1.23704	1	0.999095	99.9564
GOTERM_BP_FAT	GO:0043984~histone H4-K16 acetylation	3	0.117693	0.380649	NM_027310, NM_001130186, NM_177619	1805	4	5668	2.35512	1	0.999567	99.9831
GOTERM_BP_FAT	GO:0043981~histone H4-K5 acetylation	3	0.117693	0.380649	NM_027310, NM_001130186, NM_177619	1805	4	5668	2.35512	1	0.999567	99.9831
GOTERM_BP_FAT	GO:0043982~histone H4-K8 acetylation	3	0.117693	0.380649	NM_027310, NM_001130186, NM_177619	1805	4	5668	2.35512	1	0.999567	99.9831
Annotation Cluster 16	Enrichment Score: 1.158003969601759
Category	Term	Count	%	PValue	Genes	List Total	Pop Hits	Pop Total	Fold Enrichment	Bonferroni	Benjamini	FDR
GOTERM_BP_FAT	GO:0034621~cellular macromolecular complex subunit organization	56	2.19694	0.0197332	NM_029665, NM_010219, NM_146152, NM_026053, NM_025391, NM_153774, NM_148930, NM_001163456, NM_010123, NM_008672, NM_010579, NM_023579, NM_025820, NM_134138, NM_145427, NM_028112, NM_016750, NM_011654, NM_011653, NM_148948, NM_026729, NM_133840, NM_011917, NM_008379, NM_025541, NM_023651, NM_001081113, NM_001005509, NM_009360, NM_178337, NM_145960, NM_001159714, NM_013768, NM_001039088, NM_139303,…	1805	136	5668	1.29301	1	0.509948	30.3212
GOTERM_BP_FAT	GO:0043933~macromolecular complex subunit organization	80	3.13849	0.0226972	NM_029665, NM_010219, NM_146152, NM_026053, NM_153774, NM_025391, NM_001162870, NM_001163311, NM_148930, NM_001039521, NM_001163456, NM_008672, NM_010123, NM_010579, NM_026836, NM_023579, NM_025820, NM_134138, NM_145427, NM_007527, NM_028112, NM_016750, NM_030112, NM_011654, NM_009315, NM_011653, NM_148948, NM_026729, NM_133840, NM_011917, NM_008379, NM_025541, NM_023651, NM_025579, NM_024258, NM…	1805	205	5668	1.22543	1	0.540636	34.043
GOTERM_BP_FAT	GO:0034622~cellular macromolecular complex assembly	48	1.88309	0.0333699	NM_029665, NM_010219, NM_146152, NM_026053, NM_153774, NM_025391, NM_148930, NM_001163456, NM_008672, NM_010123, NM_010579, NM_025820, NM_023579, NM_134138, NM_145427, NM_016750, NM_011654, NM_011653, NM_148948, NM_133840, NM_008379, NM_025541, NM_023651, NM_001081113, NM_001005509, NM_009360, NM_178337, NM_001159714, NM_013768, NM_007591, NM_001159718, NM_026375, NM_010091, NM_009298, NM_024267,…	1805	117	5668	1.28827	1	0.660733	45.9472
GOTERM_BP_FAT	GO:0065003~macromolecular complex assembly	72	2.82464	0.036668	NM_029665, NM_010219, NM_146152, NM_026053, NM_153774, NM_025391, NM_001162870, NM_001163311, NM_148930, NM_001039521, NM_001163456, NM_008672, NM_010123, NM_010579, NM_026836, NM_023579, NM_025820, NM_134138, NM_007527, NM_145427, NM_016750, NM_030112, NM_011654, NM_009315, NM_011653, NM_148948, NM_133840, NM_008379, NM_025541, NM_023651, NM_025579, NM_024258, NM_026665, NM_001015889, NM_0010811…	1805	186	5668	1.21555	1	0.688544	49.1944
GOTERM_BP_FAT	GO:0006461~protein complex assembly	49	1.92232	0.214975	NM_029665, NM_010219, NM_146152, NM_153774, NM_001162870, NM_001163311, NM_001039521, NM_001163456, NM_026836, NM_023579, NM_134138, NM_007527, NM_145427, NM_011654, NM_030112, NM_009315, NM_011653, NM_008379, NM_023651, NM_025579, NM_024258, NM_026665, NM_001015889, NM_001081113, NM_023858, NM_001159948, NM_009360, NM_178337, NM_010513, NM_007591, NM_001159718, NM_026375, NM_011901, NM_008722, N…	1805	136	5668	1.13138	1	0.993301	98.7567
GOTERM_BP_FAT	GO:0070271~protein complex biogenesis	49	1.92232	0.214975	NM_029665, NM_010219, NM_146152, NM_153774, NM_001162870, NM_001163311, NM_001039521, NM_001163456, NM_026836, NM_023579, NM_134138, NM_007527, NM_145427, NM_011654, NM_030112, NM_009315, NM_011653, NM_008379, NM_023651, NM_025579, NM_024258, NM_026665, NM_001015889, NM_001081113, NM_023858, NM_001159948, NM_009360, NM_178337, NM_010513, NM_007591, NM_001159718, NM_026375, NM_011901, NM_008722, N…	1805	136	5668	1.13138	1	0.993301	98.7567
GOTERM_BP_FAT	GO:0043623~cellular protein complex assembly	25	0.980777	0.309301	NM_009360, NM_029665, NM_178337, NM_010219, NM_146152, NM_007591, NM_001159718, NM_153774, NM_026375, NM_001163456, NM_010091, NM_024267, NM_023579, NM_134138, NM_145427, NM_010227, NM_011654, NM_011653, NM_010891, NM_008379, NM_001033310, NM_023651, NM_027269, NM_023045, NM_146116, NM_023565, NM_001081113	1805	68	5668	1.15447	1	0.998618	99.8779
Annotation Cluster 17	Enrichment Score: 1.1282329437576606
Category	Term	Count	%	PValue	Genes	List Total	Pop Hits	Pop Total	Fold Enrichment	Bonferroni	Benjamini	FDR
GOTERM_BP_FAT	GO:0006270~DNA replication initiation	8	0.313849	0.0149441	NM_007633, NM_009862, NM_008892, NM_008563, NM_008564, NM_008567, NM_008568, NM_008565	1805	10	5668	2.51213	1	0.442801	23.8856
GOTERM_BP_FAT	GO:0006261~DNA-dependent DNA replication	15	0.588466	0.082588	NM_008922, NM_008892, NM_008563, NM_177372, NM_008564, NM_011131, NM_008567, NM_008568, NM_009408, NM_008565, NM_009862, NM_007633, NM_011275, NM_011133, NM_011234	1805	31	5668	1.51944	1	0.894638	79.0388
GOTERM_BP_FAT	GO:0032508~DNA duplex unwinding	7	0.274617	0.10053	NM_008564, NM_008567, NM_008568, NM_008565, NM_011234, NM_181423, NM_009408	1805	11	5668	1.99829	1	0.928376	85.3469
GOTERM_BP_FAT	GO:0032392~DNA geometric change	7	0.274617	0.10053	NM_008564, NM_008567, NM_008568, NM_008565, NM_011234, NM_181423, NM_009408	1805	11	5668	1.99829	1	0.928376	85.3469
GOTERM_BP_FAT	GO:0006268~DNA unwinding during replication	6	0.235386	0.183171	NM_008564, NM_008567, NM_008568, NM_008565, NM_011234, NM_009408	1805	10	5668	1.8841	1	0.98789	97.446
Annotation Cluster 18	Enrichment Score: 1.0853651906244097
Category	Term	Count	%	PValue	Genes	List Total	Pop Hits	Pop Total	Fold Enrichment	Bonferroni	Benjamini	FDR
GOTERM_BP_FAT	GO:0022904~respiratory electron transport chain	9	0.35308	0.0260907	NM_023202, NM_026614, NM_024220, NM_026061, NM_025641, NM_016776, NM_001160038, NM_015829, NM_001160039, NM_145518, NM_025407	1805	13	5668	2.17396	1	0.584015	38.0733
GOTERM_BP_FAT	GO:0042773~ATP synthesis coupled electron transport	6	0.235386	0.0732434	NM_023202, NM_024220, NM_026061, NM_025641, NM_001160038, NM_001160039, NM_145518, NM_025407	1805	8	5668	2.35512	1	0.869429	74.8118
GOTERM_BP_FAT	GO:0042775~mitochondrial ATP synthesis coupled electron transport	4	0.156924	0.290169	NM_024220, NM_026061, NM_025641, NM_025407	1805	6	5668	2.09344	1	0.998182	99.7996
Annotation Cluster 19	Enrichment Score: 1.0846141767425497
Category	Term	Count	%	PValue	Genes	List Total	Pop Hits	Pop Total	Fold Enrichment	Bonferroni	Benjamini	FDR
GOTERM_BP_FAT	GO:0006259~DNA metabolic process	113	4.43311	0.0595905	NM_011131, NM_013726, NM_009030, NM_010066, NM_146207, NM_145540, NM_010166, NM_001159563, NM_007999, NM_011434, NM_198010, NM_015824, NM_028875, NM_009009, NM_177372, NM_008917, NM_212468, NM_011917, NM_145480, NM_009458, NM_026221, NM_011793, NM_019426, NM_028152, NM_025541, NM_019710, NM_181279, NM_009011, NM_001122829, NM_011548, NM_178912, NM_172280, NM_026330, NM_177619, NM_007948, NM_14482…	1805	311	5668	1.14096	1	0.820314	67.1659
GOTERM_BP_FAT	GO:0006974~response to DNA damage stimulus	85	3.33464	0.0695435	NM_026902, NM_011131, NM_146207, NM_145540, NM_010166, NM_007999, NM_007527, NM_198010, NM_011434, NM_009009, NM_028875, NM_177372, NM_009458, NM_011917, NM_001164081, NM_028152, NM_025541, NM_181279, NM_019710, NM_009011, NM_001122829, NM_011714, NM_178912, NM_026330, NM_172280, NM_007948, NM_008884, NM_007462, NM_019712, NM_001111080, NM_030886, NM_001013608, NM_178087, NM_013735, NM_198033, NM…	1805	230	5668	1.1605	1	0.859448	72.9254
GOTERM_BP_FAT	GO:0006281~DNA repair	69	2.70694	0.0764624	NM_008628, NM_027182, NM_001001882, NM_145946, NM_011131, NM_001044371, NM_001081373, NM_026636, NM_210071, NM_001127233, NM_010822, NM_146207, NM_145540, NM_010166, NM_007999, NM_176979, NM_028119, NM_001013577, NM_198010, NM_011434, NM_146144, NM_011304, NM_030215, NM_145956, NM_008892, NM_028875, NM_009009, NM_007499, NM_177372, NM_011917, NM_009458, NM_028152, NM_025541, NM_011307, NM_181279,…	1805	184	5668	1.17756	1	0.87891	76.3514
GOTERM_BP_FAT	GO:0033554~cellular response to stress	100	3.92311	0.144764	NM_026114, NM_026902, NM_011131, NM_024207, NM_146207, NM_145540, NM_010166, NM_007999, NM_007527, NM_011434, NM_198010, NM_028875, NM_009009, NM_177372, NM_011917, NM_026009, NM_016961, NM_009458, NM_001164081, NM_028152, NM_025541, NM_019710, NM_181279, NM_009011, NM_001122829, NM_007452, NM_011714, NM_172265, NM_178912, NM_172280, NM_026330, NM_007842, NM_007948, NM_001163434, NM_008884, NM_00…	1805	284	5668	1.10569	1	0.974325	94.126
Annotation Cluster 20	Enrichment Score: 0.9883193383582496
Category	Term	Count	%	PValue	Genes	List Total	Pop Hits	Pop Total	Fold Enrichment	Bonferroni	Benjamini	FDR
GOTERM_BP_FAT	GO:0000075~cell cycle checkpoint	21	0.823852	0.0171284	NM_027556, NM_008628, NM_007691, NM_008884, NM_026636, NM_007462, NM_001127233, NM_145540, NM_134138, NM_009689, NM_009096, NM_178087, NM_001109992, NM_145956, NM_001012273, NM_007499, NM_011202, NM_009531, NM_011307, NM_181279, NM_019710, NM_011237, NM_181280, NM_181281, NM_181282, NM_172405, NM_133765	1805	41	5668	1.60838	1	0.472626	26.8876
GOTERM_BP_FAT	GO:0000077~DNA damage checkpoint	14	0.549235	0.0190609	NM_001109992, NM_145956, NM_008628, NM_007499, NM_007691, NM_011202, NM_008884, NM_011307, NM_009531, NM_181279, NM_026636, NM_001127233, NM_011237, NM_181280, NM_181281, NM_181282, NM_172405, NM_133765, NM_178087	1805	24	5668	1.83176	1	0.505665	29.4499
GOTERM_BP_FAT	GO:0031570~DNA integrity checkpoint	14	0.549235	0.040574	NM_001109992, NM_145956, NM_008628, NM_007499, NM_007691, NM_011202, NM_008884, NM_011307, NM_009531, NM_181279, NM_026636, NM_001127233, NM_011237, NM_181280, NM_181281, NM_181282, NM_172405, NM_133765, NM_178087	1805	26	5668	1.69086	1	0.718744	52.8016
GOTERM_BP_FAT	GO:0010212~response to ionizing radiation	16	0.627697	0.166927	NM_145956, NM_008628, NM_007948, NM_007499, NM_008884, NM_028791, NM_001163703, NM_011307, NM_181279, NM_026636, NM_210071, NM_001127233, NM_211357, NM_145540, NM_010166, NM_181280, NM_181281, NM_181282, NM_007527, NM_001013577, NM_172405, NM_178087	1805	37	5668	1.35791	1	0.984313	96.3504
GOTERM_BP_FAT	GO:0031576~G2/M transition checkpoint	6	0.235386	0.325845	NM_145956, NM_145540, NM_181280, NM_181281, NM_181282, NM_011307, NM_181279, NM_026636, NM_172405	1805	12	5668	1.57008	1	0.998954	99.9213
GOTERM_BP_FAT	GO:0042770~DNA damage response, signal transduction	16	0.627697	0.347157	NM_001109992, NM_145956, NM_008628, NM_007499, NM_010432, NM_007691, NM_008884, NM_011202, NM_011307, NM_009531, NM_181279, NM_026636, NM_019710, NM_001127233, NM_011237, NM_181280, NM_181281, NM_181282, NM_178087, NM_172405, NM_133765	1805	42	5668	1.19625	1	0.999121	99.956
GOTERM_BP_FAT	GO:0009314~response to radiation	29	1.1377	0.482605	NM_011341, NM_008628, NM_007948, NM_008884, NM_026636, NM_009480, NM_210071, NM_008142, NM_001127233, NM_025947, NM_145540, NM_010166, NM_001013577, NM_007527, NM_178087, NM_146144, NM_145956, NM_009810, NM_007499, NM_008251, NM_001160017, NM_028791, NM_001160016, NM_011307, NM_009531, NM_001163703, NM_181279, NM_019710, NM_053194, NM_211357, NM_022022, NM_011237, NM_181280, NM_181281, NM_181282,…	1805	86	5668	1.05889	1	0.999903	99.9994
Annotation Cluster 21	Enrichment Score: 0.9531126766942084
Category	Term	Count	%	PValue	Genes	List Total	Pop Hits	Pop Total	Fold Enrichment	Bonferroni	Benjamini	FDR
GOTERM_BP_FAT	GO:0030518~steroid hormone receptor signaling pathway	9	0.35308	0.0688402	NM_001110827, NM_001110828, NM_001081359, NM_010219, NM_001110830, NM_011901, NM_011668, NM_001033962, NM_175387, NM_153141, NM_016802, NM_019766, NM_001112721, NM_001110829, NM_053104, NM_007829	1805	15	5668	1.8841	1	0.861291	72.552
GOTERM_BP_FAT	GO:0030522~intracellular receptor-mediated signaling pathway	11	0.431542	0.0692101	NM_001110827, NM_001110828, NM_001081359, NM_010219, NM_001110830, NM_011901, NM_011668, NM_008884, NM_011306, NM_001033962, NM_175387, NM_153141, NM_016802, NM_019766, NM_001112721, NM_001110829, NM_053104, NM_178087, NM_007829	1805	20	5668	1.72709	1	0.860439	72.749
GOTERM_BP_FAT	GO:0030521~androgen receptor signaling pathway	4	0.156924	0.290169	NM_010219, NM_016802, NM_011668, NM_001033962, NM_007829	1805	6	5668	2.09344	1	0.998182	99.7996
Annotation Cluster 22	Enrichment Score: 0.9328637817837713
Category	Term	Count	%	PValue	Genes	List Total	Pop Hits	Pop Total	Fold Enrichment	Bonferroni	Benjamini	FDR
GOTERM_BP_FAT	GO:0022411~cellular component disassembly	15	0.588466	0.016152	NM_145960, NM_009810, NM_026729, NM_139303, NM_029581, NM_008917, NM_011917, NM_023668, NM_007931, NM_013625, NM_012019, NM_010683, NM_001013026, NM_007527, NM_011434	1805	26	5668	1.81163	1	0.460671	25.5597
GOTERM_BP_FAT	GO:0006997~nucleus organization	17	0.666928	0.0170517	NM_001039088, NM_010472, NM_026375, NM_001085473, NM_023668, NM_008884, NM_001085472, NM_001039521, NM_022889, NM_013625, NM_053086, NM_023190, NM_007527, NM_011434, NM_178087, NM_028112, NM_009810, NM_008917, NM_001039351, NM_001039352, NM_001039353, NM_007931, NM_019567, NM_012019, NM_009086	1805	31	5668	1.72203	1	0.475048	26.7841
GOTERM_BP_FAT	GO:0030262~apoptotic nuclear changes	7	0.274617	0.10053	NM_012019, NM_009810, NM_008917, NM_001085473, NM_023190, NM_007931, NM_001085472, NM_007527, NM_011434, NM_019567	1805	11	5668	1.99829	1	0.928376	85.3469
GOTERM_BP_FAT	GO:0006921~cell structure disassembly during apoptosis	6	0.235386	0.122588	NM_012019, NM_009810, NM_008917, NM_007931, NM_007527, NM_011434	1805	9	5668	2.09344	1	0.957384	90.6573
GOTERM_BP_FAT	GO:0006309~DNA fragmentation involved in apoptosis	5	0.196155	0.228404	NM_012019, NM_009810, NM_008917, NM_007931, NM_011434	1805	8	5668	1.9626	1	0.994978	99.0906
GOTERM_BP_FAT	GO:0006308~DNA catabolic process	6	0.235386	0.252039	NM_012019, NM_009810, NM_008917, NM_011917, NM_007931, NM_011434	1805	11	5668	1.71282	1	0.996323	99.4826
GOTERM_BP_FAT	GO:0000737~DNA catabolic process, endonucleolytic	5	0.196155	0.313056	NM_012019, NM_009810, NM_008917, NM_007931, NM_011434	1805	9	5668	1.74454	1	0.99865	99.8894
GOTERM_BP_FAT	GO:0051402~neuron apoptosis	5	0.196155	0.563067	NM_012019, NM_008943, NM_009810, NM_007499, NM_007527	1805	12	5668	1.3084	1	0.99997	100
Annotation Cluster 23	Enrichment Score: 0.7391939921327376
Category	Term	Count	%	PValue	Genes	List Total	Pop Hits	Pop Total	Fold Enrichment	Bonferroni	Benjamini	FDR
GOTERM_BP_FAT	GO:0006282~regulation of DNA repair	9	0.35308	0.0260907	NM_146144, NM_145956, NM_001001882, NM_028791, NM_011307, NM_026636, NM_181279, NM_210071, NM_211357, NM_010166, NM_181280, NM_181281, NM_181282, NM_172405	1805	13	5668	2.17396	1	0.584015	38.0733
GOTERM_BP_FAT	GO:0051054~positive regulation of DNA metabolic process	9	0.35308	0.0688402	NM_145956, NM_177372, NM_009458, NM_028791, NM_011307, NM_026636, NM_181279, NM_210071, NM_211357, NM_010166, NM_181280, NM_181281, NM_181282, NM_172405	1805	15	5668	1.8841	1	0.861291	72.552
GOTERM_BP_FAT	GO:0045739~positive regulation of DNA repair	7	0.274617	0.10053	NM_210071, NM_145956, NM_211357, NM_010166, NM_181280, NM_181281, NM_028791, NM_181282, NM_011307, NM_181279, NM_026636, NM_172405	1805	11	5668	1.99829	1	0.928376	85.3469
GOTERM_BP_FAT	GO:0010212~response to ionizing radiation	16	0.627697	0.166927	NM_145956, NM_008628, NM_007948, NM_007499, NM_008884, NM_028791, NM_001163703, NM_011307, NM_181279, NM_026636, NM_210071, NM_001127233, NM_211357, NM_145540, NM_010166, NM_181280, NM_181281, NM_181282, NM_007527, NM_001013577, NM_172405, NM_178087	1805	37	5668	1.35791	1	0.984313	96.3504
GOTERM_BP_FAT	GO:0006302~double-strand break repair	16	0.627697	0.232868	NM_027182, NM_145956, NM_008628, NM_198033, NM_008892, NM_007948, NM_009533, NM_028791, NM_011307, NM_181279, NM_026636, NM_210071, NM_001127233, NM_211357, NM_010166, NM_181280, NM_181281, NM_181282, NM_011234, NM_011434, NM_172405	1805	39	5668	1.28827	1	0.995059	99.1814
GOTERM_BP_FAT	GO:0080135~regulation of cellular response to stress	17	0.666928	0.236256	NM_008363, NM_020009, NM_172688, NM_146144, NM_009316, NM_172395, NM_145956, NM_001001882, NM_008720, NM_008722, NM_028791, NM_011307, NM_181279, NM_026636, NM_210071, NM_009733, NM_211357, NM_019584, NM_001159598, NM_010166, NM_181280, NM_181281, NM_181282, NM_172405	1805	42	5668	1.27102	1	0.995165	99.2445
GOTERM_BP_FAT	GO:0070536~protein K63-linked deubiquitination	3	0.117693	0.239377	NM_145956, NM_011307, NM_026636	1805	3	5668	3.14017	1	0.99539	99.2986
GOTERM_BP_FAT	GO:0051052~regulation of DNA metabolic process	15	0.588466	0.266647	NM_146144, NM_007958, NM_145956, NM_008628, NM_030215, NM_001001882, NM_177372, NM_009458, NM_028791, NM_011307, NM_181279, NM_026636, NM_210071, NM_001127233, NM_211357, NM_010166, NM_181280, NM_181281, NM_181282, NM_172405	1805	37	5668	1.27304	1	0.997204	99.6381
GOTERM_BP_FAT	GO:0031572~G2/M transition DNA damage checkpoint	5	0.196155	0.313056	NM_145956, NM_181280, NM_181281, NM_181282, NM_011307, NM_181279, NM_026636, NM_172405	1805	9	5668	1.74454	1	0.99865	99.8894
GOTERM_BP_FAT	GO:0031576~G2/M transition checkpoint	6	0.235386	0.325845	NM_145956, NM_145540, NM_181280, NM_181281, NM_181282, NM_011307, NM_181279, NM_026636, NM_172405	1805	12	5668	1.57008	1	0.998954	99.9213
GOTERM_BP_FAT	GO:0048584~positive regulation of response to stimulus	17	0.666928	0.684814	NM_008363, NM_008943, NM_001038663, NM_011949, NM_029763, NM_026636, NM_009733, NM_210071, NM_027423, NM_001159598, NM_010166, NM_025945, NM_172688, NM_145956, NM_009316, NM_028791, NM_011307, NM_181279, NM_211357, NM_019584, NM_019786, NM_181280, NM_181281, NM_181282, NM_172405	1805	54	5668	0.988571	1	0.999996	100
Annotation Cluster 24	Enrichment Score: 0.7348138192138212
Category	Term	Count	%	PValue	Genes	List Total	Pop Hits	Pop Total	Fold Enrichment	Bonferroni	Benjamini	FDR
GOTERM_BP_FAT	GO:0016571~histone methylation	10	0.392311	0.0831901	NM_001146689, NM_001163018, NM_021876, NM_008739, NM_001109687, NM_001109686, NM_172545, NM_153141, NM_011514, NM_008583, NM_025556, NM_145404, NM_007971	1805	18	5668	1.74454	1	0.89257	79.2868
GOTERM_BP_FAT	GO:0032259~methylation	26	1.02001	0.175941	NM_013768, NM_001081049, NM_019721, NM_001109687, NM_001109686, NM_133991, NM_153141, NM_026526, NM_011514, NM_010066, NM_145404, NM_025310, NM_007971, NM_001146689, NM_001163018, NM_023773, NM_021876, NM_001130008, NM_001163663, NM_008739, NM_172545, NM_019426, NM_028791, NM_001042709, NM_001042707, NM_028604, NM_008583, NM_025556, NM_029280, NM_008786	1805	66	5668	1.23704	1	0.986567	97.0036
GOTERM_BP_FAT	GO:0006479~protein amino acid methylation	15	0.588466	0.193577	NM_001146689, NM_013768, NM_001163018, NM_021876, NM_001130008, NM_001163663, NM_008739, NM_001109687, NM_001109686, NM_172545, NM_001042709, NM_153141, NM_001042707, NM_011514, NM_008583, NM_025556, NM_145404, NM_008786, NM_007971	1805	35	5668	1.34579	1	0.989624	97.9756
GOTERM_BP_FAT	GO:0008213~protein amino acid alkylation	15	0.588466	0.193577	NM_001146689, NM_013768, NM_001163018, NM_021876, NM_001130008, NM_001163663, NM_008739, NM_001109687, NM_001109686, NM_172545, NM_001042709, NM_153141, NM_001042707, NM_011514, NM_008583, NM_025556, NM_145404, NM_008786, NM_007971	1805	35	5668	1.34579	1	0.989624	97.9756
GOTERM_BP_FAT	GO:0006730~one-carbon metabolic process	30	1.17693	0.229451	NM_013768, NM_001081049, NM_019721, NM_001109687, NM_001109686, NM_133991, NM_134017, NM_153141, NM_026526, NM_011514, NM_010066, NM_145404, NM_009171, NM_025310, NM_007971, NM_001146689, NM_145542, NM_001163018, NM_023773, NM_021876, NM_001130008, NM_001163663, NM_009458, NM_008739, NM_172545, NM_019426, NM_028791, NM_001042709, NM_001042707, NM_028604, NM_008583, NM_025556, NM_029280, NM_008786	1805	80	5668	1.17756	1	0.994947	99.1127
GOTERM_BP_FAT	GO:0043414~biopolymer methylation	22	0.863084	0.309941	NM_013768, NM_001081049, NM_019721, NM_001109687, NM_133991, NM_001109686, NM_153141, NM_011514, NM_010066, NM_145404, NM_025310, NM_007971, NM_001146689, NM_023773, NM_001163018, NM_021876, NM_001163663, NM_001130008, NM_008739, NM_019426, NM_172545, NM_001042709, NM_001042707, NM_008583, NM_025556, NM_008786	1805	59	5668	1.17091	1	0.99859	99.8799
Annotation Cluster 25	Enrichment Score: 0.7200306871371834
Category	Term	Count	%	PValue	Genes	List Total	Pop Hits	Pop Total	Fold Enrichment	Bonferroni	Benjamini	FDR
GOTERM_BP_FAT	GO:0001833~inner cell mass cell proliferation	6	0.235386	0.0732434	NM_022015, NM_133762, NM_023668, NM_001163476, NM_027014, NM_001163641, NM_001163642, NM_023248, NM_018877	1805	8	5668	2.35512	1	0.869429	74.8118
GOTERM_BP_FAT	GO:0001832~blastocyst growth	7	0.274617	0.148712	NM_022015, NM_025884, NM_133762, NM_023668, NM_001163476, NM_027014, NM_001163641, NM_001163642, NM_023248, NM_018877	1805	12	5668	1.83176	1	0.976319	94.5985
GOTERM_BP_FAT	GO:0048589~developmental growth	15	0.588466	0.63503	NM_178337, NM_008943, NM_008098, NM_025884, NM_023668, NM_010882, NM_011668, NM_001163476, NM_001163641, NM_001163642, NM_001033962, NM_018877, NM_022015, NM_010864, NM_134027, NM_001102565, NM_133762, NM_027014, NM_013634, NM_023248	1805	46	5668	1.02397	1	0.99999	100
Annotation Cluster 26	Enrichment Score: 0.7067460417077536
Category	Term	Count	%	PValue	Genes	List Total	Pop Hits	Pop Total	Fold Enrichment	Bonferroni	Benjamini	FDR
GOTERM_BP_FAT	GO:0000070~mitotic sister chromatid segregation	9	0.35308	0.0441689	NM_028112, NM_027707, NM_019774, NM_001039088, NM_139303, NM_010892, NM_027411, NM_133786, NM_017406, NM_009774	1805	14	5668	2.01868	1	0.742659	55.9065
GOTERM_BP_FAT	GO:0000819~sister chromatid segregation	9	0.35308	0.0441689	NM_028112, NM_027707, NM_019774, NM_001039088, NM_139303, NM_010892, NM_027411, NM_133786, NM_017406, NM_009774	1805	14	5668	2.01868	1	0.742659	55.9065
GOTERM_BP_FAT	GO:0007059~chromosome segregation	24	0.941546	0.0501245	NM_199007, NM_001014976, NM_001039088, NM_198605, NM_139303, NM_009481, NM_021886, NM_027411, NM_145706, NM_019774, NM_009689, NM_025928, NM_133786, NM_023294, NM_009774, NM_028112, NM_016692, NM_027707, NM_001012273, NM_009009, NM_010892, NM_026932, NM_028334, NM_021465, NM_017406, NM_028232	1805	53	5668	1.42196	1	0.777456	60.6296
GOTERM_BP_FAT	GO:0007080~mitotic metaphase plate congression	3	0.117693	0.380649	NM_028112, NM_001039088, NM_139303, NM_027411	1805	4	5668	2.35512	1	0.999567	99.9831
GOTERM_BP_FAT	GO:0051303~establishment of chromosome localization	4	0.156924	0.394677	NM_028112, NM_001012273, NM_001039088, NM_139303, NM_009689, NM_027411	1805	7	5668	1.79438	1	0.999649	99.9888
GOTERM_BP_FAT	GO:0050000~chromosome localization	4	0.156924	0.394677	NM_028112, NM_001012273, NM_001039088, NM_139303, NM_009689, NM_027411	1805	7	5668	1.79438	1	0.999649	99.9888
GOTERM_BP_FAT	GO:0007076~mitotic chromosome condensation	3	0.117693	0.618542	NM_019774, NM_133786, NM_017406	1805	6	5668	1.57008	1	0.999987	100
GOTERM_BP_FAT	GO:0051310~metaphase plate congression	3	0.117693	0.618542	NM_028112, NM_001039088, NM_139303, NM_027411	1805	6	5668	1.57008	1	0.999987	100
Annotation Cluster 27	Enrichment Score: 0.6436518033541956
Category	Term	Count	%	PValue	Genes	List Total	Pop Hits	Pop Total	Fold Enrichment	Bonferroni	Benjamini	FDR
GOTERM_BP_FAT	GO:0031047~gene silencing by RNA	12	0.470773	0.0577718	NM_175472, NM_145833, NM_148948, NM_001109909, NM_133840, NM_001146296, NM_026554, NM_031405, NM_019655, NM_026067, NM_001038587, NM_001033201, NM_028198, NM_001109910, NM_144925, NM_009319	1805	22	5668	1.71282	1	0.813118	65.9956
GOTERM_BP_FAT	GO:0035195~gene silencing by miRNA	6	0.235386	0.122588	NM_175472, NM_145833, NM_148948, NM_001109910, NM_144925, NM_001109909, NM_031405, NM_009319	1805	9	5668	2.09344	1	0.957384	90.6573
GOTERM_BP_FAT	GO:0016441~posttranscriptional gene silencing	7	0.274617	0.148712	NM_175472, NM_145833, NM_148948, NM_001109910, NM_144925, NM_001109909, NM_133840, NM_031405, NM_009319	1805	12	5668	1.83176	1	0.976319	94.5985
GOTERM_BP_FAT	GO:0035194~posttranscriptional gene silencing by RNA	7	0.274617	0.148712	NM_175472, NM_145833, NM_148948, NM_001109910, NM_144925, NM_001109909, NM_133840, NM_031405, NM_009319	1805	12	5668	1.83176	1	0.976319	94.5985
GOTERM_BP_FAT	GO:0016458~gene silencing	18	0.706159	0.149021	NM_175472, NM_001122766, NM_145833, NM_148948, NM_001109909, NM_133840, NM_009458, NM_026554, NM_022432, NM_001146296, NM_031405, NM_019655, NM_026067, NM_023054, NM_001038587, NM_011514, NM_028198, NM_001033201, NM_001109910, NM_010066, NM_144925, NM_017406, NM_009319	1805	42	5668	1.34579	1	0.975871	94.6339
GOTERM_BP_FAT	GO:0035196~gene silencing by miRNA, production of miRNAs	5	0.196155	0.150823	NM_175472, NM_145833, NM_148948, NM_001109910, NM_001109909, NM_031405, NM_009319	1805	7	5668	2.24298	1	0.976391	94.8362
GOTERM_BP_FAT	GO:0031054~pre-microRNA processing	4	0.156924	0.187997	NM_175472, NM_145833, NM_148948, NM_009319	1805	5	5668	2.51213	1	0.988685	97.7061
GOTERM_BP_FAT	GO:0031050~dsRNA fragmentation	5	0.196155	0.228404	NM_175472, NM_145833, NM_148948, NM_001109910, NM_001109909, NM_031405, NM_009319	1805	8	5668	1.9626	1	0.994978	99.0906
GOTERM_BP_FAT	GO:0030423~RNA interference, targeting of mRNA for destruction	3	0.117693	0.239377	NM_148948, NM_133840, NM_009319	1805	3	5668	3.14017	1	0.99539	99.2986
GOTERM_BP_FAT	GO:0040029~regulation of gene expression, epigenetic	18	0.706159	0.460672	NM_175472, NM_001122766, NM_145833, NM_023773, NM_148948, NM_021876, NM_001109909, NM_133840, NM_001081049, NM_009458, NM_028887, NM_022432, NM_031405, NM_019426, NM_011514, NM_001109910, NM_010066, NM_009054, NM_144925, NM_145404, NM_009319	1805	51	5668	1.10829	1	0.999858	99.9986
GOTERM_BP_FAT	GO:0016246~RNA interference	3	0.117693	0.509084	NM_148948, NM_133840, NM_009319	1805	5	5668	1.8841	1	0.99993	99.9997
GOTERM_BP_FAT	GO:0043331~response to dsRNA	6	0.235386	0.612661	NM_175472, NM_145833, NM_148948, NM_001109910, NM_001038663, NM_011949, NM_001109909, NM_031405, NM_009319	1805	16	5668	1.17756	1	0.999987	100
GOTERM_BP_FAT	GO:0048863~stem cell differentiation	7	0.274617	0.825313	NM_007462, NM_175472, NM_145833, NM_148948, NM_009533, NM_175238, NM_013633	1805	24	5668	0.915882	1	1	100
Annotation Cluster 28	Enrichment Score: 0.6209170698718295
Category	Term	Count	%	PValue	Genes	List Total	Pop Hits	Pop Total	Fold Enrichment	Bonferroni	Benjamini	FDR
GOTERM_BP_FAT	GO:0000470~maturation of LSU-rRNA	3	0.117693	0.239377	NM_013481, NM_021312, NM_022889	1805	3	5668	3.14017	1	0.99539	99.2986
GOTERM_BP_FAT	GO:0000460~maturation of 5.8S rRNA	3	0.117693	0.239377	NM_013481, NM_021312, NM_022889	1805	3	5668	3.14017	1	0.99539	99.2986
GOTERM_BP_FAT	GO:0000466~maturation of 5.8S rRNA from tricistronic rRNA transcript (SSU-rRNA, 5.8S rRNA, LSU-rRNA)	3	0.117693	0.239377	NM_013481, NM_021312, NM_022889	1805	3	5668	3.14017	1	0.99539	99.2986
GOTERM_BP_FAT	GO:0000463~maturation of LSU-rRNA from tricistronic rRNA transcript (SSU-rRNA, 5.8S rRNA, LSU-rRNA)	3	0.117693	0.239377	NM_013481, NM_021312, NM_022889	1805	3	5668	3.14017	1	0.99539	99.2986
Annotation Cluster 29	Enrichment Score: 0.6134869302032961
Category	Term	Count	%	PValue	Genes	List Total	Pop Hits	Pop Total	Fold Enrichment	Bonferroni	Benjamini	FDR
GOTERM_BP_FAT	GO:0022411~cellular component disassembly	15	0.588466	0.016152	NM_145960, NM_009810, NM_026729, NM_139303, NM_029581, NM_008917, NM_011917, NM_023668, NM_007931, NM_013625, NM_012019, NM_010683, NM_001013026, NM_007527, NM_011434	1805	26	5668	1.81163	1	0.460671	25.5597
GOTERM_BP_FAT	GO:0032984~macromolecular complex disassembly	6	0.235386	0.475697	NM_145960, NM_026729, NM_139303, NM_029581, NM_011917, NM_001013026	1805	14	5668	1.34579	1	0.999888	99.9992
GOTERM_BP_FAT	GO:0034623~cellular macromolecular complex disassembly	6	0.235386	0.475697	NM_145960, NM_026729, NM_139303, NM_029581, NM_011917, NM_001013026	1805	14	5668	1.34579	1	0.999888	99.9992
GOTERM_BP_FAT	GO:0043241~protein complex disassembly	5	0.196155	0.483993	NM_145960, NM_026729, NM_139303, NM_011917, NM_001013026	1805	11	5668	1.42735	1	0.999903	99.9994
GOTERM_BP_FAT	GO:0043624~cellular protein complex disassembly	5	0.196155	0.483993	NM_145960, NM_026729, NM_139303, NM_011917, NM_001013026	1805	11	5668	1.42735	1	0.999903	99.9994
Annotation Cluster 30	Enrichment Score: 0.6060088259091262
Category	Term	Count	%	PValue	Genes	List Total	Pop Hits	Pop Total	Fold Enrichment	Bonferroni	Benjamini	FDR
GOTERM_BP_FAT	GO:0070647~protein modification by small protein conjugation or removal	32	1.25539	0.0718784	NM_008602, NM_011666, NM_010418, NM_009481, NM_145578, NM_011668, NM_009460, NM_026636, NM_019719, NM_153792, NM_019712, NM_001164168, NM_145420, NM_009173, NM_029657, NM_146144, NM_016723, NM_145956, NM_021501, NM_001163018, NM_026746, NM_001130008, NM_028791, NM_011307, NM_001033962, NM_024258, NM_053170, NM_025533, NM_029457, NM_026236, NM_022022, NM_026785, NM_001004143, NM_001111106, NM_0253…	1805	77	5668	1.305	1	0.866461	74.1308
GOTERM_BP_FAT	GO:0032446~protein modification by small protein conjugation	22	0.863084	0.342881	NM_008602, NM_011666, NM_010418, NM_011668, NM_145578, NM_009460, NM_019719, NM_153792, NM_019712, NM_001164168, NM_145420, NM_009173, NM_029657, NM_021501, NM_001163018, NM_026746, NM_001130008, NM_028791, NM_001033962, NM_025533, NM_053170, NM_026785, NM_022022, NM_001111106, NM_025338	1805	60	5668	1.15139	1	0.999123	99.9505
GOTERM_BP_FAT	GO:0016567~protein ubiquitination	17	0.666928	0.616924	NM_026746, NM_001163018, NM_010418, NM_001130008, NM_011668, NM_028791, NM_001033962, NM_019719, NM_053170, NM_025533, NM_153792, NM_019712, NM_145420, NM_022022, NM_026785, NM_009173, NM_029657, NM_025338	1805	52	5668	1.02659	1	0.999987	100
Annotation Cluster 31	Enrichment Score: 0.5678112846039922
Category	Term	Count	%	PValue	Genes	List Total	Pop Hits	Pop Total	Fold Enrichment	Bonferroni	Benjamini	FDR
GOTERM_BP_FAT	GO:0043547~positive regulation of GTPase activity	5	0.196155	0.150823	NM_009067, NM_011647, NM_134089, NM_023668, NM_001159948, NM_001039363	1805	7	5668	2.24298	1	0.976391	94.8362
GOTERM_BP_FAT	GO:0032319~regulation of Rho GTPase activity	6	0.235386	0.183171	NM_020009, NM_009067, NM_134089, NM_023668, NM_001159948, NM_013625	1805	10	5668	1.8841	1	0.98789	97.446
GOTERM_BP_FAT	GO:0032321~positive regulation of Rho GTPase activity	4	0.156924	0.187997	NM_009067, NM_134089, NM_023668, NM_001159948	1805	5	5668	2.51213	1	0.988685	97.7061
GOTERM_BP_FAT	GO:0032320~positive regulation of Ras GTPase activity	4	0.156924	0.290169	NM_009067, NM_134089, NM_023668, NM_001159948	1805	6	5668	2.09344	1	0.998182	99.7996
GOTERM_BP_FAT	GO:0035023~regulation of Rho protein signal transduction	11	0.431542	0.961206	NM_198018, NM_020009, NM_001145921, NM_019671, NM_001145922, NM_023668, NM_013625, NM_198894, NM_001047159, NM_009067, NM_198249, NM_134089, NM_008001, NM_001159948, NM_001081412	1805	47	5668	0.734933	1	1	100
Annotation Cluster 32	Enrichment Score: 0.5608915609886433
Category	Term	Count	%	PValue	Genes	List Total	Pop Hits	Pop Total	Fold Enrichment	Bonferroni	Benjamini	FDR
GOTERM_BP_FAT	GO:0010469~regulation of receptor activity	4	0.156924	0.187997	NM_010864, NM_009691, NM_008943, NM_023684	1805	5	5668	2.51213	1	0.988685	97.7061
GOTERM_BP_FAT	GO:0042058~regulation of epidermal growth factor receptor signaling pathway	4	0.156924	0.290169	NM_009691, NM_008943, NM_053074, NM_023684	1805	6	5668	2.09344	1	0.998182	99.7996
GOTERM_BP_FAT	GO:0007176~regulation of epidermal growth factor receptor activity	3	0.117693	0.380649	NM_009691, NM_008943, NM_023684	1805	4	5668	2.35512	1	0.999567	99.9831
Annotation Cluster 33	Enrichment Score: 0.5524909116843661
Category	Term	Count	%	PValue	Genes	List Total	Pop Hits	Pop Total	Fold Enrichment	Bonferroni	Benjamini	FDR
GOTERM_BP_FAT	GO:0045039~protein import into mitochondrial inner membrane	4	0.156924	0.187997	NM_019502, NM_001024854, NM_013897, NM_013899, NM_013896	1805	5	5668	2.51213	1	0.988685	97.7061
GOTERM_BP_FAT	GO:0006839~mitochondrial transport	13	0.510004	0.259556	NM_001099675, NM_026894, NM_019502, NM_008943, NM_008448, NM_013897, NM_013899, NM_015829, NM_001109748, NM_013896, NM_001127233, NM_001024854, NM_001134646, NM_007527, NM_024478	1805	31	5668	1.31684	1	0.996757	99.5691
GOTERM_BP_FAT	GO:0006612~protein targeting to membrane	7	0.274617	0.267496	NM_019502, NM_025691, NM_001024854, NM_013897, NM_025527, NM_013899, NM_012058, NM_013896	1805	14	5668	1.57008	1	0.997167	99.6456
GOTERM_BP_FAT	GO:0070585~protein localization in mitochondrion	8	0.313849	0.278288	NM_001099675, NM_026894, NM_019502, NM_001024854, NM_013897, NM_013899, NM_001134646, NM_013896, NM_001109748, NM_024478	1805	17	5668	1.47773	1	0.997699	99.7292
GOTERM_BP_FAT	GO:0006626~protein targeting to mitochondrion	8	0.313849	0.278288	NM_001099675, NM_026894, NM_019502, NM_001024854, NM_013897, NM_013899, NM_001134646, NM_013896, NM_001109748, NM_024478	1805	17	5668	1.47773	1	0.997699	99.7292
GOTERM_BP_FAT	GO:0007007~inner mitochondrial membrane organization	4	0.156924	0.290169	NM_019502, NM_001024854, NM_013897, NM_013899, NM_013896	1805	6	5668	2.09344	1	0.998182	99.7996
GOTERM_BP_FAT	GO:0007006~mitochondrial membrane organization	8	0.313849	0.462622	NM_019502, NM_001127233, NM_001024854, NM_013897, NM_025616, NM_001033310, NM_013899, NM_007527, NM_001163456, NM_013896	1805	20	5668	1.25607	1	0.999859	99.9987
Annotation Cluster 34	Enrichment Score: 0.5300458662260765
Category	Term	Count	%	PValue	Genes	List Total	Pop Hits	Pop Total	Fold Enrichment	Bonferroni	Benjamini	FDR
GOTERM_BP_FAT	GO:0010564~regulation of cell cycle process	18	0.706159	0.0816393	NM_011495, NM_027556, NM_010418, NM_001012273, NM_007591, NM_026904, NM_007661, NM_007499, NM_009458, NM_008722, NM_008884, NM_023343, NM_013726, NM_001163703, NM_007462, NM_011239, NM_134138, NM_009689, NM_017406, NM_178087	1805	39	5668	1.44931	1	0.893727	78.6424
GOTERM_BP_FAT	GO:0051726~regulation of cell cycle	51	2.00078	0.124088	NM_007862, NM_013481, NM_008628, NM_011666, NM_026904, NM_013726, NM_026636, NM_001127233, NM_145540, NM_134138, NM_009689, NM_010578, NM_007527, NM_011495, NM_001109992, NM_145956, NM_009810, NM_001012273, NM_007499, NM_007661, NM_009458, NM_011202, NM_011307, NM_001163703, NM_181279, NM_019710, NM_007633, NM_001040435, NM_017367, NM_134089, NM_011548, NM_148952, NM_027556, NM_010418, NM_007591,…	1805	136	5668	1.17756	1	0.957109	90.9427
GOTERM_BP_FAT	GO:0031577~spindle checkpoint	5	0.196155	0.150823	NM_007462, NM_027556, NM_001012273, NM_007499, NM_134138, NM_009689	1805	7	5668	2.24298	1	0.976391	94.8362
GOTERM_BP_FAT	GO:0051784~negative regulation of nuclear division	4	0.156924	0.290169	NM_007462, NM_027556, NM_007499, NM_134138	1805	6	5668	2.09344	1	0.998182	99.7996
GOTERM_BP_FAT	GO:0045841~negative regulation of mitotic metaphase/anaphase transition	4	0.156924	0.290169	NM_007462, NM_027556, NM_007499, NM_134138	1805	6	5668	2.09344	1	0.998182	99.7996
GOTERM_BP_FAT	GO:0007094~mitotic cell cycle spindle assembly checkpoint	4	0.156924	0.290169	NM_007462, NM_027556, NM_007499, NM_134138	1805	6	5668	2.09344	1	0.998182	99.7996
GOTERM_BP_FAT	GO:0045839~negative regulation of mitosis	4	0.156924	0.290169	NM_007462, NM_027556, NM_007499, NM_134138	1805	6	5668	2.09344	1	0.998182	99.7996
GOTERM_BP_FAT	GO:0010948~negative regulation of cell cycle process	6	0.235386	0.325845	NM_007462, NM_027556, NM_007499, NM_134138, NM_001163703, NM_017406	1805	12	5668	1.57008	1	0.998954	99.9213
GOTERM_BP_FAT	GO:0007093~mitotic cell cycle checkpoint	8	0.313849	0.338877	NM_007462, NM_027556, NM_001127233, NM_007499, NM_134138, NM_009096, NM_008884, NM_178087, NM_133765	1805	18	5668	1.39563	1	0.999098	99.9448
GOTERM_BP_FAT	GO:0007346~regulation of mitotic cell cycle	20	0.784621	0.344633	NM_007862, NM_027556, NM_001012273, NM_010418, NM_026904, NM_007661, NM_007499, NM_008884, NM_023343, NM_013726, NM_001163703, NM_007462, NM_001127233, NM_011239, NM_134138, NM_134089, NM_009689, NM_009096, NM_017406, NM_178087, NM_019816, NM_133765	1805	54	5668	1.16302	1	0.999129	99.9529
GOTERM_BP_FAT	GO:0030071~regulation of mitotic metaphase/anaphase transition	6	0.235386	0.40134	NM_007462, NM_027556, NM_010418, NM_026904, NM_007499, NM_134138	1805	13	5668	1.44931	1	0.999583	99.9909
GOTERM_BP_FAT	GO:0051783~regulation of nuclear division	7	0.274617	0.401506	NM_007462, NM_027556, NM_010418, NM_026904, NM_007499, NM_007661, NM_134138	1805	16	5668	1.37382	1	0.999569	99.9909
GOTERM_BP_FAT	GO:0007088~regulation of mitosis	7	0.274617	0.401506	NM_007462, NM_027556, NM_010418, NM_026904, NM_007499, NM_007661, NM_134138	1805	16	5668	1.37382	1	0.999569	99.9909
GOTERM_BP_FAT	GO:0045786~negative regulation of cell cycle	10	0.392311	0.505303	NM_007862, NM_007462, NM_027556, NM_009810, NM_007499, NM_134089, NM_134138, NM_023343, NM_001163703, NM_017406	1805	27	5668	1.16302	1	0.999925	99.9997
GOTERM_BP_FAT	GO:0010639~negative regulation of organelle organization	10	0.392311	0.831296	NM_010797, NM_007462, NM_027556, NM_001037761, NM_009798, NM_009041, NM_007499, NM_001104616, NM_009458, NM_134138, NM_007896, NM_008633	1805	35	5668	0.89719	1	1	100
Annotation Cluster 35	Enrichment Score: 0.5223169886051273
Category	Term	Count	%	PValue	Genes	List Total	Pop Hits	Pop Total	Fold Enrichment	Bonferroni	Benjamini	FDR
GOTERM_BP_FAT	GO:0006915~apoptosis	92	3.60926	0.254943	NM_001142937, NM_001111066, NM_025690, NM_007926, NM_009503, NM_148930, NM_145518, NM_001111119, NM_001113358, NM_001122978, NM_023229, NM_057171, NM_007527, NM_011434, NM_001003934, NM_145999, NM_022323, NM_025680, NM_001012273, NM_009009, NM_007661, NM_008917, NM_001003933, NM_181279, NM_026313, NM_022022, NM_178281, NM_001085473, NM_008884, NM_020558, NM_054056, NM_001085472, NM_008654, NM_007…	1805	269	5668	1.07396	1	0.99647	99.5178
GOTERM_BP_FAT	GO:0012501~programmed cell death	93	3.64849	0.268154	NM_001142937, NM_001111066, NM_025690, NM_007926, NM_009503, NM_148930, NM_145518, NM_001111119, NM_001113358, NM_001122978, NM_023229, NM_057171, NM_007527, NM_011434, NM_001003934, NM_145999, NM_022323, NM_025680, NM_001012273, NM_009009, NM_007661, NM_008917, NM_001003933, NM_181279, NM_026313, NM_022022, NM_178281, NM_001085473, NM_008884, NM_020558, NM_054056, NM_001085472, NM_008654, NM_007…	1805	273	5668	1.06973	1	0.997117	99.6514
GOTERM_BP_FAT	GO:0008219~cell death	96	3.76618	0.323506	NM_001142937, NM_001111066, NM_025690, NM_007926, NM_009503, NM_148930, NM_145518, NM_001111119, NM_001113358, NM_001122978, NM_023229, NM_057171, NM_007527, NM_011434, NM_001003934, NM_145999, NM_022323, NM_025680, NM_001012273, NM_009009, NM_007661, NM_008917, NM_001003933, NM_181279, NM_026313, NM_022022, NM_031201, NM_178281, NM_001085473, NM_008884, NM_020558, NM_054056, NM_001085472, NM_008…	1805	286	5668	1.05404	1	0.998929	99.9162
GOTERM_BP_FAT	GO:0016265~death	97	3.80541	0.368147	NM_001142937, NM_025690, NM_001111066, NM_007926, NM_009503, NM_148930, NM_145518, NM_001111119, NM_001113358, NM_001122978, NM_057171, NM_023229, NM_007527, NM_011434, NM_001003934, NM_145999, NM_022323, NM_001012273, NM_025680, NM_009009, NM_008917, NM_007661, NM_001003933, NM_181279, NM_026313, NM_022022, NM_031201, NM_178281, NM_001085473, NM_008884, NM_001085472, NM_054056, NM_020558, NM_008…	1805	292	5668	1.04314	1	0.999425	99.9757
Annotation Cluster 36	Enrichment Score: 0.49821097398364106
Category	Term	Count	%	PValue	Genes	List Total	Pop Hits	Pop Total	Fold Enrichment	Bonferroni	Benjamini	FDR
GOTERM_BP_FAT	GO:0031571~G1 DNA damage checkpoint	3	0.117693	0.239377	NM_001127233, NM_008884, NM_178087, NM_133765	1805	3	5668	3.14017	1	0.99539	99.2986
GOTERM_BP_FAT	GO:0007093~mitotic cell cycle checkpoint	8	0.313849	0.338877	NM_007462, NM_027556, NM_001127233, NM_007499, NM_134138, NM_009096, NM_008884, NM_178087, NM_133765	1805	18	5668	1.39563	1	0.999098	99.9448
GOTERM_BP_FAT	GO:0031575~G1/S transition checkpoint	4	0.156924	0.394677	NM_001127233, NM_009096, NM_008884, NM_178087, NM_133765	1805	7	5668	1.79438	1	0.999649	99.9888
Annotation Cluster 37	Enrichment Score: 0.47628703030011044
Category	Term	Count	%	PValue	Genes	List Total	Pop Hits	Pop Total	Fold Enrichment	Bonferroni	Benjamini	FDR
GOTERM_BP_FAT	GO:0051262~protein tetramerization	6	0.235386	0.183171	NM_024258, NM_010513, NM_007512, NM_023858, NM_013556, NM_001163311	1805	10	5668	1.8841	1	0.98789	97.446
GOTERM_BP_FAT	GO:0051289~protein homotetramerization	4	0.156924	0.187997	NM_024258, NM_007512, NM_013556, NM_001163311	1805	5	5668	2.51213	1	0.988685	97.7061
GOTERM_BP_FAT	GO:0051259~protein oligomerization	12	0.470773	0.583667	NM_010513, NM_001162870, NM_008722, NM_001163311, NM_178050, NM_024258, NM_016962, NM_026665, NM_019717, NM_007512, NM_013556, NM_023858, NM_001159948, NM_007527	1805	35	5668	1.07663	1	0.999978	100
GOTERM_BP_FAT	GO:0051260~protein homooligomerization	9	0.35308	0.618984	NM_178050, NM_016962, NM_024258, NM_026665, NM_019717, NM_007512, NM_001162870, NM_013556, NM_001163311, NM_001159948, NM_007527	1805	26	5668	1.08698	1	0.999987	100
Annotation Cluster 38	Enrichment Score: 0.47083756091757356
Category	Term	Count	%	PValue	Genes	List Total	Pop Hits	Pop Total	Fold Enrichment	Bonferroni	Benjamini	FDR
GOTERM_BP_FAT	GO:0051084~'de novo' posttranslational protein folding	5	0.196155	0.313056	NM_152800, NM_133673, NM_144884, NM_023141, NM_053102	1805	9	5668	1.74454	1	0.99865	99.8894
GOTERM_BP_FAT	GO:0006458~'de novo' protein folding	5	0.196155	0.313056	NM_152800, NM_133673, NM_144884, NM_023141, NM_053102	1805	9	5668	1.74454	1	0.99865	99.8894
GOTERM_BP_FAT	GO:0051085~chaperone mediated protein folding requiring cofactor	4	0.156924	0.394677	NM_152800, NM_133673, NM_144884, NM_023141	1805	7	5668	1.79438	1	0.999649	99.9888
Annotation Cluster 39	Enrichment Score: 0.46409287307045394
Category	Term	Count	%	PValue	Genes	List Total	Pop Hits	Pop Total	Fold Enrichment	Bonferroni	Benjamini	FDR
GOTERM_BP_FAT	GO:0009127~purine nucleoside monophosphate biosynthetic process	5	0.196155	0.228404	NM_011830, NM_025939, NM_001159519, NM_011829, NM_001033300	1805	8	5668	1.9626	1	0.994978	99.0906
GOTERM_BP_FAT	GO:0009168~purine ribonucleoside monophosphate biosynthetic process	5	0.196155	0.228404	NM_011830, NM_025939, NM_001159519, NM_011829, NM_001033300	1805	8	5668	1.9626	1	0.994978	99.0906
GOTERM_BP_FAT	GO:0006177~GMP biosynthetic process	3	0.117693	0.239377	NM_011830, NM_011829, NM_001033300	1805	3	5668	3.14017	1	0.99539	99.2986
GOTERM_BP_FAT	GO:0009126~purine nucleoside monophosphate metabolic process	5	0.196155	0.313056	NM_011830, NM_025939, NM_001159519, NM_011829, NM_001033300	1805	9	5668	1.74454	1	0.99865	99.8894
GOTERM_BP_FAT	GO:0009167~purine ribonucleoside monophosphate metabolic process	5	0.196155	0.313056	NM_011830, NM_025939, NM_001159519, NM_011829, NM_001033300	1805	9	5668	1.74454	1	0.99865	99.8894
GOTERM_BP_FAT	GO:0009156~ribonucleoside monophosphate biosynthetic process	6	0.235386	0.325845	NM_011830, NM_025939, NM_001037746, NM_001159519, NM_021463, NM_011829, NM_001033300	1805	12	5668	1.57008	1	0.998954	99.9213
GOTERM_BP_FAT	GO:0046037~GMP metabolic process	3	0.117693	0.380649	NM_011830, NM_011829, NM_001033300	1805	4	5668	2.35512	1	0.999567	99.9831
GOTERM_BP_FAT	GO:0009161~ribonucleoside monophosphate metabolic process	6	0.235386	0.40134	NM_011830, NM_025939, NM_001037746, NM_001159519, NM_021463, NM_011829, NM_001033300	1805	13	5668	1.44931	1	0.999583	99.9909
GOTERM_BP_FAT	GO:0009124~nucleoside monophosphate biosynthetic process	7	0.274617	0.533634	NM_011830, NM_025939, NM_001037746, NM_001159519, NM_021288, NM_021463, NM_011829, NM_001033300	1805	18	5668	1.22118	1	0.999951	99.9999
GOTERM_BP_FAT	GO:0009123~nucleoside monophosphate metabolic process	7	0.274617	0.703147	NM_011830, NM_025939, NM_001037746, NM_001159519, NM_021288, NM_021463, NM_011829, NM_001033300	1805	21	5668	1.04672	1	0.999997	100
Annotation Cluster 40	Enrichment Score: 0.4569702964782707
Category	Term	Count	%	PValue	Genes	List Total	Pop Hits	Pop Total	Fold Enrichment	Bonferroni	Benjamini	FDR
GOTERM_BP_FAT	GO:0010638~positive regulation of organelle organization	13	0.510004	0.180968	NM_011495, NM_007862, NM_007687, NM_020009, NM_008722, NM_008884, NM_007462, NM_019771, NM_001127233, NM_016802, NM_008583, NM_011239, NM_009007, NM_178087	1805	29	5668	1.40766	1	0.987911	97.3182
GOTERM_BP_FAT	GO:0033043~regulation of organelle organization	31	1.21616	0.333339	NM_007862, NM_027556, NM_010418, NM_009798, NM_026904, NM_198605, NM_001081049, NM_145452, NM_019767, NM_008722, NM_008884, NM_007462, NM_019771, NM_001127233, NM_001037761, NM_016802, NM_026369, NM_134138, NM_007896, NM_009007, NM_178087, NM_008633, NM_011495, NM_020009, NM_007687, NM_010797, NM_023735, NM_007499, NM_007661, NM_009458, NM_011239, NM_008583, NM_009041, NM_001104616	1805	87	5668	1.11891	1	0.99907	99.9357
GOTERM_BP_FAT	GO:0051495~positive regulation of cytoskeleton organization	8	0.313849	0.338877	NM_007862, NM_011495, NM_020009, NM_007687, NM_007462, NM_019771, NM_016802, NM_009007	1805	18	5668	1.39563	1	0.999098	99.9448
GOTERM_BP_FAT	GO:0051493~regulation of cytoskeleton organization	21	0.823852	0.484057	NM_007862, NM_011495, NM_020009, NM_007687, NM_027556, NM_010797, NM_023735, NM_198605, NM_009798, NM_145452, NM_019767, NM_008722, NM_007462, NM_019771, NM_001037761, NM_011239, NM_016802, NM_009041, NM_026369, NM_001104616, NM_009007, NM_007896, NM_008633	1805	61	5668	1.08104	1	0.999899	99.9994
GOTERM_BP_FAT	GO:0051130~positive regulation of cellular component organization	20	0.784621	0.52447	NM_007862, NM_011495, NM_020009, NM_007687, NM_013660, NM_009370, NM_007591, NM_008917, NM_008722, NM_008884, NM_008540, NM_007462, NM_019771, NM_001127233, NM_011239, NM_016802, NM_008583, NM_008857, NM_007983, NM_009007, NM_178087	1805	59	5668	1.06446	1	0.999944	99.9999
Annotation Cluster 41	Enrichment Score: 0.4529437042247015
Category	Term	Count	%	PValue	Genes	List Total	Pop Hits	Pop Total	Fold Enrichment	Bonferroni	Benjamini	FDR
GOTERM_BP_FAT	GO:0032504~multicellular organism reproduction	62	2.43233	0.245843	NM_010760, NM_021343, NM_008628, NM_027182, NM_146151, NM_009952, NM_010472, NM_148934, NM_011462, NM_011668, NM_013625, NM_016909, NM_001111119, NM_009544, NM_001037726, NM_008775, NM_008776, NM_013634, NM_010578, NM_007527, NM_011434, NM_001141946, NM_020009, NM_001164205, NM_001109992, NM_007499, NM_001159517, NM_011917, NM_009458, NM_001018042, NM_001113213, NM_011818, NM_011202, NM_011757, N…	1805	177	5668	1.09995	1	0.995967	99.3991
GOTERM_BP_FAT	GO:0048609~reproductive process in a multicellular organism	62	2.43233	0.245843	NM_010760, NM_021343, NM_008628, NM_027182, NM_146151, NM_009952, NM_010472, NM_148934, NM_011462, NM_011668, NM_013625, NM_016909, NM_001111119, NM_009544, NM_001037726, NM_008775, NM_008776, NM_013634, NM_010578, NM_007527, NM_011434, NM_001141946, NM_020009, NM_001164205, NM_001109992, NM_007499, NM_001159517, NM_011917, NM_009458, NM_001018042, NM_001113213, NM_011818, NM_011202, NM_011757, N…	1805	177	5668	1.09995	1	0.995967	99.3991
GOTERM_BP_FAT	GO:0007276~gamete generation	51	2.00078	0.331258	NM_021343, NM_010760, NM_146151, NM_008628, NM_027182, NM_010472, NM_148934, NM_011462, NM_013625, NM_016909, NM_001111119, NM_009544, NM_008775, NM_008776, NM_010578, NM_007527, NM_011434, NM_001141946, NM_020009, NM_001164205, NM_007499, NM_001159517, NM_009458, NM_011917, NM_001113213, NM_011818, NM_011757, NM_009554, NM_009011, NM_026665, NM_008641, NM_001033244, NM_009743, NM_024168, NM_0010…	1805	148	5668	1.08208	1	0.999055	99.932
GOTERM_BP_FAT	GO:0007283~spermatogenesis	40	1.56924	0.420952	NM_021343, NM_027182, NM_146151, NM_010472, NM_148934, NM_013625, NM_016909, NM_001111119, NM_009544, NM_008775, NM_008776, NM_007527, NM_011434, NM_001141946, NM_001164205, NM_011917, NM_009458, NM_001159517, NM_011818, NM_001113213, NM_011757, NM_009554, NM_009011, NM_026665, NM_008641, NM_009743, NM_001044703, NM_024168, NM_010787, NM_001122604, NM_001122605, NM_001159548, NM_010418, NM_001044…	1805	118	5668	1.06446	1	0.999706	99.995
GOTERM_BP_FAT	GO:0048232~male gamete generation	40	1.56924	0.420952	NM_021343, NM_027182, NM_146151, NM_010472, NM_148934, NM_013625, NM_016909, NM_001111119, NM_009544, NM_008775, NM_008776, NM_007527, NM_011434, NM_001141946, NM_001164205, NM_011917, NM_009458, NM_001159517, NM_011818, NM_001113213, NM_011757, NM_009554, NM_009011, NM_026665, NM_008641, NM_009743, NM_001044703, NM_024168, NM_010787, NM_001122604, NM_001122605, NM_001159548, NM_010418, NM_001044…	1805	118	5668	1.06446	1	0.999706	99.995
GOTERM_BP_FAT	GO:0019953~sexual reproduction	54	2.11848	0.539998	NM_021343, NM_010760, NM_146151, NM_008628, NM_027182, NM_010472, NM_148934, NM_011462, NM_011668, NM_013625, NM_016909, NM_001111119, NM_009544, NM_008775, NM_008776, NM_010578, NM_007527, NM_011434, NM_001141946, NM_020009, NM_001164205, NM_007499, NM_001159517, NM_009458, NM_011917, NM_001113213, NM_011818, NM_011757, NM_009554, NM_009011, NM_026665, NM_008641, NM_001033244, NM_009743, NM_0241…	1805	167	5668	1.01538	1	0.999955	99.9999
Annotation Cluster 42	Enrichment Score: 0.4240260577180231
Category	Term	Count	%	PValue	Genes	List Total	Pop Hits	Pop Total	Fold Enrichment	Bonferroni	Benjamini	FDR
GOTERM_BP_FAT	GO:0009116~nucleoside metabolic process	18	0.706159	0.0500892	NM_145962, NM_009477, NM_019730, NM_144806, NM_172990, NM_026364, NM_134017, NM_001037746, NM_026551, NM_018757, NM_027896, NM_178071, NM_001159646, NM_172146, NM_024433, NM_021463, NM_008786, NM_013556, NM_023595, NM_138302	1805	37	5668	1.52765	1	0.78029	60.6031
GOTERM_BP_FAT	GO:0009119~ribonucleoside metabolic process	11	0.431542	0.346044	NM_145962, NM_134017, NM_009477, NM_026551, NM_018757, NM_178071, NM_027896, NM_019730, NM_008786, NM_013556, NM_172990	1805	27	5668	1.27933	1	0.999129	99.9547
GOTERM_BP_FAT	GO:0015937~coenzyme A biosynthetic process	4	0.156924	0.394677	NM_145962, NM_026551, NM_027896, NM_172990	1805	7	5668	1.79438	1	0.999649	99.9888
GOTERM_BP_FAT	GO:0046128~purine ribonucleoside metabolic process	7	0.274617	0.468715	NM_145962, NM_134017, NM_026551, NM_027896, NM_008786, NM_013556, NM_172990	1805	17	5668	1.29301	1	0.999871	99.999
GOTERM_BP_FAT	GO:0042278~purine nucleoside metabolic process	7	0.274617	0.468715	NM_145962, NM_134017, NM_026551, NM_027896, NM_008786, NM_013556, NM_172990	1805	17	5668	1.29301	1	0.999871	99.999
GOTERM_BP_FAT	GO:0015936~coenzyme A metabolic process	4	0.156924	0.494442	NM_145962, NM_026551, NM_027896, NM_172990	1805	8	5668	1.57008	1	0.999914	99.9996
GOTERM_BP_FAT	GO:0033865~nucleoside bisphosphate metabolic process	4	0.156924	0.585134	NM_145962, NM_026551, NM_027896, NM_172990	1805	9	5668	1.39563	1	0.999978	100
GOTERM_BP_FAT	GO:0009108~coenzyme biosynthetic process	11	0.431542	0.932147	NM_145962, NM_024471, NM_001113374, NM_008129, NM_001113375, NM_008062, NM_172990, NM_021524, NM_010911, NM_026551, NM_027896, NM_013826, NM_010022	1805	44	5668	0.785042	1	1	100
Annotation Cluster 43	Enrichment Score: 0.40825920502354873
Category	Term	Count	%	PValue	Genes	List Total	Pop Hits	Pop Total	Fold Enrichment	Bonferroni	Benjamini	FDR
GOTERM_BP_FAT	GO:0032107~regulation of response to nutrient levels	4	0.156924	0.187997	NM_020009, NM_019584, NM_008720, NM_145076	1805	5	5668	2.51213	1	0.988685	97.7061
GOTERM_BP_FAT	GO:0032104~regulation of response to extracellular stimulus	4	0.156924	0.187997	NM_020009, NM_019584, NM_008720, NM_145076	1805	5	5668	2.51213	1	0.988685	97.7061
GOTERM_BP_FAT	GO:0010506~regulation of autophagy	3	0.117693	0.380649	NM_020009, NM_019584, NM_008720	1805	4	5668	2.35512	1	0.999567	99.9831
GOTERM_BP_FAT	GO:0016241~regulation of macroautophagy	3	0.117693	0.380649	NM_020009, NM_019584, NM_008720	1805	4	5668	2.35512	1	0.999567	99.9831
GOTERM_BP_FAT	GO:0031329~regulation of cellular catabolic process	5	0.196155	0.698646	NM_020009, NM_019719, NM_019584, NM_008720, NM_001163689	1805	14	5668	1.12149	1	0.999997	100
GOTERM_BP_FAT	GO:0032101~regulation of response to external stimulus	4	0.156924	0.992745	NM_020009, NM_019584, NM_008720, NM_145076	1805	24	5668	0.523361	1	1	100
Annotation Cluster 44	Enrichment Score: 0.36707367788913253
Category	Term	Count	%	PValue	Genes	List Total	Pop Hits	Pop Total	Fold Enrichment	Bonferroni	Benjamini	FDR
GOTERM_BP_FAT	GO:0018196~peptidyl-asparagine modification	3	0.117693	0.380649	NM_019642, NM_007838, NM_024222	1805	4	5668	2.35512	1	0.999567	99.9831
GOTERM_BP_FAT	GO:0018279~protein amino acid N-linked glycosylation via asparagine	3	0.117693	0.380649	NM_019642, NM_007838, NM_024222	1805	4	5668	2.35512	1	0.999567	99.9831
GOTERM_BP_FAT	GO:0006487~protein amino acid N-linked glycosylation	6	0.235386	0.546675	NM_008925, NM_008060, NM_001081264, NM_019642, NM_007838, NM_024222	1805	15	5668	1.25607	1	0.999961	99.9999
Annotation Cluster 45	Enrichment Score: 0.36690859742769055
Category	Term	Count	%	PValue	Genes	List Total	Pop Hits	Pop Total	Fold Enrichment	Bonferroni	Benjamini	FDR
GOTERM_BP_FAT	GO:0051648~vesicle localization	4	0.156924	0.394677	NM_010864, NM_019661, NM_008943, NM_134089	1805	7	5668	1.79438	1	0.999649	99.9888
GOTERM_BP_FAT	GO:0051650~establishment of vesicle localization	4	0.156924	0.394677	NM_010864, NM_019661, NM_008943, NM_134089	1805	7	5668	1.79438	1	0.999649	99.9888
GOTERM_BP_FAT	GO:0006903~vesicle targeting	3	0.117693	0.509084	NM_019661, NM_008943, NM_134089	1805	5	5668	1.8841	1	0.99993	99.9997
Annotation Cluster 46	Enrichment Score: 0.366396338514096
Category	Term	Count	%	PValue	Genes	List Total	Pop Hits	Pop Total	Fold Enrichment	Bonferroni	Benjamini	FDR
GOTERM_BP_FAT	GO:0009069~serine family amino acid metabolic process	8	0.313849	0.220803	NM_010911, NM_026572, NM_133900, NM_008129, NM_138595, NM_009171, NM_001163311, NM_177420	1805	16	5668	1.57008	1	0.994064	98.9138
GOTERM_BP_FAT	GO:0006563~L-serine metabolic process	4	0.156924	0.290169	NM_133900, NM_009171, NM_001163311, NM_177420	1805	6	5668	2.09344	1	0.998182	99.7996
GOTERM_BP_FAT	GO:0009070~serine family amino acid biosynthetic process	3	0.117693	0.618542	NM_133900, NM_001163311, NM_177420	1805	6	5668	1.57008	1	0.999987	100
GOTERM_BP_FAT	GO:0008652~cellular amino acid biosynthetic process	8	0.313849	0.863753	NM_012055, NM_134017, NM_133900, NM_027744, NM_001163311, NM_010325, NM_177420, NM_133728	1805	29	5668	0.866253	1	1	100
Annotation Cluster 47	Enrichment Score: 0.3317913921760063
Category	Term	Count	%	PValue	Genes	List Total	Pop Hits	Pop Total	Fold Enrichment	Bonferroni	Benjamini	FDR
GOTERM_BP_FAT	GO:0010970~microtubule-based transport	7	0.274617	0.267496	NM_145999, NM_023317, NM_008448, NM_001114085, NM_023668, NM_146182, NM_153176, NM_013625	1805	14	5668	1.57008	1	0.997167	99.6456
GOTERM_BP_FAT	GO:0047496~vesicle transport along microtubule	4	0.156924	0.290169	NM_023317, NM_008448, NM_001114085, NM_023668, NM_013625	1805	6	5668	2.09344	1	0.998182	99.7996
GOTERM_BP_FAT	GO:0007018~microtubule-based movement	19	0.74539	0.530286	NM_001039179, NM_145999, NM_023317, NM_001039180, NM_011654, NM_011653, NM_008448, NM_139303, NM_145588, NM_023668, NM_153176, NM_010060, NM_013625, NM_024245, NM_134471, NM_146116, NM_025947, NM_001114085, NM_019785, NM_146182, NM_009004	1805	56	5668	1.06541	1	0.99995	99.9999
GOTERM_BP_FAT	GO:0030705~cytoskeleton-dependent intracellular transport	8	0.313849	0.683687	NM_010864, NM_145999, NM_023317, NM_008448, NM_001114085, NM_023668, NM_146182, NM_153176, NM_013625	1805	24	5668	1.04672	1	0.999996	100
GOTERM_BP_FAT	GO:0008088~axon cargo transport	3	0.117693	0.779303	NM_023668, NM_153176, NM_013625	1805	8	5668	1.17756	1	1	100
Annotation Cluster 48	Enrichment Score: 0.3272538690732133
Category	Term	Count	%	PValue	Genes	List Total	Pop Hits	Pop Total	Fold Enrichment	Bonferroni	Benjamini	FDR
GOTERM_BP_FAT	GO:0006612~protein targeting to membrane	7	0.274617	0.267496	NM_019502, NM_025691, NM_001024854, NM_013897, NM_025527, NM_013899, NM_012058, NM_013896	1805	14	5668	1.57008	1	0.997167	99.6456
GOTERM_BP_FAT	GO:0006614~SRP-dependent cotranslational protein targeting to membrane	3	0.117693	0.509084	NM_025691, NM_025527, NM_012058	1805	5	5668	1.8841	1	0.99993	99.9997
GOTERM_BP_FAT	GO:0006613~cotranslational protein targeting to membrane	3	0.117693	0.509084	NM_025691, NM_025527, NM_012058	1805	5	5668	1.8841	1	0.99993	99.9997
GOTERM_BP_FAT	GO:0045047~protein targeting to ER	3	0.117693	0.708088	NM_025691, NM_025527, NM_012058	1805	7	5668	1.34579	1	0.999997	100
Annotation Cluster 49	Enrichment Score: 0.32018708097091914
Category	Term	Count	%	PValue	Genes	List Total	Pop Hits	Pop Total	Fold Enrichment	Bonferroni	Benjamini	FDR
GOTERM_BP_FAT	GO:0000226~microtubule cytoskeleton organization	28	1.09847	0.336696	NM_178337, NM_027556, NM_019674, NM_001014976, NM_001039088, NM_139303, NM_001141978, NM_148934, NM_001162870, NM_023668, NM_029437, NM_008722, NM_027411, NM_013625, NM_001141975, NM_016962, NM_146089, NM_001114085, NM_009689, NM_173013, NM_023294, NM_007790, NM_028112, NM_023317, NM_011654, NM_001012273, NM_009458, NM_001163042, NM_001142732, NM_011239, NM_001040435, NM_008787, NM_146159, NM_029…	1805	78	5668	1.12724	1	0.999081	99.9414
GOTERM_BP_FAT	GO:0007017~microtubule-based process	45	1.7654	0.40887	NM_001141978, NM_148934, NM_023668, NM_001162870, NM_153176, NM_027411, NM_001141975, NM_013625, NM_146089, NM_024245, NM_134471, NM_001114085, NM_017470, NM_009689, NM_146182, NM_009004, NM_028112, NM_001039179, NM_145999, NM_023317, NM_011654, NM_011653, NM_001012273, NM_011917, NM_009458, NM_023651, NM_001163042, NM_001040435, NM_008787, NM_019785, NM_029621, NM_027556, NM_178337, NM_001039180…	1805	133	5668	1.06246	1	0.999629	99.9927
GOTERM_BP_FAT	GO:0007010~cytoskeleton organization	54	2.11848	0.795456	NM_007862, NM_146151, NM_015756, NM_010472, NM_009798, NM_001141978, NM_148934, NM_001162870, NM_023668, NM_027411, NM_013625, NM_001141975, NM_146089, NM_001037761, NM_016802, NM_008857, NM_001114085, NM_008001, NM_009007, NM_009689, NM_010578, NM_011434, NM_001077595, NM_028112, NM_001077596, NM_023317, NM_011654, NM_009499, NM_021500, NM_001012273, NM_009458, NM_009510, NM_001163042, NM_001040…	1805	181	5668	0.936845	1	1	100
Annotation Cluster 50	Enrichment Score: 0.3195032708228709
Category	Term	Count	%	PValue	Genes	List Total	Pop Hits	Pop Total	Fold Enrichment	Bonferroni	Benjamini	FDR
GOTERM_BP_FAT	GO:0032270~positive regulation of cellular protein metabolic process	16	0.627697	0.347157	NM_020009, NM_145833, NM_008943, NM_021501, NM_053009, NM_008884, NM_138748, NM_008540, NM_009870, NM_019719, NM_001127233, NM_008583, NM_172150, NM_145420, NM_172265, NM_025338, NM_178087	1805	42	5668	1.19625	1	0.999121	99.956
GOTERM_BP_FAT	GO:0031401~positive regulation of protein modification process	11	0.431542	0.396721	NM_020009, NM_019719, NM_001127233, NM_008943, NM_021501, NM_008583, NM_053009, NM_145420, NM_008884, NM_138748, NM_008540, NM_178087	1805	28	5668	1.23364	1	0.99964	99.9895
GOTERM_BP_FAT	GO:0051247~positive regulation of protein metabolic process	18	0.706159	0.422252	NM_020009, NM_145833, NM_008943, NM_021501, NM_053009, NM_053208, NM_008884, NM_138748, NM_008540, NM_009870, NM_007462, NM_019719, NM_001127233, NM_008583, NM_172150, NM_145420, NM_172265, NM_025338, NM_178087	1805	50	5668	1.13046	1	0.999705	99.9952
GOTERM_BP_FAT	GO:0031399~regulation of protein modification process	19	0.74539	0.906574	NM_008363, NM_020009, NM_010887, NM_008943, NM_021501, NM_053009, NM_001081049, NM_009458, NM_008378, NM_008019, NM_008884, NM_138748, NM_008540, NM_019719, NM_001127233, NM_008583, NM_026842, NM_145420, NM_007527, NM_178087	1805	71	5668	0.840326	1	1	100
Annotation Cluster 51	Enrichment Score: 0.31056217603390684
Category	Term	Count	%	PValue	Genes	List Total	Pop Hits	Pop Total	Fold Enrichment	Bonferroni	Benjamini	FDR
GOTERM_BP_FAT	GO:0019395~fatty acid oxidation	8	0.313849	0.168128	NM_197985, NM_001013367, NM_178878, NM_028320, NM_008292, NM_010023, NM_007382, NM_023651	1805	15	5668	1.67476	1	0.983897	96.4446
GOTERM_BP_FAT	GO:0034440~lipid oxidation	8	0.313849	0.168128	NM_197985, NM_001013367, NM_178878, NM_028320, NM_008292, NM_010023, NM_007382, NM_023651	1805	15	5668	1.67476	1	0.983897	96.4446
GOTERM_BP_FAT	GO:0006635~fatty acid beta-oxidation	4	0.156924	0.585134	NM_178878, NM_008292, NM_010023, NM_007382	1805	9	5668	1.39563	1	0.999978	100
GOTERM_BP_FAT	GO:0009062~fatty acid catabolic process	6	0.235386	0.612661	NM_001146057, NM_133348, NM_178878, NM_008292, NM_010023, NM_007382, NM_023651	1805	16	5668	1.17756	1	0.999987	100
GOTERM_BP_FAT	GO:0030258~lipid modification	9	0.35308	0.75092	NM_197985, NM_001013367, NM_178878, NM_028320, NM_008292, NM_010023, NM_007382, NM_181414, NM_023651	1805	29	5668	0.974534	1	0.999999	100
GOTERM_BP_FAT	GO:0044242~cellular lipid catabolic process	9	0.35308	0.892709	NM_001146057, NM_029945, NM_133348, NM_178878, NM_001163689, NM_008292, NM_010023, NM_007382, NM_023651, NM_008874	1805	34	5668	0.83122	1	1	100
GOTERM_BP_FAT	GO:0016042~lipid catabolic process	15	0.588466	0.986293	NM_001146057, NM_029945, NM_008917, NM_007382, NM_023651, NM_013625, NM_008874, NM_023196, NM_007453, NM_133348, NM_183423, NM_178878, NM_008775, NM_008776, NM_008292, NM_001163689, NM_010023	1805	68	5668	0.692684	1	1	100
Annotation Cluster 52	Enrichment Score: 0.3082041343885051
Category	Term	Count	%	PValue	Genes	List Total	Pop Hits	Pop Total	Fold Enrichment	Bonferroni	Benjamini	FDR
GOTERM_BP_FAT	GO:0006220~pyrimidine nucleotide metabolic process	10	0.392311	0.0573368	NM_025647, NM_009477, NM_001105667, NM_018757, NM_178071, NM_018737, NM_001159646, NM_021288, NM_016748, NM_019730, NM_023595	1805	17	5668	1.84716	1	0.813463	65.7099
GOTERM_BP_FAT	GO:0006221~pyrimidine nucleotide biosynthetic process	8	0.313849	0.168128	NM_025647, NM_001105667, NM_018757, NM_178071, NM_018737, NM_021288, NM_016748, NM_019730	1805	15	5668	1.67476	1	0.983897	96.4446
GOTERM_BP_FAT	GO:0006213~pyrimidine nucleoside metabolic process	6	0.235386	0.40134	NM_009477, NM_018757, NM_178071, NM_001159646, NM_019730, NM_023595, NM_138302	1805	13	5668	1.44931	1	0.999583	99.9909
GOTERM_BP_FAT	GO:0009147~pyrimidine nucleoside triphosphate metabolic process	4	0.156924	0.494442	NM_018757, NM_178071, NM_001159646, NM_019730, NM_023595	1805	8	5668	1.57008	1	0.999914	99.9996
GOTERM_BP_FAT	GO:0006183~GTP biosynthetic process	3	0.117693	0.618542	NM_018757, NM_178071, NM_019730	1805	6	5668	1.57008	1	0.999987	100
GOTERM_BP_FAT	GO:0006241~CTP biosynthetic process	3	0.117693	0.618542	NM_018757, NM_178071, NM_019730	1805	6	5668	1.57008	1	0.999987	100
GOTERM_BP_FAT	GO:0006228~UTP biosynthetic process	3	0.117693	0.618542	NM_018757, NM_178071, NM_019730	1805	6	5668	1.57008	1	0.999987	100
GOTERM_BP_FAT	GO:0009209~pyrimidine ribonucleoside triphosphate biosynthetic process	3	0.117693	0.618542	NM_018757, NM_178071, NM_019730	1805	6	5668	1.57008	1	0.999987	100
GOTERM_BP_FAT	GO:0009208~pyrimidine ribonucleoside triphosphate metabolic process	3	0.117693	0.618542	NM_018757, NM_178071, NM_019730	1805	6	5668	1.57008	1	0.999987	100
GOTERM_BP_FAT	GO:0046051~UTP metabolic process	3	0.117693	0.618542	NM_018757, NM_178071, NM_019730	1805	6	5668	1.57008	1	0.999987	100
GOTERM_BP_FAT	GO:0046039~GTP metabolic process	3	0.117693	0.618542	NM_018757, NM_178071, NM_019730	1805	6	5668	1.57008	1	0.999987	100
GOTERM_BP_FAT	GO:0046036~CTP metabolic process	3	0.117693	0.618542	NM_018757, NM_178071, NM_019730	1805	6	5668	1.57008	1	0.999987	100
GOTERM_BP_FAT	GO:0046131~pyrimidine ribonucleoside metabolic process	4	0.156924	0.664629	NM_009477, NM_018757, NM_178071, NM_019730	1805	10	5668	1.25607	1	0.999995	100
GOTERM_BP_FAT	GO:0009148~pyrimidine nucleoside triphosphate biosynthetic process	3	0.117693	0.708088	NM_018757, NM_178071, NM_019730	1805	7	5668	1.34579	1	0.999997	100
GOTERM_BP_FAT	GO:0009220~pyrimidine ribonucleotide biosynthetic process	3	0.117693	0.779303	NM_018757, NM_178071, NM_019730	1805	8	5668	1.17756	1	1	100
GOTERM_BP_FAT	GO:0009218~pyrimidine ribonucleotide metabolic process	3	0.117693	0.779303	NM_018757, NM_178071, NM_019730	1805	8	5668	1.17756	1	1	100
Annotation Cluster 53	Enrichment Score: 0.30754100810646334
Category	Term	Count	%	PValue	Genes	List Total	Pop Hits	Pop Total	Fold Enrichment	Bonferroni	Benjamini	FDR
GOTERM_BP_FAT	GO:0009219~pyrimidine deoxyribonucleotide metabolic process	3	0.117693	0.380649	NM_001105667, NM_001159646, NM_021288, NM_023595	1805	4	5668	2.35512	1	0.999567	99.9831
GOTERM_BP_FAT	GO:0009394~2'-deoxyribonucleotide metabolic process	4	0.156924	0.494442	NM_001105667, NM_001159646, NM_001162521, NM_021288, NM_023595	1805	8	5668	1.57008	1	0.999914	99.9996
GOTERM_BP_FAT	GO:0009262~deoxyribonucleotide metabolic process	5	0.196155	0.634946	NM_001105667, NM_172733, NM_001159646, NM_001162521, NM_021288, NM_023595	1805	13	5668	1.20776	1	0.999991	100
Annotation Cluster 54	Enrichment Score: 0.29534364263966945
Category	Term	Count	%	PValue	Genes	List Total	Pop Hits	Pop Total	Fold Enrichment	Bonferroni	Benjamini	FDR
GOTERM_BP_FAT	GO:0032507~maintenance of protein location in cell	8	0.313849	0.121794	NM_028112, NM_010227, NM_025841, NM_001040435, NM_144925, NM_001039088, NM_007983, NM_008884, NM_001045529, NM_178087	1805	14	5668	1.79438	1	0.957473	90.5029
GOTERM_BP_FAT	GO:0051651~maintenance of location in cell	8	0.313849	0.220803	NM_028112, NM_010227, NM_025841, NM_001040435, NM_144925, NM_001039088, NM_007983, NM_008884, NM_001045529, NM_178087	1805	16	5668	1.57008	1	0.994064	98.9138
GOTERM_BP_FAT	GO:0046822~regulation of nucleocytoplasmic transport	9	0.35308	0.232629	NM_010227, NM_001109992, NM_011660, NM_001040435, NM_007983, NM_026554, NM_011317, NM_011202, NM_027892, NM_008540	1805	19	5668	1.48745	1	0.995193	99.1768
GOTERM_BP_FAT	GO:0051220~cytoplasmic sequestering of protein	3	0.117693	0.239377	NM_010227, NM_001040435, NM_007983	1805	3	5668	3.14017	1	0.99539	99.2986
GOTERM_BP_FAT	GO:0045185~maintenance of protein location	8	0.313849	0.338877	NM_028112, NM_010227, NM_025841, NM_001040435, NM_144925, NM_001039088, NM_007983, NM_008884, NM_001045529, NM_178087	1805	18	5668	1.39563	1	0.999098	99.9448
GOTERM_BP_FAT	GO:0032386~regulation of intracellular transport	9	0.35308	0.457174	NM_010227, NM_001109992, NM_011660, NM_001040435, NM_007983, NM_026554, NM_011317, NM_011202, NM_027892, NM_008540	1805	23	5668	1.22876	1	0.99985	99.9985
GOTERM_BP_FAT	GO:0051235~maintenance of location	8	0.313849	0.462622	NM_028112, NM_010227, NM_025841, NM_001040435, NM_144925, NM_001039088, NM_007983, NM_008884, NM_001045529, NM_178087	1805	20	5668	1.25607	1	0.999859	99.9987
GOTERM_BP_FAT	GO:0051051~negative regulation of transport	12	0.470773	0.491383	NM_153566, NM_010227, NM_001109992, NM_011660, NM_008826, NM_001047433, NM_011202, NM_001159510, NM_001017966, NM_001040435, NM_026000, NM_007983, NM_013633, NM_023544, NM_011862, NM_172254	1805	33	5668	1.14188	1	0.999914	99.9995
GOTERM_BP_FAT	GO:0051224~negative regulation of protein transport	5	0.196155	0.563067	NM_010227, NM_011660, NM_001040435, NM_001047433, NM_007983, NM_172254	1805	12	5668	1.3084	1	0.99997	100
GOTERM_BP_FAT	GO:0033157~regulation of intracellular protein transport	6	0.235386	0.612661	NM_010227, NM_001109992, NM_011660, NM_001040435, NM_007983, NM_011202, NM_008540	1805	16	5668	1.17756	1	0.999987	100
GOTERM_BP_FAT	GO:0042306~regulation of protein import into nucleus	4	0.156924	0.664629	NM_010227, NM_001040435, NM_007983, NM_008540	1805	10	5668	1.25607	1	0.999995	100
GOTERM_BP_FAT	GO:0042990~regulation of transcription factor import into nucleus	3	0.117693	0.708088	NM_010227, NM_001040435, NM_007983	1805	7	5668	1.34579	1	0.999997	100
GOTERM_BP_FAT	GO:0046823~negative regulation of nucleocytoplasmic transport	3	0.117693	0.779303	NM_011660, NM_001040435, NM_007983	1805	8	5668	1.17756	1	1	100
GOTERM_BP_FAT	GO:0032387~negative regulation of intracellular transport	3	0.117693	0.779303	NM_011660, NM_001040435, NM_007983	1805	8	5668	1.17756	1	1	100
GOTERM_BP_FAT	GO:0032880~regulation of protein localization	15	0.588466	0.793565	NM_010227, NM_025709, NM_027556, NM_001109992, NM_011660, NM_001159718, NM_001047433, NM_010891, NM_011202, NM_008540, NM_007462, NM_001161849, NM_016965, NM_001161847, NM_001040435, NM_008857, NM_133796, NM_007983, NM_011361, NM_172254	1805	51	5668	0.923578	1	1	100
GOTERM_BP_FAT	GO:0070201~regulation of establishment of protein localization	10	0.392311	0.831296	NM_025709, NM_010227, NM_027556, NM_001109992, NM_011660, NM_001040435, NM_008857, NM_001047433, NM_007983, NM_011202, NM_172254, NM_008540	1805	35	5668	0.89719	1	1	100
GOTERM_BP_FAT	GO:0051223~regulation of protein transport	8	0.313849	0.863753	NM_025709, NM_010227, NM_001109992, NM_011660, NM_001040435, NM_001047433, NM_007983, NM_011202, NM_172254, NM_008540	1805	29	5668	0.866253	1	1	100
GOTERM_BP_FAT	GO:0032388~positive regulation of intracellular transport	3	0.117693	0.877318	NM_010227, NM_026554, NM_008540	1805	10	5668	0.94205	1	1	100
GOTERM_BP_FAT	GO:0060341~regulation of cellular localization	17	0.666928	0.940976	NM_010227, NM_133828, NM_001109992, NM_011660, NM_009952, NM_008826, NM_001047433, NM_026554, NM_011317, NM_011202, NM_027892, NM_008540, NM_007462, NM_153792, NM_001040435, NM_026000, NM_001037726, NM_007983, NM_001026212, NM_013633, NM_172254	1805	67	5668	0.796759	1	1	100
Annotation Cluster 55	Enrichment Score: 0.2907274071248441
Category	Term	Count	%	PValue	Genes	List Total	Pop Hits	Pop Total	Fold Enrichment	Bonferroni	Benjamini	FDR
GOTERM_BP_FAT	GO:0008584~male gonad development	9	0.35308	0.138683	NM_008628, NM_011750, NM_011733, NM_139117, NM_007948, NM_009936, NM_207636, NM_008292, NM_009743, NM_007527	1805	17	5668	1.66244	1	0.970465	93.3208
GOTERM_BP_FAT	GO:0014003~oligodendrocyte development	5	0.196155	0.228404	NM_145445, NM_001127355, NM_001127356, NM_145371, NM_172265, NM_001111277	1805	8	5668	1.9626	1	0.994978	99.0906
GOTERM_BP_FAT	GO:0046660~female sex differentiation	10	0.392311	0.292023	NM_007531, NM_011668, NM_001033962, NM_134027, NM_145445, NM_009936, NM_001127355, NM_001127356, NM_013634, NM_172265, NM_007527, NM_009743, NM_011434	1805	23	5668	1.36529	1	0.998203	99.8089
GOTERM_BP_FAT	GO:0008406~gonad development	14	0.549235	0.30472	NM_008628, NM_011750, NM_139117, NM_011733, NM_007948, NM_011668, NM_001033962, NM_145445, NM_001127355, NM_009936, NM_001127356, NM_207636, NM_008292, NM_172265, NM_007527, NM_009743, NM_011434	1805	35	5668	1.25607	1	0.998608	99.8623
GOTERM_BP_FAT	GO:0048709~oligodendrocyte differentiation	5	0.196155	0.313056	NM_145445, NM_001127355, NM_001127356, NM_145371, NM_172265, NM_001111277	1805	9	5668	1.74454	1	0.99865	99.8894
GOTERM_BP_FAT	GO:0021782~glial cell development	6	0.235386	0.325845	NM_145445, NM_001127355, NM_001127356, NM_145371, NM_172265, NM_011434, NM_001111277	1805	12	5668	1.57008	1	0.998954	99.9213
GOTERM_BP_FAT	GO:0001541~ovarian follicle development	7	0.274617	0.333742	NM_145445, NM_001127355, NM_001127356, NM_011668, NM_172265, NM_009743, NM_007527, NM_001033962, NM_011434	1805	15	5668	1.46541	1	0.999045	99.9364
GOTERM_BP_FAT	GO:0046661~male sex differentiation	10	0.392311	0.398316	NM_008628, NM_010219, NM_011750, NM_011733, NM_139117, NM_007948, NM_009936, NM_207636, NM_008292, NM_009743, NM_007527	1805	25	5668	1.25607	1	0.999641	99.99
GOTERM_BP_FAT	GO:0046546~development of primary male sexual characteristics	9	0.35308	0.39973	NM_008628, NM_011750, NM_011733, NM_139117, NM_007948, NM_009936, NM_207636, NM_008292, NM_009743, NM_007527	1805	22	5668	1.28461	1	0.999626	99.9904
GOTERM_BP_FAT	GO:0008585~female gonad development	8	0.313849	0.462622	NM_145445, NM_001127355, NM_009936, NM_001127356, NM_011668, NM_172265, NM_009743, NM_007527, NM_001033962, NM_011434	1805	20	5668	1.25607	1	0.999859	99.9987
GOTERM_BP_FAT	GO:0022602~ovulation cycle process	7	0.274617	0.468715	NM_145445, NM_001127355, NM_001127356, NM_011668, NM_172265, NM_009743, NM_007527, NM_001033962, NM_011434	1805	17	5668	1.29301	1	0.999871	99.999
GOTERM_BP_FAT	GO:0042698~ovulation cycle	7	0.274617	0.468715	NM_145445, NM_001127355, NM_001127356, NM_011668, NM_172265, NM_009743, NM_007527, NM_001033962, NM_011434	1805	17	5668	1.29301	1	0.999871	99.999
GOTERM_BP_FAT	GO:0046545~development of primary female sexual characteristics	8	0.313849	0.522787	NM_145445, NM_001127355, NM_009936, NM_001127356, NM_011668, NM_172265, NM_009743, NM_007527, NM_001033962, NM_011434	1805	21	5668	1.19625	1	0.999946	99.9998
GOTERM_BP_FAT	GO:0009408~response to heat	5	0.196155	0.563067	NM_007842, NM_145445, NM_145371, NM_172265, NM_011434	1805	12	5668	1.3084	1	0.99997	100
GOTERM_BP_FAT	GO:0045137~development of primary sexual characteristics	14	0.549235	0.565434	NM_008628, NM_011750, NM_139117, NM_011733, NM_007948, NM_011668, NM_001033962, NM_145445, NM_001127355, NM_009936, NM_001127356, NM_207636, NM_008292, NM_172265, NM_007527, NM_009743, NM_011434	1805	41	5668	1.07225	1	0.99997	100
GOTERM_BP_FAT	GO:0042063~gliogenesis	8	0.313849	0.580213	NM_145445, NM_001127355, NM_001127356, NM_010882, NM_145371, NM_172265, NM_007614, NM_011434, NM_001111277	1805	22	5668	1.14188	1	0.999977	100
GOTERM_BP_FAT	GO:0048608~reproductive structure development	18	0.706159	0.608714	NM_007862, NM_010219, NM_008628, NM_010513, NM_011750, NM_139117, NM_011733, NM_007948, NM_011668, NM_007614, NM_001033962, NM_145445, NM_001127355, NM_009936, NM_001127356, NM_207636, NM_008292, NM_172265, NM_007527, NM_009743, NM_011434	1805	55	5668	1.02769	1	0.999986	100
GOTERM_BP_FAT	GO:0042552~myelination	8	0.313849	0.634043	NM_010864, NM_027130, NM_145445, NM_001127355, NM_001127356, NM_001159517, NM_010322, NM_172265, NM_011434	1805	23	5668	1.09223	1	0.999991	100
GOTERM_BP_FAT	GO:0010001~glial cell differentiation	7	0.274617	0.651615	NM_145445, NM_001127355, NM_001127356, NM_145371, NM_172265, NM_007614, NM_011434, NM_001111277	1805	20	5668	1.09906	1	0.999994	100
GOTERM_BP_FAT	GO:0001508~regulation of action potential	9	0.35308	0.666849	NM_010864, NM_010301, NM_027130, NM_145445, NM_001127355, NM_001127356, NM_001159517, NM_010322, NM_172265, NM_011434	1805	27	5668	1.04672	1	0.999995	100
GOTERM_BP_FAT	GO:0019228~regulation of action potential in neuron	8	0.313849	0.683687	NM_010864, NM_027130, NM_145445, NM_001127355, NM_001127356, NM_001159517, NM_010322, NM_172265, NM_011434	1805	24	5668	1.04672	1	0.999996	100
GOTERM_BP_FAT	GO:0008366~axon ensheathment	8	0.313849	0.683687	NM_010864, NM_027130, NM_145445, NM_001127355, NM_001127356, NM_001159517, NM_010322, NM_172265, NM_011434	1805	24	5668	1.04672	1	0.999996	100
GOTERM_BP_FAT	GO:0007272~ensheathment of neurons	8	0.313849	0.683687	NM_010864, NM_027130, NM_145445, NM_001127355, NM_001127356, NM_001159517, NM_010322, NM_172265, NM_011434	1805	24	5668	1.04672	1	0.999996	100
GOTERM_BP_FAT	GO:0007548~sex differentiation	17	0.666928	0.684814	NM_007531, NM_010219, NM_008628, NM_011750, NM_011733, NM_139117, NM_007948, NM_011668, NM_001033962, NM_134027, NM_145445, NM_001127355, NM_009936, NM_001127356, NM_207636, NM_008292, NM_013634, NM_172265, NM_007527, NM_009743, NM_011434	1805	54	5668	0.988571	1	0.999996	100
GOTERM_BP_FAT	GO:0009743~response to carbohydrate stimulus	4	0.156924	0.732368	NM_145445, NM_008826, NM_145371, NM_172265	1805	11	5668	1.14188	1	0.999998	100
GOTERM_BP_FAT	GO:0009746~response to hexose stimulus	4	0.156924	0.732368	NM_145445, NM_008826, NM_145371, NM_172265	1805	11	5668	1.14188	1	0.999998	100
GOTERM_BP_FAT	GO:0009749~response to glucose stimulus	4	0.156924	0.732368	NM_145445, NM_008826, NM_145371, NM_172265	1805	11	5668	1.14188	1	0.999998	100
GOTERM_BP_FAT	GO:0034284~response to monosaccharide stimulus	4	0.156924	0.732368	NM_145445, NM_008826, NM_145371, NM_172265	1805	11	5668	1.14188	1	0.999998	100
GOTERM_BP_FAT	GO:0009266~response to temperature stimulus	6	0.235386	0.772953	NM_007842, NM_145445, NM_145371, NM_007382, NM_172265, NM_011434	1805	19	5668	0.991631	1	0.999999	100
GOTERM_BP_FAT	GO:0048511~rhythmic process	9	0.35308	0.846966	NM_001136082, NM_011668, NM_001164081, NM_001033962, NM_009870, NM_145445, NM_001127355, NM_001127356, NM_011589, NM_172265, NM_007527, NM_009743, NM_011434	1805	32	5668	0.883172	1	1	100
GOTERM_BP_FAT	GO:0009566~fertilization	6	0.235386	0.937211	NM_011937, NM_011733, NM_139117, NM_207636, NM_011668, NM_009743, NM_007527, NM_001033962	1805	25	5668	0.75364	1	1	100
Annotation Cluster 56	Enrichment Score: 0.2896864454519117
Category	Term	Count	%	PValue	Genes	List Total	Pop Hits	Pop Total	Fold Enrichment	Bonferroni	Benjamini	FDR
GOTERM_BP_FAT	GO:0009411~response to UV	13	0.510004	0.259556	NM_146144, NM_011341, NM_008628, NM_009810, NM_007948, NM_008251, NM_008884, NM_009531, NM_001163703, NM_009480, NM_001127233, NM_022022, NM_007527, NM_178087	1805	31	5668	1.31684	1	0.996757	99.5691
GOTERM_BP_FAT	GO:0009314~response to radiation	29	1.1377	0.482605	NM_011341, NM_008628, NM_007948, NM_008884, NM_026636, NM_009480, NM_210071, NM_008142, NM_001127233, NM_025947, NM_145540, NM_010166, NM_001013577, NM_007527, NM_178087, NM_146144, NM_145956, NM_009810, NM_007499, NM_008251, NM_001160017, NM_028791, NM_001160016, NM_011307, NM_009531, NM_001163703, NM_181279, NM_019710, NM_053194, NM_211357, NM_022022, NM_011237, NM_181280, NM_181281, NM_181282,…	1805	86	5668	1.05889	1	0.999903	99.9994
GOTERM_BP_FAT	GO:0009416~response to light stimulus	16	0.627697	0.661115	NM_146144, NM_011341, NM_008628, NM_009810, NM_007948, NM_008251, NM_001160017, NM_008884, NM_001160016, NM_009531, NM_001163703, NM_009480, NM_008142, NM_001127233, NM_053194, NM_025947, NM_022022, NM_007527, NM_178087	1805	50	5668	1.00485	1	0.999995	100
GOTERM_BP_FAT	GO:0009628~response to abiotic stimulus	38	1.49078	0.837829	NM_011341, NM_008628, NM_007842, NM_007948, NM_008884, NM_007382, NM_026636, NM_009480, NM_008142, NM_210071, NM_001127233, NM_025947, NM_145445, NM_145540, NM_010166, NM_009007, NM_145371, NM_001013577, NM_007527, NM_178087, NM_011434, NM_001141946, NM_146144, NM_145956, NM_009810, NM_007499, NM_008251, NM_001160017, NM_001160016, NM_028791, NM_001163703, NM_011307, NM_009531, NM_181279, NM_0169…	1805	131	5668	0.910888	1	1	100
Annotation Cluster 57	Enrichment Score: 0.28335804642105383
Category	Term	Count	%	PValue	Genes	List Total	Pop Hits	Pop Total	Fold Enrichment	Bonferroni	Benjamini	FDR
GOTERM_BP_FAT	GO:0033599~regulation of mammary gland epithelial cell proliferation	3	0.117693	0.380649	NM_007531, NM_134027, NM_013634, NM_007527	1805	4	5668	2.35512	1	0.999567	99.9831
GOTERM_BP_FAT	GO:0045136~development of secondary sexual characteristics	3	0.117693	0.509084	NM_007531, NM_134027, NM_013634, NM_007527	1805	5	5668	1.8841	1	0.99993	99.9997
GOTERM_BP_FAT	GO:0050678~regulation of epithelial cell proliferation	8	0.313849	0.728805	NM_007862, NM_007531, NM_007462, NM_011492, NM_134027, NM_008251, NM_013634, NM_007614, NM_007527	1805	25	5668	1.00485	1	0.999998	100
Annotation Cluster 58	Enrichment Score: 0.28152555611517327
Category	Term	Count	%	PValue	Genes	List Total	Pop Hits	Pop Total	Fold Enrichment	Bonferroni	Benjamini	FDR
GOTERM_BP_FAT	GO:0070661~leukocyte proliferation	9	0.35308	0.138683	NM_001081635, NM_011830, NM_011563, NM_001127233, NM_008019, NM_009096, NM_013556, NM_011829, NM_007527	1805	17	5668	1.66244	1	0.970465	93.3208
GOTERM_BP_FAT	GO:0046651~lymphocyte proliferation	9	0.35308	0.138683	NM_001081635, NM_011830, NM_011563, NM_001127233, NM_008019, NM_009096, NM_013556, NM_011829, NM_007527	1805	17	5668	1.66244	1	0.970465	93.3208
GOTERM_BP_FAT	GO:0032943~mononuclear cell proliferation	9	0.35308	0.138683	NM_001081635, NM_011830, NM_011563, NM_001127233, NM_008019, NM_009096, NM_013556, NM_011829, NM_007527	1805	17	5668	1.66244	1	0.970465	93.3208
GOTERM_BP_FAT	GO:0033077~T cell differentiation in the thymus	6	0.235386	0.252039	NM_007462, NM_001127233, NM_025795, NM_009615, NM_009096, NM_007614, NM_001115132	1805	11	5668	1.71282	1	0.996323	99.4826
GOTERM_BP_FAT	GO:0042098~T cell proliferation	6	0.235386	0.252039	NM_001081635, NM_011563, NM_001127233, NM_008019, NM_009096, NM_007527	1805	11	5668	1.71282	1	0.996323	99.4826
GOTERM_BP_FAT	GO:0042110~T cell activation	17	0.666928	0.425385	NM_007862, NM_010508, NM_008943, NM_025795, NM_016670, NM_008914, NM_001018042, NM_001098425, NM_008019, NM_007614, NM_001115132, NM_001081635, NM_007462, NM_011563, NM_001127233, NM_009615, NM_021429, NM_009096, NM_007527	1805	47	5668	1.1358	1	0.999717	99.9957
GOTERM_BP_FAT	GO:0030217~T cell differentiation	10	0.392311	0.694991	NM_007462, NM_001127233, NM_016670, NM_025795, NM_009615, NM_008914, NM_001018042, NM_001098425, NM_009096, NM_021429, NM_007614, NM_001115132	1805	31	5668	1.01296	1	0.999997	100
GOTERM_BP_FAT	GO:0046649~lymphocyte activation	23	0.902315	0.790705	NM_007862, NM_008628, NM_008943, NM_025795, NM_007948, NM_001098425, NM_008019, NM_011829, NM_007614, NM_007462, NM_001127233, NM_001164149, NM_009615, NM_013556, NM_009096, NM_007527, NM_010508, NM_011830, NM_016670, NM_008914, NM_001018042, NM_001164151, NM_001115132, NM_001081635, NM_011563, NM_001164152, NM_001164153, NM_021429, NM_011548	1805	78	5668	0.925946	1	1	100
GOTERM_BP_FAT	GO:0030183~B cell differentiation	6	0.235386	0.876855	NM_001164152, NM_001164153, NM_001127233, NM_008628, NM_001164149, NM_009615, NM_001018042, NM_001098425, NM_001164151, NM_011548, NM_007527	1805	22	5668	0.856409	1	1	100
GOTERM_BP_FAT	GO:0048534~hemopoietic or lymphoid organ development	35	1.37309	0.878532	NM_134141, NM_001045807, NM_008628, NM_008943, NM_025795, NM_007948, NM_001081049, NM_026375, NM_001085473, NM_001098425, NM_008884, NM_007614, NM_001085472, NM_172416, NM_007462, NM_027324, NM_001127233, NM_001164149, NM_023190, NM_009615, NM_009096, NM_013634, NM_007527, NM_178087, NM_013672, NM_016670, NM_021500, NM_009370, NM_009533, NM_008914, NM_001018042, NM_001164151, NM_001162410, NM_008…	1805	124	5668	0.886337	1	1	100
GOTERM_BP_FAT	GO:0045321~leukocyte activation	23	0.902315	0.879661	NM_007862, NM_008628, NM_008943, NM_025795, NM_007948, NM_001098425, NM_008019, NM_011829, NM_007614, NM_007462, NM_001127233, NM_001164149, NM_009615, NM_013556, NM_009096, NM_007527, NM_010508, NM_011830, NM_016670, NM_008914, NM_001018042, NM_001164151, NM_001115132, NM_001081635, NM_011563, NM_001164152, NM_001164153, NM_021429, NM_011548	1805	83	5668	0.870167	1	1	100
GOTERM_BP_FAT	GO:0030097~hemopoiesis	32	1.25539	0.881002	NM_134141, NM_008628, NM_008943, NM_025795, NM_007948, NM_001081049, NM_026375, NM_001085473, NM_001098425, NM_008884, NM_007614, NM_001085472, NM_172416, NM_007462, NM_027324, NM_001127233, NM_001164149, NM_023190, NM_009615, NM_009096, NM_013634, NM_007527, NM_178087, NM_013672, NM_016670, NM_021500, NM_009533, NM_008914, NM_001018042, NM_001164151, NM_001162410, NM_008062, NM_019567, NM_001115…	1805	114	5668	0.88145	1	1	100
GOTERM_BP_FAT	GO:0030098~lymphocyte differentiation	13	0.510004	0.88186	NM_008628, NM_025795, NM_016670, NM_008914, NM_001018042, NM_001098425, NM_001164151, NM_007614, NM_001115132, NM_007462, NM_001164152, NM_001127233, NM_001164153, NM_001164149, NM_009615, NM_009096, NM_021429, NM_011548, NM_007527	1805	48	5668	0.850462	1	1	100
GOTERM_BP_FAT	GO:0002521~leukocyte differentiation	16	0.627697	0.88708	NM_008943, NM_008628, NM_016670, NM_025795, NM_008914, NM_001018042, NM_001098425, NM_001164151, NM_001162410, NM_007614, NM_001115132, NM_172416, NM_007462, NM_001164152, NM_001127233, NM_001164153, NM_001164149, NM_009615, NM_009096, NM_021429, NM_011548, NM_007527, NM_007700	1805	59	5668	0.85157	1	1	100
GOTERM_BP_FAT	GO:0001775~cell activation	23	0.902315	0.926897	NM_007862, NM_008628, NM_008943, NM_025795, NM_007948, NM_001098425, NM_008019, NM_011829, NM_007614, NM_007462, NM_001127233, NM_001164149, NM_009615, NM_013556, NM_009096, NM_007527, NM_010508, NM_011830, NM_016670, NM_008914, NM_001018042, NM_001164151, NM_001115132, NM_001081635, NM_011563, NM_001164152, NM_001164153, NM_021429, NM_011548	1805	87	5668	0.830159	1	1	100
GOTERM_BP_FAT	GO:0002520~immune system development	35	1.37309	0.963883	NM_134141, NM_001045807, NM_008628, NM_008943, NM_025795, NM_007948, NM_001081049, NM_026375, NM_001085473, NM_001098425, NM_008884, NM_007614, NM_001085472, NM_172416, NM_007462, NM_027324, NM_001127233, NM_001164149, NM_023190, NM_009615, NM_009096, NM_013634, NM_007527, NM_178087, NM_013672, NM_016670, NM_021500, NM_009370, NM_009533, NM_008914, NM_001018042, NM_001164151, NM_001162410, NM_008…	1805	135	5668	0.814117	1	1	100
GOTERM_BP_FAT	GO:0042113~B cell activation	7	0.274617	0.990583	NM_001164152, NM_001164153, NM_001127233, NM_008628, NM_007948, NM_001164149, NM_009615, NM_001018042, NM_001098425, NM_001164151, NM_011548, NM_007527	1805	37	5668	0.594085	1	1	100
Annotation Cluster 59	Enrichment Score: 0.2792797395344627
Category	Term	Count	%	PValue	Genes	List Total	Pop Hits	Pop Total	Fold Enrichment	Bonferroni	Benjamini	FDR
GOTERM_BP_FAT	GO:0019725~cellular homeostasis	59	2.31463	0.117632	NM_007862, NM_011660, NM_008943, NM_145367, NM_019652, NM_145518, NM_010864, NM_008142, NM_023671, NM_001127233, NM_007527, NM_175150, NM_011434, NM_145999, NM_009787, NM_008129, NM_012021, NM_008917, NM_001159517, NM_053208, NM_001160017, NM_010322, NM_001160016, NM_026559, NM_012019, NM_009691, NM_001037279, NM_020569, NM_007452, NM_007453, NM_009592, NM_011361, NM_172265, NM_007868, NM_148952,…	1805	159	5668	1.16522	1	0.953397	89.6532
GOTERM_BP_FAT	GO:0006879~cellular iron ion homeostasis	6	0.235386	0.122588	NM_010239, NM_022655, NM_011638, NM_009592, NM_027179, NM_134118, NM_011434	1805	9	5668	2.09344	1	0.957384	90.6573
GOTERM_BP_FAT	GO:0042592~homeostatic process	90	3.5308	0.167363	NM_007862, NM_011660, NM_019652, NM_001039521, NM_145518, NM_010864, NM_023671, NM_009007, NM_007527, NM_175150, NM_011434, NM_009906, NM_145999, NM_021500, NM_009787, NM_008917, NM_026009, NM_053208, NM_008914, NM_001018042, NM_010322, NM_008062, NM_001037279, NM_007452, NM_008583, NM_007453, NM_009592, NM_023409, NM_007868, NM_172265, NM_010239, NM_008720, NM_001085473, NM_008722, NM_001098425,…	1805	256	5668	1.10396	1	0.984034	96.3849
GOTERM_BP_FAT	GO:0055072~iron ion homeostasis	6	0.235386	0.40134	NM_010239, NM_022655, NM_011638, NM_009592, NM_027179, NM_134118, NM_011434	1805	13	5668	1.44931	1	0.999583	99.9909
GOTERM_BP_FAT	GO:0055080~cation homeostasis	22	0.863084	0.580147	NM_010239, NM_008943, NM_019652, NM_010882, NM_008019, NM_175025, NM_001161849, NM_008142, NM_022655, NM_001161847, NM_001127233, NM_007527, NM_011434, NM_134118, NM_011638, NM_008917, NM_026009, NM_001160017, NM_027179, NM_001160016, NM_016981, NM_009720, NM_009691, NM_010756, NM_009592, NM_011361, NM_145076	1805	67	5668	1.0311	1	0.999978	100
GOTERM_BP_FAT	GO:0030003~cellular cation homeostasis	19	0.74539	0.60098	NM_010239, NM_008943, NM_011638, NM_008917, NM_019652, NM_027179, NM_010882, NM_001160017, NM_008019, NM_001160016, NM_175025, NM_001161849, NM_022655, NM_009691, NM_009720, NM_008142, NM_001127233, NM_001161847, NM_010756, NM_009592, NM_011361, NM_007527, NM_134118, NM_011434	1805	58	5668	1.02868	1	0.999983	100
GOTERM_BP_FAT	GO:0050801~ion homeostasis	34	1.33386	0.623517	NM_007862, NM_010239, NM_008943, NM_019652, NM_010882, NM_008019, NM_145518, NM_175025, NM_010864, NM_001161849, NM_022655, NM_008142, NM_001161847, NM_001127233, NM_145445, NM_001127355, NM_001127356, NM_007527, NM_134118, NM_011434, NM_010301, NM_027130, NM_008129, NM_011638, NM_008917, NM_001159517, NM_026009, NM_001160038, NM_027179, NM_001160017, NM_001160016, NM_010322, NM_001160039, NM_016…	1805	107	5668	0.99781	1	0.999988	100
GOTERM_BP_FAT	GO:0006873~cellular ion homeostasis	31	1.21616	0.665207	NM_007862, NM_010239, NM_008943, NM_019652, NM_010882, NM_008019, NM_145518, NM_175025, NM_010864, NM_001161849, NM_022655, NM_008142, NM_001161847, NM_001127233, NM_145445, NM_001127355, NM_001127356, NM_007527, NM_134118, NM_011434, NM_010301, NM_027130, NM_008129, NM_011638, NM_008917, NM_001159517, NM_001160038, NM_027179, NM_001160017, NM_001160016, NM_010322, NM_001160039, NM_009691, NM_009…	1805	99	5668	0.983284	1	0.999995	100
GOTERM_BP_FAT	GO:0055082~cellular chemical homeostasis	31	1.21616	0.712753	NM_007862, NM_010239, NM_008943, NM_019652, NM_010882, NM_008019, NM_145518, NM_175025, NM_010864, NM_001161849, NM_022655, NM_008142, NM_001161847, NM_001127233, NM_145445, NM_001127355, NM_001127356, NM_007527, NM_134118, NM_011434, NM_010301, NM_027130, NM_008129, NM_011638, NM_008917, NM_001159517, NM_001160038, NM_027179, NM_001160017, NM_001160016, NM_010322, NM_001160039, NM_009691, NM_009…	1805	101	5668	0.963813	1	0.999998	100
GOTERM_BP_FAT	GO:0048878~chemical homeostasis	41	1.60847	0.720302	NM_007862, NM_008943, NM_019652, NM_145518, NM_009480, NM_010864, NM_008142, NM_001127233, NM_007527, NM_011434, NM_024195, NM_001109992, NM_008129, NM_008917, NM_001159517, NM_026009, NM_001160017, NM_011202, NM_001160016, NM_010322, NM_009691, NM_020569, NM_009592, NM_011361, NM_023409, NM_172265, NM_010239, NM_008720, NM_010882, NM_213659, NM_008019, NM_011486, NM_175025, NM_001161849, NM_0226…	1805	134	5668	0.960797	1	0.999998	100
GOTERM_BP_FAT	GO:0030005~cellular di-, tri-valent inorganic cation homeostasis	14	0.549235	0.804893	NM_010239, NM_008943, NM_011638, NM_010882, NM_001160017, NM_027179, NM_008019, NM_001160016, NM_175025, NM_022655, NM_009720, NM_008142, NM_009691, NM_009592, NM_007527, NM_011434, NM_134118	1805	48	5668	0.915882	1	1	100
GOTERM_BP_FAT	GO:0055066~di-, tri-valent inorganic cation homeostasis	16	0.627697	0.830695	NM_010239, NM_008943, NM_011638, NM_026009, NM_010882, NM_001160017, NM_027179, NM_008019, NM_001160016, NM_175025, NM_022655, NM_009691, NM_009720, NM_008142, NM_009592, NM_145076, NM_007527, NM_011434, NM_134118	1805	56	5668	0.89719	1	1	100
GOTERM_BP_FAT	GO:0055065~metal ion homeostasis	10	0.392311	0.831296	NM_008943, NM_019652, NM_026009, NM_010882, NM_001160017, NM_008019, NM_001160016, NM_175025, NM_001161849, NM_008142, NM_001161847, NM_011361, NM_145076, NM_007527	1805	35	5668	0.89719	1	1	100
GOTERM_BP_FAT	GO:0055074~calcium ion homeostasis	8	0.313849	0.923905	NM_008142, NM_008943, NM_026009, NM_001160017, NM_010882, NM_008019, NM_001160016, NM_145076, NM_007527, NM_175025	1805	32	5668	0.785042	1	1	100
GOTERM_BP_FAT	GO:0006875~cellular metal ion homeostasis	8	0.313849	0.938015	NM_001161849, NM_008142, NM_001161847, NM_008943, NM_019652, NM_011361, NM_001160017, NM_010882, NM_008019, NM_001160016, NM_007527, NM_175025	1805	33	5668	0.761252	1	1	100
GOTERM_BP_FAT	GO:0006874~cellular calcium ion homeostasis	6	0.235386	0.981634	NM_008142, NM_008943, NM_001160017, NM_010882, NM_008019, NM_001160016, NM_007527, NM_175025	1805	30	5668	0.628033	1	1	100
Annotation Cluster 60	Enrichment Score: 0.2770335685986825
Category	Term	Count	%	PValue	Genes	List Total	Pop Hits	Pop Total	Fold Enrichment	Bonferroni	Benjamini	FDR
GOTERM_BP_FAT	GO:0018210~peptidyl-threonine modification	5	0.196155	0.399646	NM_020009, NM_001163643, NM_009582, NM_001042634, NM_023525, NM_023209	1805	10	5668	1.57008	1	0.999639	99.9904
GOTERM_BP_FAT	GO:0018107~peptidyl-threonine phosphorylation	5	0.196155	0.399646	NM_020009, NM_001163643, NM_009582, NM_001042634, NM_023525, NM_023209	1805	10	5668	1.57008	1	0.999639	99.9904
GOTERM_BP_FAT	GO:0018209~peptidyl-serine modification	5	0.196155	0.698646	NM_001163643, NM_009582, NM_001038663, NM_011949, NM_001042634, NM_023209, NM_001045529	1805	14	5668	1.12149	1	0.999997	100
GOTERM_BP_FAT	GO:0018105~peptidyl-serine phosphorylation	5	0.196155	0.698646	NM_001163643, NM_009582, NM_001038663, NM_011949, NM_001042634, NM_023209, NM_001045529	1805	14	5668	1.12149	1	0.999997	100
Annotation Cluster 61	Enrichment Score: 0.2750160413913364
Category	Term	Count	%	PValue	Genes	List Total	Pop Hits	Pop Total	Fold Enrichment	Bonferroni	Benjamini	FDR
GOTERM_BP_FAT	GO:0017148~negative regulation of translation	8	0.313849	0.121794	NM_007918, NM_001113189, NM_026420, NM_144925, NM_175375, NM_001164079, NM_001113188, NM_172265, NM_011585, NM_012058, NM_001164078	1805	14	5668	1.79438	1	0.957473	90.5029
GOTERM_BP_FAT	GO:0032269~negative regulation of cellular protein metabolic process	14	0.549235	0.391399	NM_007918, NM_026420, NM_001113189, NM_008943, NM_001164079, NM_009458, NM_008378, NM_008019, NM_138748, NM_012058, NM_001164078, NM_175375, NM_144925, NM_001113188, NM_172265, NM_007527, NM_011585	1805	37	5668	1.18817	1	0.999661	99.9877
GOTERM_BP_FAT	GO:0051248~negative regulation of protein metabolic process	15	0.588466	0.43206	NM_007918, NM_010227, NM_026420, NM_001113189, NM_008943, NM_001164079, NM_009458, NM_008378, NM_008019, NM_138748, NM_012058, NM_001164078, NM_175375, NM_144925, NM_001113188, NM_172265, NM_007527, NM_011585	1805	41	5668	1.14884	1	0.999743	99.9965
GOTERM_BP_FAT	GO:0045936~negative regulation of phosphate metabolic process	6	0.235386	0.546675	NM_008943, NM_009458, NM_008378, NM_008019, NM_138748, NM_007527	1805	15	5668	1.25607	1	0.999961	99.9999
GOTERM_BP_FAT	GO:0010563~negative regulation of phosphorus metabolic process	6	0.235386	0.546675	NM_008943, NM_009458, NM_008378, NM_008019, NM_138748, NM_007527	1805	15	5668	1.25607	1	0.999961	99.9999
GOTERM_BP_FAT	GO:0001933~negative regulation of protein amino acid phosphorylation	5	0.196155	0.563067	NM_008943, NM_009458, NM_008378, NM_008019, NM_007527	1805	12	5668	1.3084	1	0.99997	100
GOTERM_BP_FAT	GO:0042326~negative regulation of phosphorylation	5	0.196155	0.698646	NM_008943, NM_009458, NM_008378, NM_008019, NM_007527	1805	14	5668	1.12149	1	0.999997	100
GOTERM_BP_FAT	GO:0031400~negative regulation of protein modification process	6	0.235386	0.772953	NM_008943, NM_009458, NM_008378, NM_008019, NM_138748, NM_007527	1805	19	5668	0.991631	1	0.999999	100
GOTERM_BP_FAT	GO:0001932~regulation of protein amino acid phosphorylation	10	0.392311	0.96755	NM_008363, NM_020009, NM_010887, NM_008943, NM_053009, NM_009458, NM_008378, NM_008019, NM_007527, NM_008540	1805	44	5668	0.713674	1	1	100
GOTERM_BP_FAT	GO:0006874~cellular calcium ion homeostasis	6	0.235386	0.981634	NM_008142, NM_008943, NM_001160017, NM_010882, NM_008019, NM_001160016, NM_007527, NM_175025	1805	30	5668	0.628033	1	1	100
Annotation Cluster 62	Enrichment Score: 0.2746963725244238
Category	Term	Count	%	PValue	Genes	List Total	Pop Hits	Pop Total	Fold Enrichment	Bonferroni	Benjamini	FDR
GOTERM_BP_FAT	GO:0042743~hydrogen peroxide metabolic process	5	0.196155	0.313056	NM_011563, NM_001042523, NM_001042514, NM_001042513, NM_020569, NM_007452, NM_011434	1805	9	5668	1.74454	1	0.99865	99.8894
GOTERM_BP_FAT	GO:0006800~oxygen and reactive oxygen species metabolic process	7	0.274617	0.468715	NM_011563, NM_001042523, NM_001042514, NM_001042513, NM_020569, NM_007452, NM_001160038, NM_001160039, NM_145518, NM_011434, NM_027901	1805	17	5668	1.29301	1	0.999871	99.999
GOTERM_BP_FAT	GO:0034614~cellular response to reactive oxygen species	5	0.196155	0.483993	NM_001164216, NM_011563, NM_001042523, NM_001042514, NM_001042513, NM_001164217, NM_007452, NM_025946, NM_011434	1805	11	5668	1.42735	1	0.999903	99.9994
GOTERM_BP_FAT	GO:0042542~response to hydrogen peroxide	5	0.196155	0.483993	NM_011563, NM_001042523, NM_001042514, NM_001042513, NM_020569, NM_007452, NM_011434	1805	11	5668	1.42735	1	0.999903	99.9994
GOTERM_BP_FAT	GO:0000302~response to reactive oxygen species	7	0.274617	0.533634	NM_001164216, NM_011563, NM_001042523, NM_001042514, NM_001042513, NM_001164217, NM_020569, NM_007452, NM_025946, NM_007453, NM_011434	1805	18	5668	1.22118	1	0.999951	99.9999
GOTERM_BP_FAT	GO:0034599~cellular response to oxidative stress	5	0.196155	0.563067	NM_001164216, NM_011563, NM_001042523, NM_001042514, NM_001042513, NM_001164217, NM_007452, NM_025946, NM_011434	1805	12	5668	1.3084	1	0.99997	100
GOTERM_BP_FAT	GO:0042744~hydrogen peroxide catabolic process	3	0.117693	0.618542	NM_011563, NM_001042523, NM_001042514, NM_001042513, NM_007452	1805	6	5668	1.57008	1	0.999987	100
GOTERM_BP_FAT	GO:0070301~cellular response to hydrogen peroxide	3	0.117693	0.618542	NM_011563, NM_001042523, NM_001042514, NM_001042513, NM_007452	1805	6	5668	1.57008	1	0.999987	100
GOTERM_BP_FAT	GO:0010035~response to inorganic substance	12	0.470773	0.853061	NM_001164216, NM_001164217, NM_207692, NM_008720, NM_016961, NM_019652, NM_015829, NM_001163671, NM_011563, NM_001042523, NM_001042514, NM_001042513, NM_020569, NM_007452, NM_007453, NM_025946, NM_001163672, NM_008612, NM_011434	1805	43	5668	0.876325	1	1	100
Annotation Cluster 63	Enrichment Score: 0.2728483137398599
Category	Term	Count	%	PValue	Genes	List Total	Pop Hits	Pop Total	Fold Enrichment	Bonferroni	Benjamini	FDR
GOTERM_BP_FAT	GO:0051345~positive regulation of hydrolase activity	17	0.666928	0.203023	NM_010301, NM_011647, NM_001130008, NM_001160017, NM_023668, NM_008884, NM_009503, NM_001039363, NM_001160016, NM_138748, NM_008142, NM_001127233, NM_008583, NM_009067, NM_019880, NM_001122978, NM_134089, NM_023232, NM_001159948, NM_007527, NM_178087	1805	41	5668	1.30202	1	0.991392	98.3649
GOTERM_BP_FAT	GO:0043280~positive regulation of caspase activity	9	0.35308	0.513477	NM_001127233, NM_008583, NM_019880, NM_001130008, NM_001122978, NM_023232, NM_008884, NM_009503, NM_007527, NM_178087	1805	24	5668	1.17756	1	0.999935	99.9998
GOTERM_BP_FAT	GO:0010952~positive regulation of peptidase activity	9	0.35308	0.513477	NM_001127233, NM_008583, NM_019880, NM_001130008, NM_001122978, NM_023232, NM_008884, NM_009503, NM_007527, NM_178087	1805	24	5668	1.17756	1	0.999935	99.9998
GOTERM_BP_FAT	GO:0006919~activation of caspase activity	8	0.313849	0.580213	NM_001127233, NM_019880, NM_001130008, NM_001122978, NM_023232, NM_008884, NM_009503, NM_007527, NM_178087	1805	22	5668	1.14188	1	0.999977	100
GOTERM_BP_FAT	GO:0052548~regulation of endopeptidase activity	10	0.392311	0.734449	NM_001127233, NM_008583, NM_001012273, NM_019880, NM_001130008, NM_001122978, NM_023232, NM_009689, NM_008884, NM_009503, NM_007527, NM_178087	1805	32	5668	0.981302	1	0.999998	100
GOTERM_BP_FAT	GO:0052547~regulation of peptidase activity	10	0.392311	0.734449	NM_001127233, NM_008583, NM_001012273, NM_019880, NM_001130008, NM_001122978, NM_023232, NM_009689, NM_008884, NM_009503, NM_007527, NM_178087	1805	32	5668	0.981302	1	0.999998	100
GOTERM_BP_FAT	GO:0043281~regulation of caspase activity	10	0.392311	0.734449	NM_001127233, NM_008583, NM_001012273, NM_019880, NM_001130008, NM_001122978, NM_023232, NM_009689, NM_008884, NM_009503, NM_007527, NM_178087	1805	32	5668	0.981302	1	0.999998	100
Annotation Cluster 64	Enrichment Score: 0.2680726646759214
Category	Term	Count	%	PValue	Genes	List Total	Pop Hits	Pop Total	Fold Enrichment	Bonferroni	Benjamini	FDR
GOTERM_BP_FAT	GO:0031056~regulation of histone modification	5	0.196155	0.399646	NM_001127233, NM_008583, NM_001081049, NM_009458, NM_008884, NM_178087	1805	10	5668	1.57008	1	0.999639	99.9904
GOTERM_BP_FAT	GO:0031058~positive regulation of histone modification	3	0.117693	0.618542	NM_001127233, NM_008583, NM_008884, NM_178087	1805	6	5668	1.57008	1	0.999987	100
GOTERM_BP_FAT	GO:0033044~regulation of chromosome organization	5	0.196155	0.634946	NM_001127233, NM_008583, NM_001081049, NM_009458, NM_008884, NM_178087	1805	13	5668	1.20776	1	0.999991	100
Annotation Cluster 65	Enrichment Score: 0.25720752114304396
Category	Term	Count	%	PValue	Genes	List Total	Pop Hits	Pop Total	Fold Enrichment	Bonferroni	Benjamini	FDR
GOTERM_BP_FAT	GO:0006984~ER-nuclear signaling pathway	6	0.235386	0.475697	NM_008654, NM_001127233, NM_026009, NM_001163434, NM_024207, NM_001005509	1805	14	5668	1.34579	1	0.999888	99.9992
GOTERM_BP_FAT	GO:0006983~ER overload response	3	0.117693	0.509084	NM_001127233, NM_026009, NM_001163434	1805	5	5668	1.8841	1	0.99993	99.9997
GOTERM_BP_FAT	GO:0034976~response to endoplasmic reticulum stress	5	0.196155	0.698646	NM_008654, NM_001127233, NM_026009, NM_001163434, NM_024207	1805	14	5668	1.12149	1	0.999997	100
Annotation Cluster 66	Enrichment Score: 0.25278876453394095
Category	Term	Count	%	PValue	Genes	List Total	Pop Hits	Pop Total	Fold Enrichment	Bonferroni	Benjamini	FDR
GOTERM_BP_FAT	GO:0007270~nerve-nerve synaptic transmission	4	0.156924	0.494442	NM_020569, NM_011696, NM_011694, NM_001159948	1805	8	5668	1.57008	1	0.999914	99.9996
GOTERM_BP_FAT	GO:0042596~fear response	3	0.117693	0.509084	NM_011696, NM_011694, NM_001159948	1805	5	5668	1.8841	1	0.99993	99.9997
GOTERM_BP_FAT	GO:0002209~behavioral defense response	3	0.117693	0.509084	NM_011696, NM_011694, NM_001159948	1805	5	5668	1.8841	1	0.99993	99.9997
GOTERM_BP_FAT	GO:0001662~behavioral fear response	3	0.117693	0.509084	NM_011696, NM_011694, NM_001159948	1805	5	5668	1.8841	1	0.99993	99.9997
GOTERM_BP_FAT	GO:0033555~multicellular organismal response to stress	3	0.117693	0.83478	NM_011696, NM_011694, NM_001159948	1805	9	5668	1.04672	1	1	100
Annotation Cluster 67	Enrichment Score: 0.23138121604953227
Category	Term	Count	%	PValue	Genes	List Total	Pop Hits	Pop Total	Fold Enrichment	Bonferroni	Benjamini	FDR
GOTERM_BP_FAT	GO:0032479~regulation of type I interferon production	5	0.196155	0.228404	NM_144888, NM_027423, NM_029763, NM_019786, NM_025945	1805	8	5668	1.9626	1	0.994978	99.0906
GOTERM_BP_FAT	GO:0032648~regulation of interferon-beta production	5	0.196155	0.228404	NM_144888, NM_027423, NM_029763, NM_019786, NM_025945	1805	8	5668	1.9626	1	0.994978	99.0906
GOTERM_BP_FAT	GO:0032728~positive regulation of interferon-beta production	4	0.156924	0.290169	NM_144888, NM_027423, NM_029763, NM_025945	1805	6	5668	2.09344	1	0.998182	99.7996
GOTERM_BP_FAT	GO:0032481~positive regulation of type I interferon production	4	0.156924	0.394677	NM_144888, NM_027423, NM_029763, NM_025945	1805	7	5668	1.79438	1	0.999649	99.9888
GOTERM_BP_FAT	GO:0045087~innate immune response	9	0.35308	0.513477	NM_008363, NM_001007589, NM_144888, NM_027423, NM_029763, NM_030229, NM_019786, NM_028065, NM_025945	1805	24	5668	1.17756	1	0.999935	99.9998
GOTERM_BP_FAT	GO:0001819~positive regulation of cytokine production	8	0.313849	0.522787	NM_010508, NM_001007589, NM_144888, NM_175472, NM_027423, NM_029763, NM_025945, NM_011434	1805	21	5668	1.19625	1	0.999946	99.9998
GOTERM_BP_FAT	GO:0051240~positive regulation of multicellular organismal process	14	0.549235	0.777877	NM_007862, NM_175472, NM_010508, NM_001007589, NM_133828, NM_010206, NM_008943, NM_009952, NM_029763, NM_144888, NM_027423, NM_001037726, NM_144900, NM_025945, NM_007527, NM_011434	1805	47	5668	0.935369	1	1	100
GOTERM_BP_FAT	GO:0045089~positive regulation of innate immune response	5	0.196155	0.80099	NM_008363, NM_027423, NM_029763, NM_019786, NM_025945	1805	16	5668	0.981302	1	1	100
GOTERM_BP_FAT	GO:0009615~response to virus	6	0.235386	0.813399	NM_144888, NM_027423, NM_029763, NM_030229, NM_019584, NM_025945	1805	20	5668	0.94205	1	1	100
GOTERM_BP_FAT	GO:0045088~regulation of innate immune response	5	0.196155	0.873164	NM_008363, NM_027423, NM_029763, NM_019786, NM_025945	1805	18	5668	0.872268	1	1	100
GOTERM_BP_FAT	GO:0031349~positive regulation of defense response	5	0.196155	0.873164	NM_008363, NM_027423, NM_029763, NM_019786, NM_025945	1805	18	5668	0.872268	1	1	100
GOTERM_BP_FAT	GO:0001817~regulation of cytokine production	12	0.470773	0.945658	NM_175472, NM_001007589, NM_010508, NM_008928, NM_029763, NM_001164079, NM_001042743, NM_001164078, NM_144888, NM_027423, NM_008641, NM_019786, NM_025945, NM_011585, NM_011434	1805	49	5668	0.76902	1	1	100
GOTERM_BP_FAT	GO:0050778~positive regulation of immune response	7	0.274617	0.984485	NM_008363, NM_008943, NM_027423, NM_001038663, NM_011949, NM_029763, NM_019786, NM_025945	1805	35	5668	0.628033	1	1	100
GOTERM_BP_FAT	GO:0002684~positive regulation of immune system process	10	0.392311	0.998946	NM_008363, NM_008943, NM_001038663, NM_029763, NM_011949, NM_001164151, NM_001164152, NM_001164153, NM_027423, NM_001164149, NM_019786, NM_025945, NM_010480, NM_011548, NM_007460	1805	59	5668	0.532232	1	1	100
Annotation Cluster 68	Enrichment Score: 0.22989391441977156
Category	Term	Count	%	PValue	Genes	List Total	Pop Hits	Pop Total	Fold Enrichment	Bonferroni	Benjamini	FDR
GOTERM_BP_FAT	GO:0001701~in utero embryonic development	56	2.19694	0.427676	NM_016716, NM_008948, NM_008628, NM_001081379, NM_001038663, NM_023668, NM_201369, NM_001039521, NM_001017985, NM_001127233, NM_001111119, NM_001102565, NM_016907, NM_001113358, NM_013634, NM_010578, NM_013633, NM_011495, NM_010206, NM_025884, NM_007661, NM_009458, NM_001018042, NM_020004, NM_008065, NM_001110351, NM_009551, NM_053194, NM_028769, NM_145431, NM_009743, NM_001038010, NM_201637, NM_…	1805	168	5668	1.04672	1	0.999723	99.996
GOTERM_BP_FAT	GO:0043009~chordate embryonic development	74	2.9031	0.675708	NM_007862, NM_001111066, NM_023668, NM_001039521, NM_001111119, NM_172150, NM_001113358, NM_001077595, NM_011495, NM_001077596, NM_001077193, NM_010206, NM_009316, NM_001077192, NM_145994, NM_025884, NM_007661, NM_009458, NM_001018042, NM_008065, NM_172739, NM_028769, NM_008583, NM_201637, NM_001098425, NM_016965, NM_011418, NM_027014, NM_172688, NM_139117, NM_001039090, NM_007931, NM_001163641, …	1805	238	5668	0.976354	1	0.999996	100
GOTERM_BP_FAT	GO:0009792~embryonic development ending in birth or egg hatching	74	2.9031	0.70704	NM_007862, NM_001111066, NM_023668, NM_001039521, NM_001111119, NM_172150, NM_001113358, NM_001077595, NM_011495, NM_001077596, NM_001077193, NM_010206, NM_009316, NM_001077192, NM_145994, NM_025884, NM_007661, NM_009458, NM_001018042, NM_008065, NM_172739, NM_028769, NM_008583, NM_201637, NM_001098425, NM_016965, NM_011418, NM_027014, NM_172688, NM_139117, NM_001039090, NM_007931, NM_001163641, …	1805	240	5668	0.968218	1	0.999997	100
Annotation Cluster 69	Enrichment Score: 0.2288053957455582
Category	Term	Count	%	PValue	Genes	List Total	Pop Hits	Pop Total	Fold Enrichment	Bonferroni	Benjamini	FDR
GOTERM_BP_FAT	GO:0033043~regulation of organelle organization	31	1.21616	0.333339	NM_007862, NM_027556, NM_010418, NM_009798, NM_026904, NM_198605, NM_001081049, NM_145452, NM_019767, NM_008722, NM_008884, NM_007462, NM_019771, NM_001127233, NM_001037761, NM_016802, NM_026369, NM_134138, NM_007896, NM_009007, NM_178087, NM_008633, NM_011495, NM_020009, NM_007687, NM_010797, NM_023735, NM_007499, NM_007661, NM_009458, NM_011239, NM_008583, NM_009041, NM_001104616	1805	87	5668	1.11891	1	0.99907	99.9357
GOTERM_BP_FAT	GO:0051493~regulation of cytoskeleton organization	21	0.823852	0.484057	NM_007862, NM_011495, NM_020009, NM_007687, NM_027556, NM_010797, NM_023735, NM_198605, NM_009798, NM_145452, NM_019767, NM_008722, NM_007462, NM_019771, NM_001037761, NM_011239, NM_016802, NM_009041, NM_026369, NM_001104616, NM_009007, NM_007896, NM_008633	1805	61	5668	1.08104	1	0.999899	99.9994
GOTERM_BP_FAT	GO:0043254~regulation of protein complex assembly	13	0.510004	0.530408	NM_007862, NM_020009, NM_023735, NM_009798, NM_145452, NM_019767, NM_019426, NM_007462, NM_001037761, NM_009041, NM_026369, NM_001104616, NM_007983, NM_009007, NM_007896	1805	37	5668	1.1033	1	0.999948	99.9999
GOTERM_BP_FAT	GO:0030832~regulation of actin filament length	11	0.431542	0.547041	NM_007862, NM_007687, NM_020009, NM_023735, NM_009798, NM_145452, NM_019767, NM_019771, NM_001037761, NM_009041, NM_026369, NM_001104616, NM_009007	1805	31	5668	1.11425	1	0.99996	99.9999
GOTERM_BP_FAT	GO:0008064~regulation of actin polymerization or depolymerization	11	0.431542	0.547041	NM_007862, NM_007687, NM_020009, NM_023735, NM_009798, NM_145452, NM_019767, NM_019771, NM_001037761, NM_009041, NM_026369, NM_001104616, NM_009007	1805	31	5668	1.11425	1	0.99996	99.9999
GOTERM_BP_FAT	GO:0032956~regulation of actin cytoskeleton organization	12	0.470773	0.583667	NM_007862, NM_020009, NM_007687, NM_023735, NM_009798, NM_145452, NM_019767, NM_019771, NM_001037761, NM_016802, NM_009041, NM_026369, NM_001104616, NM_009007	1805	35	5668	1.07663	1	0.999978	100
GOTERM_BP_FAT	GO:0032970~regulation of actin filament-based process	12	0.470773	0.583667	NM_007862, NM_020009, NM_007687, NM_023735, NM_009798, NM_145452, NM_019767, NM_019771, NM_001037761, NM_016802, NM_009041, NM_026369, NM_001104616, NM_009007	1805	35	5668	1.07663	1	0.999978	100
GOTERM_BP_FAT	GO:0032271~regulation of protein polymerization	11	0.431542	0.638836	NM_007862, NM_020009, NM_023735, NM_009798, NM_145452, NM_019767, NM_007462, NM_001037761, NM_009041, NM_026369, NM_001104616, NM_007896, NM_009007	1805	33	5668	1.04672	1	0.999991	100
GOTERM_BP_FAT	GO:0030833~regulation of actin filament polymerization	9	0.35308	0.666849	NM_007862, NM_020009, NM_001037761, NM_023735, NM_009798, NM_026369, NM_009041, NM_001104616, NM_009007, NM_145452, NM_019767	1805	27	5668	1.04672	1	0.999995	100
GOTERM_BP_FAT	GO:0044087~regulation of cellular component biogenesis	15	0.588466	0.705143	NM_007862, NM_020009, NM_009370, NM_023735, NM_009798, NM_145452, NM_019767, NM_019426, NM_007462, NM_001037761, NM_016802, NM_009041, NM_026369, NM_001104616, NM_007983, NM_009007, NM_007896	1805	48	5668	0.981302	1	0.999997	100
GOTERM_BP_FAT	GO:0032535~regulation of cellular component size	27	1.05924	0.820753	NM_148952, NM_007862, NM_197985, NM_181541, NM_009952, NM_011647, NM_009798, NM_145452, NM_010882, NM_019767, NM_008722, NM_024226, NM_008884, NM_001039363, NM_009870, NM_019771, NM_001127233, NM_001037761, NM_026369, NM_001037726, NM_009007, NM_178087, NM_020009, NM_007687, NM_133828, NM_023735, NM_008917, NM_011917, NM_001163703, NM_016981, NM_194051, NM_194052, NM_194053, NM_009041, NM_0011046…	1805	93	5668	0.911661	1	1	100
GOTERM_BP_FAT	GO:0030834~regulation of actin filament depolymerization	4	0.156924	0.834958	NM_007687, NM_019771, NM_001037761, NM_009798, NM_009041, NM_001104616	1805	13	5668	0.966205	1	1	100
Annotation Cluster 70	Enrichment Score: 0.22594478936936385
Category	Term	Count	%	PValue	Genes	List Total	Pop Hits	Pop Total	Fold Enrichment	Bonferroni	Benjamini	FDR
GOTERM_BP_FAT	GO:0060491~regulation of cell projection assembly	4	0.156924	0.290169	NM_020009, NM_007462, NM_009370, NM_009007	1805	6	5668	2.09344	1	0.998182	99.7996
GOTERM_BP_FAT	GO:0051495~positive regulation of cytoskeleton organization	8	0.313849	0.338877	NM_007862, NM_011495, NM_020009, NM_007687, NM_007462, NM_019771, NM_016802, NM_009007	1805	18	5668	1.39563	1	0.999098	99.9448
GOTERM_BP_FAT	GO:0031334~positive regulation of protein complex assembly	5	0.196155	0.698646	NM_007862, NM_020009, NM_007462, NM_007983, NM_009007	1805	14	5668	1.12149	1	0.999997	100
GOTERM_BP_FAT	GO:0030838~positive regulation of actin filament polymerization	3	0.117693	0.708088	NM_007862, NM_020009, NM_009007	1805	7	5668	1.34579	1	0.999997	100
GOTERM_BP_FAT	GO:0031346~positive regulation of cell projection organization	5	0.196155	0.753908	NM_020009, NM_007462, NM_013660, NM_009370, NM_009007	1805	15	5668	1.04672	1	0.999999	100
GOTERM_BP_FAT	GO:0032273~positive regulation of protein polymerization	4	0.156924	0.834958	NM_007862, NM_020009, NM_007462, NM_009007	1805	13	5668	0.966205	1	1	100
GOTERM_BP_FAT	GO:0031344~regulation of cell projection organization	7	0.274617	0.85579	NM_194051, NM_020009, NM_007462, NM_194052, NM_013660, NM_194053, NM_008943, NM_009370, NM_009007, NM_024226	1805	25	5668	0.879247	1	1	100
Annotation Cluster 71	Enrichment Score: 0.21231813289181425
Category	Term	Count	%	PValue	Genes	List Total	Pop Hits	Pop Total	Fold Enrichment	Bonferroni	Benjamini	FDR
GOTERM_BP_FAT	GO:0031023~microtubule organizing center organization	6	0.235386	0.546675	NM_146089, NM_023317, NM_001114085, NM_029437, NM_146159, NM_008722, NM_029621, NM_001163042	1805	15	5668	1.25607	1	0.999961	99.9999
GOTERM_BP_FAT	GO:0051297~centrosome organization	5	0.196155	0.634946	NM_146089, NM_023317, NM_001114085, NM_146159, NM_008722, NM_029621, NM_001163042	1805	13	5668	1.20776	1	0.999991	100
GOTERM_BP_FAT	GO:0051225~spindle assembly	4	0.156924	0.664629	NM_146089, NM_001141978, NM_146159, NM_001141975, NM_029621, NM_001163042	1805	10	5668	1.25607	1	0.999995	100
Annotation Cluster 72	Enrichment Score: 0.21093340399870347
Category	Term	Count	%	PValue	Genes	List Total	Pop Hits	Pop Total	Fold Enrichment	Bonferroni	Benjamini	FDR
GOTERM_BP_FAT	GO:0030031~cell projection assembly	15	0.588466	0.516431	NM_001141946, NM_148952, NM_001002929, NM_011363, NM_009798, NM_009458, NM_148934, NM_009502, NM_001017985, NM_016965, NM_001037761, NM_001142732, NM_007453, NM_009041, NM_001104616, NM_008787, NM_009007	1805	43	5668	1.09541	1	0.999938	99.9998
GOTERM_BP_FAT	GO:0042384~cilium assembly	5	0.196155	0.563067	NM_001141946, NM_148952, NM_001017985, NM_001142732, NM_008787	1805	12	5668	1.3084	1	0.99997	100
GOTERM_BP_FAT	GO:0060271~cilium morphogenesis	5	0.196155	0.80099	NM_001141946, NM_148952, NM_001017985, NM_001142732, NM_008787	1805	16	5668	0.981302	1	1	100
Annotation Cluster 73	Enrichment Score: 0.20990030338212803
Category	Term	Count	%	PValue	Genes	List Total	Pop Hits	Pop Total	Fold Enrichment	Bonferroni	Benjamini	FDR
GOTERM_BP_FAT	GO:0030534~adult behavior	10	0.392311	0.556737	NM_178337, NM_019752, NM_007793, NM_016723, NM_020569, NM_010756, NM_008917, NM_148934, NM_010946, NM_013625	1805	28	5668	1.12149	1	0.999966	100
GOTERM_BP_FAT	GO:0008344~adult locomotory behavior	8	0.313849	0.580213	NM_178337, NM_019752, NM_007793, NM_016723, NM_020569, NM_008917, NM_010946, NM_013625	1805	22	5668	1.14188	1	0.999977	100
GOTERM_BP_FAT	GO:0007626~locomotory behavior	19	0.74539	0.726209	NM_178337, NM_001002929, NM_016723, NM_011647, NM_008917, NM_026036, NM_010946, NM_001039363, NM_023651, NM_013625, NM_010864, NM_019752, NM_009691, NM_007793, NM_020569, NM_134089, NM_009007, NM_001159948, NM_138302, NM_011434	1805	62	5668	0.962309	1	0.999998	100
Annotation Cluster 74	Enrichment Score: 0.20894248635813575
Category	Term	Count	%	PValue	Genes	List Total	Pop Hits	Pop Total	Fold Enrichment	Bonferroni	Benjamini	FDR
GOTERM_BP_FAT	GO:0046888~negative regulation of hormone secretion	3	0.117693	0.380649	NM_001109992, NM_026000, NM_008826, NM_011202	1805	4	5668	2.35512	1	0.999567	99.9831
GOTERM_BP_FAT	GO:0046676~negative regulation of insulin secretion	3	0.117693	0.380649	NM_001109992, NM_026000, NM_008826, NM_011202	1805	4	5668	2.35512	1	0.999567	99.9831
GOTERM_BP_FAT	GO:0002792~negative regulation of peptide secretion	3	0.117693	0.380649	NM_001109992, NM_026000, NM_008826, NM_011202	1805	4	5668	2.35512	1	0.999567	99.9831
GOTERM_BP_FAT	GO:0051048~negative regulation of secretion	5	0.196155	0.483993	NM_001109992, NM_026000, NM_008826, NM_001047433, NM_011202, NM_013633, NM_172254	1805	11	5668	1.42735	1	0.999903	99.9994
GOTERM_BP_FAT	GO:0046883~regulation of hormone secretion	5	0.196155	0.634946	NM_133828, NM_001109992, NM_009952, NM_026000, NM_008826, NM_001037726, NM_001026212, NM_011202	1805	13	5668	1.20776	1	0.999991	100
GOTERM_BP_FAT	GO:0046887~positive regulation of hormone secretion	3	0.117693	0.779303	NM_133828, NM_001109992, NM_009952, NM_026000, NM_001037726, NM_011202	1805	8	5668	1.17756	1	1	100
GOTERM_BP_FAT	GO:0050796~regulation of insulin secretion	4	0.156924	0.788801	NM_001109992, NM_026000, NM_008826, NM_001026212, NM_011202	1805	12	5668	1.04672	1	1	100
GOTERM_BP_FAT	GO:0002791~regulation of peptide secretion	4	0.156924	0.788801	NM_001109992, NM_026000, NM_008826, NM_001026212, NM_011202	1805	12	5668	1.04672	1	1	100
GOTERM_BP_FAT	GO:0051047~positive regulation of secretion	3	0.117693	0.993261	NM_133828, NM_001109992, NM_009952, NM_026000, NM_001037726, NM_011202	1805	19	5668	0.495816	1	1	100
GOTERM_BP_FAT	GO:0051046~regulation of secretion	8	0.313849	0.997054	NM_133828, NM_153792, NM_001109992, NM_009952, NM_026000, NM_008826, NM_001047433, NM_001037726, NM_001026212, NM_011202, NM_013633, NM_172254	1805	46	5668	0.546116	1	1	100
Annotation Cluster 75	Enrichment Score: 0.20597745069804704
Category	Term	Count	%	PValue	Genes	List Total	Pop Hits	Pop Total	Fold Enrichment	Bonferroni	Benjamini	FDR
GOTERM_BP_FAT	GO:0051321~meiotic cell cycle	21	0.823852	0.553255	NM_008949, NM_199007, NM_027182, NM_001014976, NM_031868, NM_009458, NM_010892, NM_011462, NM_133947, NM_019710, NM_144948, NM_001111119, NM_001045483, NM_011875, NM_001033244, NM_027910, NM_176979, NM_021465, NM_027115, NM_011234, NM_007790, NM_028232	1805	63	5668	1.04672	1	0.999964	100
GOTERM_BP_FAT	GO:0051327~M phase of meiotic cell cycle	20	0.784621	0.593669	NM_008949, NM_199007, NM_027182, NM_001014976, NM_031868, NM_009458, NM_010892, NM_011462, NM_019710, NM_144948, NM_001111119, NM_001045483, NM_011875, NM_001033244, NM_027910, NM_176979, NM_021465, NM_027115, NM_011234, NM_007790, NM_028232	1805	61	5668	1.02956	1	0.999982	100
GOTERM_BP_FAT	GO:0007126~meiosis	20	0.784621	0.593669	NM_008949, NM_199007, NM_027182, NM_001014976, NM_031868, NM_009458, NM_010892, NM_011462, NM_019710, NM_144948, NM_001111119, NM_001045483, NM_011875, NM_001033244, NM_027910, NM_176979, NM_021465, NM_027115, NM_011234, NM_007790, NM_028232	1805	61	5668	1.02956	1	0.999982	100
GOTERM_BP_FAT	GO:0007127~meiosis I	8	0.313849	0.769265	NM_001111119, NM_027182, NM_001014976, NM_009458, NM_011875, NM_001033244, NM_176979, NM_011234	1805	26	5668	0.966205	1	0.999999	100
Annotation Cluster 76	Enrichment Score: 0.20490546462367426
Category	Term	Count	%	PValue	Genes	List Total	Pop Hits	Pop Total	Fold Enrichment	Bonferroni	Benjamini	FDR
GOTERM_BP_FAT	GO:0006739~NADP metabolic process	5	0.196155	0.228404	NM_011528, NM_009415, NM_001081274, NM_145567, NM_008062	1805	8	5668	1.9626	1	0.994978	99.0906
GOTERM_BP_FAT	GO:0006098~pentose-phosphate shunt	4	0.156924	0.290169	NM_011528, NM_009415, NM_001081274, NM_145567	1805	6	5668	2.09344	1	0.998182	99.7996
GOTERM_BP_FAT	GO:0046496~nicotinamide nucleotide metabolic process	6	0.235386	0.40134	NM_011528, NM_009415, NM_001081274, NM_145567, NM_008062, NM_021524	1805	13	5668	1.44931	1	0.999583	99.9909
GOTERM_BP_FAT	GO:0009820~alkaloid metabolic process	6	0.235386	0.40134	NM_011528, NM_009415, NM_001081274, NM_145567, NM_008062, NM_021524	1805	13	5668	1.44931	1	0.999583	99.9909
GOTERM_BP_FAT	GO:0006769~nicotinamide metabolic process	6	0.235386	0.40134	NM_011528, NM_009415, NM_001081274, NM_145567, NM_008062, NM_021524	1805	13	5668	1.44931	1	0.999583	99.9909
GOTERM_BP_FAT	GO:0046164~alcohol catabolic process	12	0.470773	0.443395	NM_011937, NM_008826, NM_145567, NM_008828, NM_007438, NM_001136069, NM_011528, NM_173740, NM_009415, NM_011099, NM_010699, NM_001081274, NM_024221	1805	32	5668	1.17756	1	0.999801	99.9976
GOTERM_BP_FAT	GO:0046365~monosaccharide catabolic process	11	0.431542	0.497999	NM_001136069, NM_011528, NM_011099, NM_009415, NM_001081274, NM_010699, NM_011937, NM_024221, NM_008826, NM_145567, NM_008828, NM_007438	1805	30	5668	1.15139	1	0.999919	99.9996
GOTERM_BP_FAT	GO:0019362~pyridine nucleotide metabolic process	6	0.235386	0.546675	NM_011528, NM_009415, NM_001081274, NM_145567, NM_008062, NM_021524	1805	15	5668	1.25607	1	0.999961	99.9999
GOTERM_BP_FAT	GO:0044275~cellular carbohydrate catabolic process	11	0.431542	0.547041	NM_001136069, NM_011528, NM_011099, NM_009415, NM_001081274, NM_010699, NM_011937, NM_024221, NM_008826, NM_145567, NM_008828, NM_007438	1805	31	5668	1.11425	1	0.99996	99.9999
GOTERM_BP_FAT	GO:0019320~hexose catabolic process	10	0.392311	0.605826	NM_001136069, NM_011528, NM_011099, NM_009415, NM_001081274, NM_010699, NM_024221, NM_008826, NM_145567, NM_008828, NM_007438	1805	29	5668	1.08282	1	0.999985	100
GOTERM_BP_FAT	GO:0006007~glucose catabolic process	10	0.392311	0.605826	NM_001136069, NM_011528, NM_011099, NM_009415, NM_001081274, NM_010699, NM_024221, NM_008826, NM_145567, NM_008828, NM_007438	1805	29	5668	1.08282	1	0.999985	100
GOTERM_BP_FAT	GO:0016052~carbohydrate catabolic process	12	0.470773	0.667777	NM_011937, NM_008826, NM_145567, NM_008828, NM_007438, NM_001136069, NM_011528, NM_009415, NM_011099, NM_010699, NM_001081274, NM_024221, NM_021473	1805	37	5668	1.01843	1	0.999995	100
GOTERM_BP_FAT	GO:0019748~secondary metabolic process	8	0.313849	0.683687	NM_010864, NM_011528, NM_009415, NM_001081274, NM_010027, NM_145567, NM_008062, NM_021524	1805	24	5668	1.04672	1	0.999996	100
GOTERM_BP_FAT	GO:0043603~cellular amide metabolic process	6	0.235386	0.726102	NM_011528, NM_009415, NM_001081274, NM_145567, NM_008062, NM_021524	1805	18	5668	1.04672	1	0.999998	100
GOTERM_BP_FAT	GO:0006096~glycolysis	7	0.274617	0.789907	NM_001136069, NM_011099, NM_009415, NM_010699, NM_024221, NM_008826, NM_008828, NM_007438	1805	23	5668	0.955703	1	1	100
GOTERM_BP_FAT	GO:0046364~monosaccharide biosynthetic process	5	0.196155	0.80099	NM_010274, NM_009415, NM_001145820, NM_001081274, NM_011937, NM_008062	1805	16	5668	0.981302	1	1	100
GOTERM_BP_FAT	GO:0046165~alcohol biosynthetic process	6	0.235386	0.847853	NM_010274, NM_009415, NM_001145820, NM_001081274, NM_011937, NM_008062, NM_023627	1805	21	5668	0.89719	1	1	100
GOTERM_BP_FAT	GO:0034637~cellular carbohydrate biosynthetic process	8	0.313849	0.863753	NM_010274, NM_134017, NM_009415, NM_001145820, NM_001081274, NM_011937, NM_019766, NM_008062, NM_023627	1805	29	5668	0.866253	1	1	100
GOTERM_BP_FAT	GO:0019319~hexose biosynthetic process	3	0.117693	0.933674	NM_010274, NM_009415, NM_001145820, NM_011937	1805	12	5668	0.785042	1	1	100
GOTERM_BP_FAT	GO:0006006~glucose metabolic process	18	0.706159	0.93513	NM_001013367, NM_008826, NM_031868, NM_145567, NM_008828, NM_007926, NM_008062, NM_007438, NM_010274, NM_001136069, NM_011528, NM_011099, NM_009415, NM_001145820, NM_010699, NM_001081274, NM_172707, NM_019766, NM_024221, NM_145630	1805	70	5668	0.807471	1	1	100
GOTERM_BP_FAT	GO:0006733~oxidoreduction coenzyme metabolic process	6	0.235386	0.937211	NM_011528, NM_009415, NM_001081274, NM_145567, NM_008062, NM_021524	1805	25	5668	0.75364	1	1	100
GOTERM_BP_FAT	GO:0016051~carbohydrate biosynthetic process	10	0.392311	0.94136	NM_010274, NM_134017, NM_009415, NM_001145820, NM_001081274, NM_011937, NM_019766, NM_011900, NM_053179, NM_008062, NM_023627	1805	41	5668	0.765894	1	1	100
GOTERM_BP_FAT	GO:0019318~hexose metabolic process	21	0.823852	0.990282	NM_001013367, NM_011937, NM_008826, NM_031868, NM_145567, NM_008828, NM_007926, NM_008062, NM_007438, NM_010274, NM_001136069, NM_011528, NM_011099, NM_001145820, NM_009415, NM_010699, NM_001081274, NM_016905, NM_172707, NM_028636, NM_019766, NM_024221, NM_145630	1805	93	5668	0.70907	1	1	100
GOTERM_BP_FAT	GO:0005996~monosaccharide metabolic process	22	0.863084	0.993329	NM_001013367, NM_011937, NM_008826, NM_031868, NM_145567, NM_008828, NM_007926, NM_008062, NM_007438, NM_010274, NM_001136069, NM_011528, NM_011099, NM_001145820, NM_009415, NM_010699, NM_001081274, NM_016905, NM_172707, NM_028636, NM_019766, NM_024221, NM_145630, NM_021473	1805	99	5668	0.697815	1	1	100
Annotation Cluster 77	Enrichment Score: 0.20375461804008974
Category	Term	Count	%	PValue	Genes	List Total	Pop Hits	Pop Total	Fold Enrichment	Bonferroni	Benjamini	FDR
GOTERM_BP_FAT	GO:0033598~mammary gland epithelial cell proliferation	3	0.117693	0.380649	NM_001037758, NM_134027, NM_013634, NM_009771, NM_001162410, NM_007700	1805	4	5668	2.35512	1	0.999567	99.9831
GOTERM_BP_FAT	GO:0050673~epithelial cell proliferation	4	0.156924	0.664629	NM_001037758, NM_008943, NM_134027, NM_013634, NM_009771, NM_001162410, NM_007700	1805	10	5668	1.25607	1	0.999995	100
GOTERM_BP_FAT	GO:0030879~mammary gland development	8	0.313849	0.967457	NM_007531, NM_133828, NM_010513, NM_009952, NM_008884, NM_001162410, NM_001037758, NM_134027, NM_001037726, NM_134089, NM_013634, NM_009771, NM_178087, NM_007700	1805	36	5668	0.697815	1	1	100
Annotation Cluster 78	Enrichment Score: 0.20185509160054788
Category	Term	Count	%	PValue	Genes	List Total	Pop Hits	Pop Total	Fold Enrichment	Bonferroni	Benjamini	FDR
GOTERM_BP_FAT	GO:0010740~positive regulation of protein kinase cascade	13	0.510004	0.393227	NM_172688, NM_010227, NM_009316, NM_010206, NM_053009, NM_010513, NM_011668, NM_001162410, NM_007614, NM_001033962, NM_175025, NM_153792, NM_009733, NM_016802, NM_001159598, NM_053074, NM_007700	1805	34	5668	1.20065	1	0.999663	99.9883
GOTERM_BP_FAT	GO:0043122~regulation of I-kappaB kinase/NF-kappaB cascade	7	0.274617	0.468715	NM_001037758, NM_010227, NM_172688, NM_009316, NM_016802, NM_009771, NM_001162410, NM_053074, NM_175025, NM_007700	1805	17	5668	1.29301	1	0.999871	99.999
GOTERM_BP_FAT	GO:0043123~positive regulation of I-kappaB kinase/NF-kappaB cascade	6	0.235386	0.612661	NM_010227, NM_172688, NM_009316, NM_016802, NM_001162410, NM_053074, NM_175025, NM_007700	1805	16	5668	1.17756	1	0.999987	100
GOTERM_BP_FAT	GO:0010627~regulation of protein kinase cascade	20	0.784621	0.658391	NM_008363, NM_010513, NM_011647, NM_011668, NM_001039363, NM_007614, NM_175025, NM_007462, NM_009733, NM_153792, NM_011492, NM_016802, NM_001159598, NM_009771, NM_172688, NM_010227, NM_172395, NM_009316, NM_010206, NM_053009, NM_001162410, NM_001033962, NM_001037758, NM_011897, NM_053074, NM_007700	1805	63	5668	0.996878	1	0.999995	100
GOTERM_BP_FAT	GO:0009967~positive regulation of signal transduction	18	0.706159	0.900543	NM_010227, NM_172688, NM_001109992, NM_009316, NM_010206, NM_001111066, NM_053009, NM_010513, NM_011668, NM_011202, NM_010223, NM_001162410, NM_007614, NM_001033962, NM_175025, NM_008540, NM_153792, NM_009733, NM_016802, NM_001159598, NM_009615, NM_053074, NM_001005509, NM_007700	1805	67	5668	0.843627	1	1	100
GOTERM_BP_FAT	GO:0010647~positive regulation of cell communication	19	0.74539	0.918562	NM_010513, NM_001111066, NM_011668, NM_007614, NM_175025, NM_009733, NM_153792, NM_016802, NM_001159598, NM_009615, NM_172688, NM_010227, NM_001109992, NM_010206, NM_009316, NM_053009, NM_011202, NM_001162410, NM_010223, NM_001033962, NM_008540, NM_019584, NM_053074, NM_001005509, NM_007700	1805	72	5668	0.828655	1	1	100
Annotation Cluster 79	Enrichment Score: 0.201003389571094
Category	Term	Count	%	PValue	Genes	List Total	Pop Hits	Pop Total	Fold Enrichment	Bonferroni	Benjamini	FDR
GOTERM_BP_FAT	GO:0051329~interphase of mitotic cell cycle	12	0.470773	0.491383	NM_148952, NM_009361, NM_001039138, NM_001012273, NM_008892, NM_001039139, NM_007691, NM_001164151, NM_013726, NM_130889, NM_001110351, NM_001164152, NM_001164153, NM_001164149, NM_009689, NM_009096, NM_010578, NM_011548	1805	33	5668	1.14188	1	0.999914	99.9995
GOTERM_BP_FAT	GO:0051325~interphase	12	0.470773	0.538327	NM_148952, NM_009361, NM_001039138, NM_001012273, NM_008892, NM_001039139, NM_007691, NM_001164151, NM_013726, NM_130889, NM_001110351, NM_001164152, NM_001164153, NM_001164149, NM_009689, NM_009096, NM_010578, NM_011548	1805	34	5668	1.10829	1	0.999955	99.9999
GOTERM_BP_FAT	GO:0000082~G1/S transition of mitotic cell cycle	4	0.156924	0.943024	NM_148952, NM_001039138, NM_001039139, NM_010578, NM_009096	1805	17	5668	0.738863	1	1	100
Annotation Cluster 80	Enrichment Score: 0.20074924453136905
Category	Term	Count	%	PValue	Genes	List Total	Pop Hits	Pop Total	Fold Enrichment	Bonferroni	Benjamini	FDR
GOTERM_BP_FAT	GO:0045453~bone resorption	3	0.117693	0.380649	NM_009906, NM_009007, NM_007614	1805	4	5668	2.35512	1	0.999567	99.9831
GOTERM_BP_FAT	GO:0046849~bone remodeling	3	0.117693	0.509084	NM_009906, NM_009007, NM_007614	1805	5	5668	1.8841	1	0.99993	99.9997
GOTERM_BP_FAT	GO:0001894~tissue homeostasis	7	0.274617	0.651615	NM_009906, NM_011492, NM_001081379, NM_009007, NM_007614, NM_007527, NM_011434	1805	20	5668	1.09906	1	0.999994	100
GOTERM_BP_FAT	GO:0048871~multicellular organismal homeostasis	8	0.313849	0.683687	NM_009906, NM_011492, NM_001081379, NM_009007, NM_213659, NM_011486, NM_007614, NM_007527, NM_011434	1805	24	5668	1.04672	1	0.999996	100
GOTERM_BP_FAT	GO:0060249~anatomical structure homeostasis	12	0.470773	0.829389	NM_009906, NM_007462, NM_007415, NM_011492, NM_001002764, NM_001081379, NM_001001882, NM_009007, NM_007868, NM_007614, NM_007527, NM_011434	1805	42	5668	0.89719	1	1	100
GOTERM_BP_FAT	GO:0048771~tissue remodeling	4	0.156924	0.872134	NM_009906, NM_009007, NM_007614, NM_007527	1805	14	5668	0.89719	1	1	100
Annotation Cluster 81	Enrichment Score: 0.19523201702924314
Category	Term	Count	%	PValue	Genes	List Total	Pop Hits	Pop Total	Fold Enrichment	Bonferroni	Benjamini	FDR
GOTERM_BP_FAT	GO:0031669~cellular response to nutrient levels	6	0.235386	0.475697	NM_001127233, NM_008943, NM_144925, NM_029846, NM_017406, NM_009480	1805	14	5668	1.34579	1	0.999888	99.9992
GOTERM_BP_FAT	GO:0031667~response to nutrient levels	16	0.627697	0.549934	NM_197985, NM_009975, NM_008943, NM_001163432, NM_025589, NM_021337, NM_007382, NM_009480, NM_027269, NM_033613, NM_001127233, NM_144925, NM_029846, NM_011690, NM_013633, NM_017406	1805	47	5668	1.06899	1	0.999962	99.9999
GOTERM_BP_FAT	GO:0042594~response to starvation	5	0.196155	0.698646	NM_001127233, NM_008943, NM_144925, NM_029846, NM_007382	1805	14	5668	1.12149	1	0.999997	100
GOTERM_BP_FAT	GO:0031668~cellular response to extracellular stimulus	7	0.274617	0.703147	NM_001136069, NM_001127233, NM_008943, NM_010699, NM_144925, NM_029846, NM_017406, NM_009480	1805	21	5668	1.04672	1	0.999997	100
GOTERM_BP_FAT	GO:0009991~response to extracellular stimulus	17	0.666928	0.716035	NM_197985, NM_009975, NM_008943, NM_001163432, NM_025589, NM_021337, NM_007382, NM_009480, NM_027269, NM_001136069, NM_033613, NM_001127233, NM_010699, NM_144925, NM_011690, NM_029846, NM_013633, NM_017406	1805	55	5668	0.970597	1	0.999998	100
GOTERM_BP_FAT	GO:0009267~cellular response to starvation	4	0.156924	0.732368	NM_001127233, NM_008943, NM_144925, NM_029846	1805	11	5668	1.14188	1	0.999998	100
Annotation Cluster 82	Enrichment Score: 0.19239737759329667
Category	Term	Count	%	PValue	Genes	List Total	Pop Hits	Pop Total	Fold Enrichment	Bonferroni	Benjamini	FDR
GOTERM_BP_FAT	GO:0034101~erythrocyte homeostasis	9	0.35308	0.567671	NM_013672, NM_021500, NM_016670, NM_001085473, NM_001098425, NM_001018042, NM_001085472, NM_008062, NM_019567, NM_022655, NM_027324, NM_023190, NM_009096	1805	25	5668	1.13046	1	0.999971	100
GOTERM_BP_FAT	GO:0043353~enucleate erythrocyte differentiation	3	0.117693	0.618542	NM_013672, NM_021500, NM_001018042, NM_001098425	1805	6	5668	1.57008	1	0.999987	100
GOTERM_BP_FAT	GO:0030218~erythrocyte differentiation	8	0.313849	0.683687	NM_013672, NM_027324, NM_016670, NM_021500, NM_001085473, NM_023190, NM_001018042, NM_001098425, NM_009096, NM_008062, NM_001085472, NM_019567	1805	24	5668	1.04672	1	0.999996	100
GOTERM_BP_FAT	GO:0048821~erythrocyte development	3	0.117693	0.708088	NM_021500, NM_009096, NM_008062	1805	7	5668	1.34579	1	0.999997	100
Annotation Cluster 83	Enrichment Score: 0.19089539926459442
Category	Term	Count	%	PValue	Genes	List Total	Pop Hits	Pop Total	Fold Enrichment	Bonferroni	Benjamini	FDR
GOTERM_BP_FAT	GO:0006595~polyamine metabolic process	4	0.156924	0.494442	NM_001039514, NM_018745, NM_001102458, NM_009272, NM_013614	1805	8	5668	1.57008	1	0.999914	99.9996
GOTERM_BP_FAT	GO:0006596~polyamine biosynthetic process	3	0.117693	0.509084	NM_018745, NM_001102458, NM_009272, NM_013614	1805	5	5668	1.8841	1	0.99993	99.9997
GOTERM_BP_FAT	GO:0006576~biogenic amine metabolic process	9	0.35308	0.75092	NM_173740, NM_019993, NM_001039514, NM_018745, NM_008098, NM_001102458, NM_009272, NM_013556, NM_007382, NM_013614	1805	29	5668	0.974534	1	0.999999	100
GOTERM_BP_FAT	GO:0042398~cellular amino acid derivative biosynthetic process	5	0.196155	0.753908	NM_134017, NM_018745, NM_008129, NM_001102458, NM_009272, NM_013614	1805	15	5668	1.04672	1	0.999999	100
GOTERM_BP_FAT	GO:0042401~biogenic amine biosynthetic process	3	0.117693	0.779303	NM_018745, NM_001102458, NM_009272, NM_013614	1805	8	5668	1.17756	1	1	100
Annotation Cluster 84	Enrichment Score: 0.1871074252972943
Category	Term	Count	%	PValue	Genes	List Total	Pop Hits	Pop Total	Fold Enrichment	Bonferroni	Benjamini	FDR
GOTERM_BP_FAT	GO:0055067~monovalent inorganic cation homeostasis	5	0.196155	0.483993	NM_001161849, NM_001161847, NM_001127233, NM_010756, NM_008917, NM_011361, NM_016981	1805	11	5668	1.42735	1	0.999903	99.9994
GOTERM_BP_FAT	GO:0006885~regulation of pH	4	0.156924	0.664629	NM_001127233, NM_010756, NM_008917, NM_016981	1805	10	5668	1.25607	1	0.999995	100
GOTERM_BP_FAT	GO:0030004~cellular monovalent inorganic cation homeostasis	4	0.156924	0.664629	NM_001161849, NM_001161847, NM_001127233, NM_010756, NM_008917, NM_011361	1805	10	5668	1.25607	1	0.999995	100
GOTERM_BP_FAT	GO:0030641~regulation of cellular pH	3	0.117693	0.83478	NM_001127233, NM_010756, NM_008917	1805	9	5668	1.04672	1	1	100
Annotation Cluster 85	Enrichment Score: 0.17568379394518446
Category	Term	Count	%	PValue	Genes	List Total	Pop Hits	Pop Total	Fold Enrichment	Bonferroni	Benjamini	FDR
GOTERM_BP_FAT	GO:0060675~ureteric bud morphogenesis	5	0.196155	0.483993	NM_007862, NM_001136082, NM_011589, NM_001164081, NM_001161724, NM_028986, NM_008540	1805	11	5668	1.42735	1	0.999903	99.9994
GOTERM_BP_FAT	GO:0001658~branching involved in ureteric bud morphogenesis	5	0.196155	0.483993	NM_007862, NM_001136082, NM_011589, NM_001164081, NM_001161724, NM_028986, NM_008540	1805	11	5668	1.42735	1	0.999903	99.9994
GOTERM_BP_FAT	GO:0048754~branching morphogenesis of a tube	14	0.549235	0.523144	NM_007862, NM_007531, NM_001136082, NM_001045807, NM_148948, NM_031868, NM_001161724, NM_001164081, NM_028986, NM_008884, NM_007614, NM_008540, NM_001037758, NM_134027, NM_011897, NM_011589, NM_013634, NM_009771, NM_178087	1805	40	5668	1.09906	1	0.999944	99.9999
GOTERM_BP_FAT	GO:0035239~tube morphogenesis	30	1.17693	0.564857	NM_007862, NM_007531, NM_001038010, NM_016714, NM_001136082, NM_001045807, NM_008943, NM_015756, NM_001113345, NM_011647, NM_001113346, NM_031868, NM_008884, NM_001164075, NM_028986, NM_001039363, NM_007614, NM_001164077, NM_001017985, NM_001164074, NM_016965, NM_172150, NM_013634, NM_009771, NM_178087, NM_001077595, NM_007687, NM_001077596, NM_172688, NM_009372, NM_009316, NM_009499, NM_148948, …	1805	92	5668	1.02397	1	0.999971	100
GOTERM_BP_FAT	GO:0001657~ureteric bud development	6	0.235386	0.612661	NM_007862, NM_001136082, NM_010206, NM_011589, NM_001164081, NM_001161724, NM_028986, NM_008540	1805	16	5668	1.17756	1	0.999987	100
GOTERM_BP_FAT	GO:0001763~morphogenesis of a branching structure	17	0.666928	0.616924	NM_007862, NM_007531, NM_001136082, NM_001045807, NM_010206, NM_148948, NM_031868, NM_001161724, NM_001164081, NM_008884, NM_028986, NM_007614, NM_008540, NM_001037758, NM_011562, NM_134027, NM_016907, NM_011897, NM_011589, NM_013634, NM_009771, NM_178087	1805	52	5668	1.02659	1	0.999987	100
GOTERM_BP_FAT	GO:0001656~metanephros development	6	0.235386	0.813399	NM_007862, NM_001136082, NM_010206, NM_011589, NM_001164081, NM_001161724, NM_028986, NM_008540	1805	20	5668	0.94205	1	1	100
GOTERM_BP_FAT	GO:0035295~tube development	38	1.49078	0.876627	NM_007862, NM_007531, NM_016714, NM_008943, NM_015756, NM_001039363, NM_007614, NM_001017985, NM_172150, NM_026304, NM_013634, NM_024459, NM_001077595, NM_001077596, NM_009316, NM_010206, NM_009499, NM_148948, NM_001018042, NM_001164081, NM_020004, NM_172739, NM_008540, NM_011897, NM_177821, NM_134089, NM_011589, NM_001038010, NM_001136082, NM_001045807, NM_001113345, NM_001113346, NM_011647, NM_…	1805	134	5668	0.890495	1	1	100
GOTERM_BP_FAT	GO:0001822~kidney development	11	0.431542	0.961206	NM_007862, NM_001136082, NM_010206, NM_009370, NM_001161724, NM_001164081, NM_028986, NM_013614, NM_008540, NM_010569, NM_007462, NM_011589, NM_007527	1805	47	5668	0.734933	1	1	100
GOTERM_BP_FAT	GO:0001655~urogenital system development	15	0.588466	0.976193	NM_007862, NM_001136082, NM_010219, NM_010206, NM_010513, NM_009370, NM_001161724, NM_001164081, NM_011668, NM_028986, NM_013614, NM_007614, NM_001033962, NM_008540, NM_010569, NM_007462, NM_011589, NM_007527	1805	65	5668	0.724654	1	1	100
Annotation Cluster 86	Enrichment Score: 0.1744749232801202
Category	Term	Count	%	PValue	Genes	List Total	Pop Hits	Pop Total	Fold Enrichment	Bonferroni	Benjamini	FDR
GOTERM_BP_FAT	GO:0060444~branching involved in mammary gland duct morphogenesis	4	0.156924	0.394677	NM_001037758, NM_007531, NM_134027, NM_008884, NM_013634, NM_009771, NM_178087	1805	7	5668	1.79438	1	0.999649	99.9888
GOTERM_BP_FAT	GO:0060603~mammary gland duct morphogenesis	5	0.196155	0.483993	NM_001037758, NM_007531, NM_134027, NM_134089, NM_008884, NM_013634, NM_009771, NM_178087	1805	11	5668	1.42735	1	0.999903	99.9994
GOTERM_BP_FAT	GO:0060443~mammary gland morphogenesis	5	0.196155	0.563067	NM_001037758, NM_007531, NM_134027, NM_134089, NM_008884, NM_013634, NM_009771, NM_178087	1805	12	5668	1.3084	1	0.99997	100
GOTERM_BP_FAT	GO:0022612~gland morphogenesis	8	0.313849	0.863753	NM_001037758, NM_007531, NM_010206, NM_134027, NM_010513, NM_134089, NM_008884, NM_013634, NM_009771, NM_001085448, NM_178087	1805	29	5668	0.866253	1	1	100
GOTERM_BP_FAT	GO:0030879~mammary gland development	8	0.313849	0.967457	NM_007531, NM_133828, NM_010513, NM_009952, NM_008884, NM_001162410, NM_001037758, NM_134027, NM_001037726, NM_134089, NM_013634, NM_009771, NM_178087, NM_007700	1805	36	5668	0.697815	1	1	100
GOTERM_BP_FAT	GO:0048732~gland development	15	0.588466	0.998821	NM_007531, NM_133828, NM_010219, NM_010206, NM_009952, NM_010513, NM_009370, NM_011668, NM_008884, NM_001162410, NM_001085448, NM_007614, NM_001033962, NM_001037758, NM_134027, NM_001037726, NM_134089, NM_013842, NM_013634, NM_009771, NM_178087, NM_007700	1805	80	5668	0.588781	1	1	100
Annotation Cluster 87	Enrichment Score: 0.1700786436325833
Category	Term	Count	%	PValue	Genes	List Total	Pop Hits	Pop Total	Fold Enrichment	Bonferroni	Benjamini	FDR
GOTERM_BP_FAT	GO:0046395~carboxylic acid catabolic process	14	0.549235	0.523144	NM_025862, NM_001146057, NM_009739, NM_025314, NM_199195, NM_007382, NM_023651, NM_010325, NM_026572, NM_133348, NM_138595, NM_178878, NM_008292, NM_010023, NM_021473	1805	40	5668	1.09906	1	0.999944	99.9999
GOTERM_BP_FAT	GO:0016054~organic acid catabolic process	14	0.549235	0.523144	NM_025862, NM_001146057, NM_009739, NM_025314, NM_199195, NM_007382, NM_023651, NM_010325, NM_026572, NM_133348, NM_138595, NM_178878, NM_008292, NM_010023, NM_021473	1805	40	5668	1.09906	1	0.999944	99.9999
GOTERM_BP_FAT	GO:0009062~fatty acid catabolic process	6	0.235386	0.612661	NM_001146057, NM_133348, NM_178878, NM_008292, NM_010023, NM_007382, NM_023651	1805	16	5668	1.17756	1	0.999987	100
GOTERM_BP_FAT	GO:0009083~branched chain family amino acid catabolic process	3	0.117693	0.708088	NM_025862, NM_009739, NM_199195	1805	7	5668	1.34579	1	0.999997	100
GOTERM_BP_FAT	GO:0009310~amine catabolic process	9	0.35308	0.710894	NM_026572, NM_025862, NM_173740, NM_001039514, NM_009739, NM_025314, NM_138595, NM_199195, NM_010325	1805	28	5668	1.00934	1	0.999998	100
GOTERM_BP_FAT	GO:0009081~branched chain family amino acid metabolic process	4	0.156924	0.732368	NM_025862, NM_009739, NM_145567, NM_199195	1805	11	5668	1.14188	1	0.999998	100
GOTERM_BP_FAT	GO:0009063~cellular amino acid catabolic process	7	0.274617	0.789907	NM_026572, NM_025862, NM_009739, NM_025314, NM_138595, NM_199195, NM_010325	1805	23	5668	0.955703	1	1	100
GOTERM_BP_FAT	GO:0044242~cellular lipid catabolic process	9	0.35308	0.892709	NM_001146057, NM_029945, NM_133348, NM_178878, NM_001163689, NM_008292, NM_010023, NM_007382, NM_023651, NM_008874	1805	34	5668	0.83122	1	1	100
Annotation Cluster 88	Enrichment Score: 0.1657298842610787
Category	Term	Count	%	PValue	Genes	List Total	Pop Hits	Pop Total	Fold Enrichment	Bonferroni	Benjamini	FDR
GOTERM_BP_FAT	GO:0043409~negative regulation of MAPKKK cascade	4	0.156924	0.585134	NM_007462, NM_172395, NM_010513, NM_011897	1805	9	5668	1.39563	1	0.999978	100
GOTERM_BP_FAT	GO:0010741~negative regulation of protein kinase cascade	5	0.196155	0.634946	NM_007462, NM_172395, NM_010513, NM_011897, NM_011647, NM_001039363	1805	13	5668	1.20776	1	0.999991	100
GOTERM_BP_FAT	GO:0043408~regulation of MAPKKK cascade	10	0.392311	0.856678	NM_008363, NM_007462, NM_172688, NM_009733, NM_153792, NM_010206, NM_172395, NM_009316, NM_010513, NM_011897, NM_001159598, NM_007614	1805	36	5668	0.872268	1	1	100
Annotation Cluster 89	Enrichment Score: 0.1630270482758095
Category	Term	Count	%	PValue	Genes	List Total	Pop Hits	Pop Total	Fold Enrichment	Bonferroni	Benjamini	FDR
GOTERM_BP_FAT	GO:0002009~morphogenesis of an epithelium	29	1.1377	0.393614	NM_007862, NM_007531, NM_001038010, NM_016714, NM_001136082, NM_015756, NM_010513, NM_001113345, NM_011647, NM_001113346, NM_008884, NM_001164075, NM_028986, NM_001039363, NM_007614, NM_001164077, NM_001017985, NM_001164074, NM_016965, NM_172150, NM_013634, NM_009771, NM_178087, NM_001077595, NM_007687, NM_001077596, NM_172688, NM_009372, NM_009316, NM_009499, NM_178700, NM_001164081, NM_00116172…	1805	83	5668	1.09717	1	0.999653	99.9885
GOTERM_BP_FAT	GO:0060562~epithelial tube morphogenesis	22	0.863084	0.445202	NM_007862, NM_007531, NM_001038010, NM_016714, NM_001136082, NM_015756, NM_001113345, NM_001113346, NM_011647, NM_001164075, NM_028986, NM_008884, NM_001039363, NM_001164077, NM_016965, NM_001164074, NM_172150, NM_013634, NM_009771, NM_178087, NM_001077595, NM_007687, NM_172688, NM_001077596, NM_009372, NM_009316, NM_009499, NM_001161724, NM_001164081, NM_020004, NM_172739, NM_008540, NM_00103775…	1805	63	5668	1.09657	1	0.999802	99.9977
GOTERM_BP_FAT	GO:0060429~epithelium development	38	1.49078	0.503512	NM_007862, NM_007531, NM_016714, NM_015756, NM_001039363, NM_007614, NM_001017985, NM_172150, NM_013634, NM_024459, NM_001077595, NM_001077596, NM_009316, NM_009499, NM_009810, NM_178700, NM_001164081, NM_020004, NM_001085448, NM_172739, NM_008540, NM_026666, NM_134089, NM_011589, NM_001098476, NM_025954, NM_148952, NM_009823, NM_001038010, NM_001136082, NM_010513, NM_001113345, NM_008927, NM_001…	1805	115	5668	1.03762	1	0.999927	99.9997
GOTERM_BP_FAT	GO:0016331~morphogenesis of embryonic epithelium	17	0.666928	0.50434	NM_001038010, NM_016714, NM_015756, NM_001113345, NM_001113346, NM_011647, NM_001164075, NM_001039363, NM_001164077, NM_007614, NM_001017985, NM_016965, NM_001164074, NM_172150, NM_001077595, NM_172688, NM_001077596, NM_007687, NM_009372, NM_009316, NM_009499, NM_178700, NM_020004, NM_172739, NM_134089, NM_001098476, NM_025954	1805	49	5668	1.08945	1	0.999926	99.9997
GOTERM_BP_FAT	GO:0035239~tube morphogenesis	30	1.17693	0.564857	NM_007862, NM_007531, NM_001038010, NM_016714, NM_001136082, NM_001045807, NM_008943, NM_015756, NM_001113345, NM_011647, NM_001113346, NM_031868, NM_008884, NM_001164075, NM_028986, NM_001039363, NM_007614, NM_001164077, NM_001017985, NM_001164074, NM_016965, NM_172150, NM_013634, NM_009771, NM_178087, NM_001077595, NM_007687, NM_001077596, NM_172688, NM_009372, NM_009316, NM_009499, NM_148948, …	1805	92	5668	1.02397	1	0.999971	100
GOTERM_BP_FAT	GO:0001838~embryonic epithelial tube formation	12	0.470773	0.705922	NM_001077595, NM_007687, NM_001038010, NM_001077596, NM_172688, NM_009372, NM_016714, NM_009316, NM_009499, NM_015756, NM_001113345, NM_001113346, NM_011647, NM_020004, NM_001164075, NM_001039363, NM_001164077, NM_172739, NM_016965, NM_001164074, NM_172150	1805	38	5668	0.991631	1	0.999997	100
GOTERM_BP_FAT	GO:0001841~neural tube formation	12	0.470773	0.705922	NM_001077595, NM_007687, NM_001038010, NM_001077596, NM_172688, NM_009372, NM_016714, NM_009316, NM_009499, NM_015756, NM_001113345, NM_001113346, NM_011647, NM_020004, NM_001164075, NM_001039363, NM_001164077, NM_172739, NM_016965, NM_001164074, NM_172150	1805	38	5668	0.991631	1	0.999997	100
GOTERM_BP_FAT	GO:0014020~primary neural tube formation	9	0.35308	0.786876	NM_001077595, NM_001077596, NM_001038010, NM_007687, NM_009372, NM_009499, NM_015756, NM_001113345, NM_001113346, NM_011647, NM_001164075, NM_020004, NM_001039363, NM_001164077, NM_172739, NM_016965, NM_001164074	1805	30	5668	0.94205	1	1	100
GOTERM_BP_FAT	GO:0035148~tube lumen formation	12	0.470773	0.802915	NM_001077595, NM_007687, NM_001038010, NM_001077596, NM_172688, NM_009372, NM_016714, NM_009316, NM_009499, NM_015756, NM_001113345, NM_001113346, NM_011647, NM_020004, NM_001164075, NM_001039363, NM_001164077, NM_172739, NM_016965, NM_001164074, NM_172150	1805	41	5668	0.919073	1	1	100
GOTERM_BP_FAT	GO:0060606~tube closure	8	0.313849	0.836517	NM_001077595, NM_001077596, NM_001038010, NM_009372, NM_015756, NM_009499, NM_001113345, NM_001113346, NM_011647, NM_001164075, NM_020004, NM_001039363, NM_001164077, NM_172739, NM_016965, NM_001164074	1805	28	5668	0.89719	1	1	100
GOTERM_BP_FAT	GO:0001843~neural tube closure	8	0.313849	0.836517	NM_001077595, NM_001077596, NM_001038010, NM_009372, NM_015756, NM_009499, NM_001113345, NM_001113346, NM_011647, NM_001164075, NM_020004, NM_001039363, NM_001164077, NM_172739, NM_016965, NM_001164074	1805	28	5668	0.89719	1	1	100
GOTERM_BP_FAT	GO:0048729~tissue morphogenesis	32	1.25539	0.868289	NM_007862, NM_007531, NM_016714, NM_015756, NM_001039363, NM_007614, NM_001017985, NM_172150, NM_013634, NM_013633, NM_001077595, NM_001077596, NM_009316, NM_009499, NM_178700, NM_001164081, NM_020004, NM_001085448, NM_172739, NM_008540, NM_134089, NM_001098476, NM_011589, NM_025954, NM_001038010, NM_001136082, NM_010513, NM_001113345, NM_001113346, NM_011647, NM_008019, NM_028986, NM_001164075, …	1805	113	5668	0.889251	1	1	100
GOTERM_BP_FAT	GO:0035295~tube development	38	1.49078	0.876627	NM_007862, NM_007531, NM_016714, NM_008943, NM_015756, NM_001039363, NM_007614, NM_001017985, NM_172150, NM_026304, NM_013634, NM_024459, NM_001077595, NM_001077596, NM_009316, NM_010206, NM_009499, NM_148948, NM_001018042, NM_001164081, NM_020004, NM_172739, NM_008540, NM_011897, NM_177821, NM_134089, NM_011589, NM_001038010, NM_001136082, NM_001045807, NM_001113345, NM_001113346, NM_011647, NM_…	1805	134	5668	0.890495	1	1	100
GOTERM_BP_FAT	GO:0021915~neural tube development	15	0.588466	0.89584	NM_001038010, NM_016714, NM_008943, NM_015756, NM_001111066, NM_001113345, NM_011647, NM_001113346, NM_001164075, NM_001039363, NM_001164077, NM_001017985, NM_016965, NM_001164074, NM_172150, NM_001077595, NM_001077596, NM_172688, NM_007687, NM_009372, NM_009316, NM_009499, NM_020004, NM_010223, NM_172739	1805	56	5668	0.841116	1	1	100
GOTERM_BP_FAT	GO:0048598~embryonic morphogenesis	43	1.68694	0.949608	NM_007862, NM_016716, NM_016714, NM_177730, NM_008943, NM_015756, NM_001039363, NM_007614, NM_009541, NM_001017985, NM_001127233, NM_201616, NM_172150, NM_016907, NM_013634, NM_013633, NM_011434, NM_001077595, NM_001077596, NM_009316, NM_010206, NM_009499, NM_148948, NM_178700, NM_001018042, NM_008739, NM_020004, NM_172739, NM_008540, NM_008583, NM_011897, NM_134089, NM_001098476, NM_025954, NM_0…	1805	160	5668	0.84392	1	1	100
Annotation Cluster 90	Enrichment Score: 0.16242709332984545
Category	Term	Count	%	PValue	Genes	List Total	Pop Hits	Pop Total	Fold Enrichment	Bonferroni	Benjamini	FDR
GOTERM_BP_FAT	GO:0000041~transition metal ion transport	12	0.470773	0.491383	NM_001135152, NM_010239, NM_001017429, NM_010219, NM_172653, NM_178651, NM_027179, NM_144808, NM_144798, NM_175025, NM_009720, NM_027324, NM_001077709, NM_134118	1805	33	5668	1.14188	1	0.999914	99.9995
GOTERM_BP_FAT	GO:0006826~iron ion transport	4	0.156924	0.664629	NM_001135152, NM_010239, NM_027324, NM_027179, NM_144808, NM_134118	1805	10	5668	1.25607	1	0.999995	100
GOTERM_BP_FAT	GO:0015674~di-, tri-valent inorganic cation transport	8	0.313849	0.997054	NM_001135152, NM_023647, NM_010239, NM_027324, NM_001039138, NM_001039139, NM_027179, NM_144808, NM_008019, NM_134118, NM_175025	1805	46	5668	0.546116	1	1	100
Annotation Cluster 91	Enrichment Score: 0.1615330088989694
Category	Term	Count	%	PValue	Genes	List Total	Pop Hits	Pop Total	Fold Enrichment	Bonferroni	Benjamini	FDR
GOTERM_BP_FAT	GO:0042440~pigment metabolic process	9	0.35308	0.342293	NM_010864, NM_022655, NM_008525, NM_010443, NM_009478, NM_172146, NM_010027, NM_013556, NM_001136066, NM_024195	1805	21	5668	1.34579	1	0.999142	99.9497
GOTERM_BP_FAT	GO:0046148~pigment biosynthetic process	7	0.274617	0.401506	NM_010864, NM_022655, NM_008525, NM_009478, NM_172146, NM_010027, NM_013556	1805	16	5668	1.37382	1	0.999569	99.9909
GOTERM_BP_FAT	GO:0042168~heme metabolic process	5	0.196155	0.698646	NM_022655, NM_008525, NM_010443, NM_009478, NM_001136066, NM_024195	1805	14	5668	1.12149	1	0.999997	100
GOTERM_BP_FAT	GO:0018130~heterocycle biosynthetic process	9	0.35308	0.75092	NM_010911, NM_022655, NM_024471, NM_008525, NM_009478, NM_027744, NM_001113374, NM_001113375, NM_013826, NM_013556, NM_024236	1805	29	5668	0.974534	1	0.999999	100
GOTERM_BP_FAT	GO:0006783~heme biosynthetic process	3	0.117693	0.83478	NM_022655, NM_008525, NM_009478	1805	9	5668	1.04672	1	1	100
GOTERM_BP_FAT	GO:0033013~tetrapyrrole metabolic process	5	0.196155	0.840483	NM_022655, NM_008525, NM_010443, NM_009478, NM_001136066, NM_024195	1805	17	5668	0.923578	1	1	100
GOTERM_BP_FAT	GO:0006778~porphyrin metabolic process	5	0.196155	0.840483	NM_022655, NM_008525, NM_010443, NM_009478, NM_001136066, NM_024195	1805	17	5668	0.923578	1	1	100
GOTERM_BP_FAT	GO:0006779~porphyrin biosynthetic process	3	0.117693	0.909529	NM_022655, NM_008525, NM_009478	1805	11	5668	0.856409	1	1	100
GOTERM_BP_FAT	GO:0033014~tetrapyrrole biosynthetic process	3	0.117693	0.909529	NM_022655, NM_008525, NM_009478	1805	11	5668	0.856409	1	1	100
Annotation Cluster 92	Enrichment Score: 0.16094018576335448
Category	Term	Count	%	PValue	Genes	List Total	Pop Hits	Pop Total	Fold Enrichment	Bonferroni	Benjamini	FDR
GOTERM_BP_FAT	GO:0021987~cerebral cortex development	8	0.313849	0.580213	NM_001141946, NM_023317, NM_008943, NM_001040435, NM_001114085, NM_009007, NM_007527, NM_023651, NM_013625	1805	22	5668	1.14188	1	0.999977	100
GOTERM_BP_FAT	GO:0021795~cerebral cortex cell migration	4	0.156924	0.585134	NM_008943, NM_009007, NM_023651, NM_013625	1805	9	5668	1.39563	1	0.999978	100
GOTERM_BP_FAT	GO:0021885~forebrain cell migration	4	0.156924	0.585134	NM_008943, NM_009007, NM_023651, NM_013625	1805	9	5668	1.39563	1	0.999978	100
GOTERM_BP_FAT	GO:0022029~telencephalon cell migration	4	0.156924	0.585134	NM_008943, NM_009007, NM_023651, NM_013625	1805	9	5668	1.39563	1	0.999978	100
GOTERM_BP_FAT	GO:0021543~pallium development	9	0.35308	0.618984	NM_001141946, NM_008229, NM_023317, NM_008943, NM_001040435, NM_001114085, NM_009007, NM_007527, NM_023651, NM_013625	1805	26	5668	1.08698	1	0.999987	100
GOTERM_BP_FAT	GO:0021537~telencephalon development	11	0.431542	0.680715	NM_001141946, NM_001038010, NM_023317, NM_008943, NM_020004, NM_023651, NM_013625, NM_008229, NM_001040435, NM_001114085, NM_009007, NM_013556, NM_007527	1805	34	5668	1.01594	1	0.999996	100
GOTERM_BP_FAT	GO:0021761~limbic system development	4	0.156924	0.732368	NM_001141946, NM_008229, NM_007527, NM_013625	1805	11	5668	1.14188	1	0.999998	100
GOTERM_BP_FAT	GO:0001764~neuron migration	8	0.313849	0.805111	NM_023317, NM_008943, NM_001102565, NM_001114085, NM_023668, NM_010882, NM_007527, NM_023651, NM_013625	1805	27	5668	0.93042	1	1	100
GOTERM_BP_FAT	GO:0021766~hippocampus development	3	0.117693	0.877318	NM_001141946, NM_008229, NM_013625	1805	10	5668	0.94205	1	1	100
GOTERM_BP_FAT	GO:0030900~forebrain development	18	0.706159	0.970191	NM_001141946, NM_010950, NM_001038010, NM_133828, NM_023317, NM_008943, NM_009952, NM_020004, NM_023651, NM_007614, NM_172739, NM_013625, NM_019752, NM_008229, NM_009691, NM_007467, NM_001040435, NM_001114085, NM_001037726, NM_009007, NM_013556, NM_007527	1805	75	5668	0.75364	1	1	100
Annotation Cluster 93	Enrichment Score: 0.1599634439508877
Category	Term	Count	%	PValue	Genes	List Total	Pop Hits	Pop Total	Fold Enrichment	Bonferroni	Benjamini	FDR
GOTERM_BP_FAT	GO:0006919~activation of caspase activity	8	0.313849	0.580213	NM_001127233, NM_019880, NM_001130008, NM_001122978, NM_023232, NM_008884, NM_009503, NM_007527, NM_178087	1805	22	5668	1.14188	1	0.999977	100
GOTERM_BP_FAT	GO:0008629~induction of apoptosis by intracellular signals	8	0.313849	0.683687	NM_019752, NM_001127233, NM_009810, NM_007499, NM_023232, NM_010432, NM_008884, NM_007527, NM_178087	1805	24	5668	1.04672	1	0.999996	100
GOTERM_BP_FAT	GO:0010332~response to gamma radiation	4	0.156924	0.834958	NM_001127233, NM_008884, NM_001163703, NM_007527, NM_178087	1805	13	5668	0.966205	1	1	100
Annotation Cluster 94	Enrichment Score: 0.15474480942805977
Category	Term	Count	%	PValue	Genes	List Total	Pop Hits	Pop Total	Fold Enrichment	Bonferroni	Benjamini	FDR
GOTERM_BP_FAT	GO:0001776~leukocyte homeostasis	8	0.313849	0.580213	NM_009810, NM_008583, NM_001161422, NM_008914, NM_009096, NM_001039090, NM_007527, NM_011434	1805	22	5668	1.14188	1	0.999977	100
GOTERM_BP_FAT	GO:0002260~lymphocyte homeostasis	6	0.235386	0.726102	NM_009810, NM_001161422, NM_008914, NM_009096, NM_001039090, NM_007527	1805	18	5668	1.04672	1	0.999998	100
GOTERM_BP_FAT	GO:0043029~T cell homeostasis	4	0.156924	0.732368	NM_009810, NM_008914, NM_009096, NM_007527	1805	11	5668	1.14188	1	0.999998	100
GOTERM_BP_FAT	GO:0001782~B cell homeostasis	3	0.117693	0.779303	NM_009810, NM_001161422, NM_007527	1805	8	5668	1.17756	1	1	100
Annotation Cluster 95	Enrichment Score: 0.15082700943150765
Category	Term	Count	%	PValue	Genes	List Total	Pop Hits	Pop Total	Fold Enrichment	Bonferroni	Benjamini	FDR
GOTERM_BP_FAT	GO:0048515~spermatid differentiation	11	0.431542	0.594153	NM_001141946, NM_026665, NM_001111119, NM_027182, NM_010472, NM_008641, NM_207636, NM_009458, NM_148934, NM_001042743, NM_007527, NM_013625	1805	32	5668	1.07943	1	0.999982	100
GOTERM_BP_FAT	GO:0048610~reproductive cellular process	25	0.980777	0.622145	NM_027182, NM_008628, NM_010472, NM_007948, NM_148934, NM_011668, NM_001042743, NM_007614, NM_013625, NM_001111119, NM_207636, NM_008292, NM_145404, NM_010578, NM_001114334, NM_007527, NM_001141946, NM_020009, NM_009370, NM_011750, NM_011937, NM_009458, NM_001033962, NM_009554, NM_026665, NM_008641, NM_009743	1805	78	5668	1.00646	1	0.999988	100
GOTERM_BP_FAT	GO:0007281~germ cell development	16	0.627697	0.694666	NM_001141946, NM_020009, NM_027182, NM_008628, NM_010472, NM_007948, NM_148934, NM_009458, NM_013625, NM_009554, NM_026665, NM_001111119, NM_207636, NM_001114334, NM_007527, NM_009743	1805	51	5668	0.98515	1	0.999997	100
GOTERM_BP_FAT	GO:0007286~spermatid development	9	0.35308	0.75092	NM_001141946, NM_026665, NM_001111119, NM_027182, NM_010472, NM_207636, NM_009458, NM_148934, NM_013625	1805	29	5668	0.974534	1	0.999999	100
GOTERM_BP_FAT	GO:0003006~reproductive developmental process	32	1.25539	0.913494	NM_007531, NM_007862, NM_008628, NM_027182, NM_010219, NM_010513, NM_010472, NM_007948, NM_148934, NM_011668, NM_001042743, NM_007614, NM_013625, NM_001111119, NM_145445, NM_001127355, NM_207636, NM_001127356, NM_008292, NM_013634, NM_001114334, NM_007527, NM_011434, NM_001141946, NM_020009, NM_011750, NM_011733, NM_139117, NM_009458, NM_001033962, NM_009554, NM_026665, NM_134027, NM_009936, NM_0…	1805	117	5668	0.858849	1	1	100
Annotation Cluster 96	Enrichment Score: 0.14992374652122537
Category	Term	Count	%	PValue	Genes	List Total	Pop Hits	Pop Total	Fold Enrichment	Bonferroni	Benjamini	FDR
GOTERM_BP_FAT	GO:0046605~regulation of centrosome cycle	4	0.156924	0.290169	NM_011495, NM_027556, NM_011239, NM_008722	1805	6	5668	2.09344	1	0.998182	99.7996
GOTERM_BP_FAT	GO:0010824~regulation of centrosome duplication	3	0.117693	0.509084	NM_011495, NM_027556, NM_008722	1805	5	5668	1.8841	1	0.99993	99.9997
GOTERM_BP_FAT	GO:0070507~regulation of microtubule cytoskeleton organization	9	0.35308	0.567671	NM_011495, NM_010797, NM_007462, NM_027556, NM_011239, NM_198605, NM_007896, NM_008722, NM_008633	1805	25	5668	1.13046	1	0.999971	100
GOTERM_BP_FAT	GO:0032886~regulation of microtubule-based process	11	0.431542	0.638836	NM_001141946, NM_011495, NM_010797, NM_007462, NM_027556, NM_011239, NM_001040435, NM_198605, NM_007896, NM_008722, NM_008633	1805	33	5668	1.04672	1	0.999991	100
GOTERM_BP_FAT	GO:0031111~negative regulation of microtubule polymerization or depolymerization	4	0.156924	0.664629	NM_010797, NM_007462, NM_007896, NM_008633	1805	10	5668	1.25607	1	0.999995	100
GOTERM_BP_FAT	GO:0043244~regulation of protein complex disassembly	8	0.313849	0.769265	NM_010797, NM_007687, NM_007462, NM_001122829, NM_019771, NM_001037761, NM_009798, NM_009041, NM_001104616, NM_008633	1805	26	5668	0.966205	1	0.999999	100
GOTERM_BP_FAT	GO:0010639~negative regulation of organelle organization	10	0.392311	0.831296	NM_010797, NM_007462, NM_027556, NM_001037761, NM_009798, NM_009041, NM_007499, NM_001104616, NM_009458, NM_134138, NM_007896, NM_008633	1805	35	5668	0.89719	1	1	100
GOTERM_BP_FAT	GO:0031114~regulation of microtubule depolymerization	3	0.117693	0.83478	NM_010797, NM_007462, NM_008633	1805	9	5668	1.04672	1	1	100
GOTERM_BP_FAT	GO:0007026~negative regulation of microtubule depolymerization	3	0.117693	0.83478	NM_010797, NM_007462, NM_008633	1805	9	5668	1.04672	1	1	100
GOTERM_BP_FAT	GO:0031110~regulation of microtubule polymerization or depolymerization	5	0.196155	0.873164	NM_010797, NM_007462, NM_198605, NM_007896, NM_008633	1805	18	5668	0.872268	1	1	100
GOTERM_BP_FAT	GO:0043242~negative regulation of protein complex disassembly	5	0.196155	0.921508	NM_010797, NM_007462, NM_001037761, NM_009798, NM_009041, NM_001104616, NM_008633	1805	20	5668	0.785042	1	1	100
GOTERM_BP_FAT	GO:0051129~negative regulation of cellular component organization	13	0.510004	0.926832	NM_010797, NM_027556, NM_008943, NM_009798, NM_007499, NM_009458, NM_024226, NM_001159510, NM_194051, NM_007462, NM_194052, NM_194053, NM_001037761, NM_009041, NM_001104616, NM_134138, NM_007896, NM_011862, NM_008633	1805	51	5668	0.800435	1	1	100
GOTERM_BP_FAT	GO:0051494~negative regulation of cytoskeleton organization	6	0.235386	0.950417	NM_010797, NM_007462, NM_001037761, NM_009798, NM_009041, NM_001104616, NM_007896, NM_008633	1805	26	5668	0.724654	1	1	100
Annotation Cluster 97	Enrichment Score: 0.14367172244653395
Category	Term	Count	%	PValue	Genes	List Total	Pop Hits	Pop Total	Fold Enrichment	Bonferroni	Benjamini	FDR
GOTERM_BP_FAT	GO:0001505~regulation of neurotransmitter levels	9	0.35308	0.457174	NM_010091, NM_011699, NM_173740, NM_020569, NM_008943, NM_007450, NM_008917, NM_134089, NM_133854	1805	23	5668	1.22876	1	0.99985	99.9985
GOTERM_BP_FAT	GO:0007269~neurotransmitter secretion	6	0.235386	0.475697	NM_010091, NM_011699, NM_008943, NM_008917, NM_134089, NM_133854	1805	14	5668	1.34579	1	0.999888	99.9992
GOTERM_BP_FAT	GO:0007268~synaptic transmission	19	0.74539	0.493655	NM_021522, NM_008943, NM_008917, NM_001038589, NM_007614, NM_133854, NM_013625, NM_011699, NM_010091, NM_010864, NM_008033, NM_173740, NM_020569, NM_011696, NM_007450, NM_011694, NM_134089, NM_007868, NM_001159948, NM_001159382	1805	55	5668	1.08478	1	0.999916	99.9996
GOTERM_BP_FAT	GO:0019226~transmission of nerve impulse	26	1.02001	0.615782	NM_008943, NM_007614, NM_133854, NM_013625, NM_011699, NM_010091, NM_010864, NM_173740, NM_011696, NM_145445, NM_011694, NM_001127355, NM_001127356, NM_011434, NM_021522, NM_027130, NM_008917, NM_001159517, NM_001038589, NM_010322, NM_008033, NM_020569, NM_007450, NM_134089, NM_172265, NM_001159948, NM_007868, NM_001159382	1805	81	5668	1.00795	1	0.999987	100
GOTERM_BP_FAT	GO:0003001~generation of a signal involved in cell-cell signaling	9	0.35308	0.666849	NM_010091, NM_011699, NM_010864, NM_008943, NM_001113549, NM_175641, NM_008917, NM_134089, NM_024195, NM_133854	1805	27	5668	1.04672	1	0.999995	100
GOTERM_BP_FAT	GO:0006836~neurotransmitter transport	8	0.313849	0.728805	NM_010091, NM_011699, NM_020569, NM_008943, NM_007450, NM_008917, NM_134089, NM_133854	1805	25	5668	1.00485	1	0.999998	100
GOTERM_BP_FAT	GO:0016079~synaptic vesicle exocytosis	3	0.117693	0.83478	NM_008943, NM_134089, NM_133854	1805	9	5668	1.04672	1	1	100
GOTERM_BP_FAT	GO:0007267~cell-cell signaling	24	0.941546	0.841277	NM_008943, NM_007614, NM_133854, NM_013625, NM_011699, NM_010091, NM_010864, NM_173740, NM_011696, NM_146128, NM_011694, NM_024195, NM_021522, NM_010206, NM_001042487, NM_144553, NM_175641, NM_008917, NM_001038589, NM_020569, NM_008033, NM_001113549, NM_007450, NM_134089, NM_001159948, NM_007868, NM_001159382	1805	84	5668	0.89719	1	1	100
GOTERM_BP_FAT	GO:0048489~synaptic vesicle transport	4	0.156924	0.872134	NM_008943, NM_134089, NM_007614, NM_133854	1805	14	5668	0.89719	1	1	100
GOTERM_BP_FAT	GO:0032940~secretion by cell	17	0.666928	0.97779	NM_026129, NM_180678, NM_008502, NM_001159405, NM_008943, NM_019661, NM_011937, NM_175641, NM_008917, NM_133854, NM_010091, NM_011699, NM_010864, NM_001005506, NM_001113549, NM_029825, NM_134089, NM_001122643, NM_144529, NM_001122642, NM_001122641, NM_001122640, NM_024195	1805	73	5668	0.731272	1	1	100
GOTERM_BP_FAT	GO:0050877~neurological system process	42	1.6477	0.988495	NM_008943, NM_010882, NM_010946, NM_007614, NM_013625, NM_133854, NM_010091, NM_011699, NM_010864, NM_009733, NM_008142, NM_173740, NM_011696, NM_011694, NM_145445, NM_001159598, NM_001127355, NM_001127356, NM_011434, NM_027901, NM_011676, NM_009906, NM_001141946, NM_021522, NM_177128, NM_027130, NM_009810, NM_008917, NM_001159517, NM_001160017, NM_001081034, NM_001038589, NM_001160016, NM_010322…	1805	169	5668	0.780396	1	1	100
GOTERM_BP_FAT	GO:0046903~secretion	17	0.666928	0.992483	NM_026129, NM_180678, NM_008502, NM_001159405, NM_008943, NM_019661, NM_011937, NM_175641, NM_008917, NM_133854, NM_010091, NM_011699, NM_010864, NM_001005506, NM_001113549, NM_029825, NM_134089, NM_001122643, NM_144529, NM_001122642, NM_001122641, NM_001122640, NM_024195	1805	79	5668	0.675732	1	1	100
Annotation Cluster 98	Enrichment Score: 0.13727559129119313
Category	Term	Count	%	PValue	Genes	List Total	Pop Hits	Pop Total	Fold Enrichment	Bonferroni	Benjamini	FDR
GOTERM_BP_FAT	GO:0031401~positive regulation of protein modification process	11	0.431542	0.396721	NM_020009, NM_019719, NM_001127233, NM_008943, NM_021501, NM_008583, NM_053009, NM_145420, NM_008884, NM_138748, NM_008540, NM_178087	1805	28	5668	1.23364	1	0.99964	99.9895
GOTERM_BP_FAT	GO:0045937~positive regulation of phosphate metabolic process	5	0.196155	0.753908	NM_020009, NM_008943, NM_053009, NM_138748, NM_008540	1805	15	5668	1.04672	1	0.999999	100
GOTERM_BP_FAT	GO:0010562~positive regulation of phosphorus metabolic process	5	0.196155	0.753908	NM_020009, NM_008943, NM_053009, NM_138748, NM_008540	1805	15	5668	1.04672	1	0.999999	100
GOTERM_BP_FAT	GO:0001934~positive regulation of protein amino acid phosphorylation	4	0.156924	0.788801	NM_020009, NM_008943, NM_053009, NM_008540	1805	12	5668	1.04672	1	1	100
GOTERM_BP_FAT	GO:0042327~positive regulation of phosphorylation	4	0.156924	0.872134	NM_020009, NM_008943, NM_053009, NM_008540	1805	14	5668	0.89719	1	1	100
GOTERM_BP_FAT	GO:0001932~regulation of protein amino acid phosphorylation	10	0.392311	0.96755	NM_008363, NM_020009, NM_010887, NM_008943, NM_053009, NM_009458, NM_008378, NM_008019, NM_007527, NM_008540	1805	44	5668	0.713674	1	1	100
Annotation Cluster 99	Enrichment Score: 0.12956190467038425
Category	Term	Count	%	PValue	Genes	List Total	Pop Hits	Pop Total	Fold Enrichment	Bonferroni	Benjamini	FDR
GOTERM_BP_FAT	GO:0001654~eye development	19	0.74539	0.60098	NM_007862, NM_001111066, NM_009537, NM_213659, NM_001098425, NM_001164075, NM_011486, NM_001164077, NM_007614, NM_007462, NM_001164074, NM_008857, NM_013634, NM_007527, NM_013672, NM_009372, NM_016670, NM_008251, NM_001018042, NM_001039090, NM_010223, NM_172739, NM_023879, NM_134027, NM_173396, NM_198127	1805	58	5668	1.02868	1	0.999983	100
GOTERM_BP_FAT	GO:0043010~camera-type eye development	16	0.627697	0.661115	NM_007862, NM_013672, NM_009372, NM_001111066, NM_016670, NM_009537, NM_008251, NM_001018042, NM_001098425, NM_001164075, NM_001039090, NM_010223, NM_007614, NM_001164077, NM_172739, NM_007462, NM_001164074, NM_134027, NM_173396, NM_013634, NM_007527, NM_198127	1805	50	5668	1.00485	1	0.999995	100
GOTERM_BP_FAT	GO:0048592~eye morphogenesis	9	0.35308	0.818837	NM_013672, NM_023879, NM_008857, NM_009537, NM_008251, NM_213659, NM_001018042, NM_001098425, NM_011486, NM_007614, NM_007527	1805	31	5668	0.911661	1	1	100
GOTERM_BP_FAT	GO:0007423~sensory organ development	22	0.863084	0.932005	NM_007862, NM_001111066, NM_009537, NM_213659, NM_001098425, NM_001164075, NM_011486, NM_007614, NM_001164077, NM_007462, NM_001164074, NM_008857, NM_013634, NM_007527, NM_011434, NM_013672, NM_009372, NM_010206, NM_016670, NM_008251, NM_001018042, NM_001039090, NM_010223, NM_172739, NM_023879, NM_134027, NM_011897, NM_173396, NM_198127	1805	84	5668	0.822424	1	1	100
Annotation Cluster 100	Enrichment Score: 0.12575246364958437
Category	Term	Count	%	PValue	Genes	List Total	Pop Hits	Pop Total	Fold Enrichment	Bonferroni	Benjamini	FDR
GOTERM_BP_FAT	GO:0032496~response to lipopolysaccharide	7	0.274617	0.594917	NM_008363, NM_001007589, NM_011563, NM_001164152, NM_024471, NM_001164153, NM_007452, NM_001038663, NM_011949, NM_001164149, NM_001164151, NM_011548	1805	19	5668	1.1569	1	0.999982	100
GOTERM_BP_FAT	GO:0002237~response to molecule of bacterial origin	7	0.274617	0.789907	NM_008363, NM_001007589, NM_011563, NM_001164152, NM_024471, NM_001164153, NM_007452, NM_001038663, NM_011949, NM_001164149, NM_001164151, NM_011548	1805	23	5668	0.955703	1	1	100
GOTERM_BP_FAT	GO:0009617~response to bacterium	9	0.35308	0.892709	NM_008363, NM_001007589, NM_024471, NM_011949, NM_001038663, NM_001164151, NM_144888, NM_011563, NM_001164152, NM_001164153, NM_007452, NM_001164149, NM_019786, NM_011548	1805	34	5668	0.83122	1	1	100
Annotation Cluster 101	Enrichment Score: 0.12213711810658387
Category	Term	Count	%	PValue	Genes	List Total	Pop Hits	Pop Total	Fold Enrichment	Bonferroni	Benjamini	FDR
GOTERM_BP_FAT	GO:0042558~pteridine and derivative metabolic process	4	0.156924	0.664629	NM_010911, NM_001113374, NM_001113375, NM_013826, NM_008952, NM_024236	1805	10	5668	1.25607	1	0.999995	100
GOTERM_BP_FAT	GO:0018130~heterocycle biosynthetic process	9	0.35308	0.75092	NM_010911, NM_022655, NM_024471, NM_008525, NM_009478, NM_027744, NM_001113374, NM_001113375, NM_013826, NM_013556, NM_024236	1805	29	5668	0.974534	1	0.999999	100
GOTERM_BP_FAT	GO:0042559~pteridine and derivative biosynthetic process	3	0.117693	0.779303	NM_010911, NM_001113374, NM_001113375, NM_013826, NM_024236	1805	8	5668	1.17756	1	1	100
GOTERM_BP_FAT	GO:0019438~aromatic compound biosynthetic process	3	0.117693	0.83478	NM_010911, NM_001113374, NM_001113375, NM_013826, NM_024236	1805	9	5668	1.04672	1	1	100
Annotation Cluster 102	Enrichment Score: 0.1209077057094941
Category	Term	Count	%	PValue	Genes	List Total	Pop Hits	Pop Total	Fold Enrichment	Bonferroni	Benjamini	FDR
GOTERM_BP_FAT	GO:0006323~DNA packaging	15	0.588466	0.306325	NM_146171, NM_016750, NM_025795, NM_009211, NM_008564, NM_001085473, NM_025541, NM_001085472, NM_001115132, NM_019567, NM_012019, NM_008672, NM_011514, NM_019774, NM_133762, NM_023190, NM_024184, NM_133786, NM_017406	1805	38	5668	1.23954	1	0.998614	99.868
GOTERM_BP_FAT	GO:0006333~chromatin assembly or disassembly	14	0.549235	0.748352	NM_001110216, NM_016750, NM_201637, NM_023773, NM_009211, NM_145979, NM_008564, NM_001076789, NM_007626, NM_025541, NM_008672, NM_007622, NM_011514, NM_011714, NM_001114096, NM_198160, NM_024184	1805	46	5668	0.955703	1	0.999999	100
GOTERM_BP_FAT	GO:0006334~nucleosome assembly	5	0.196155	0.938839	NM_008672, NM_016750, NM_024184, NM_008564, NM_025541	1805	21	5668	0.747659	1	1	100
GOTERM_BP_FAT	GO:0031497~chromatin assembly	5	0.196155	0.952613	NM_008672, NM_016750, NM_024184, NM_008564, NM_025541	1805	22	5668	0.713674	1	1	100
GOTERM_BP_FAT	GO:0034728~nucleosome organization	5	0.196155	0.952613	NM_008672, NM_016750, NM_024184, NM_008564, NM_025541	1805	22	5668	0.713674	1	1	100
GOTERM_BP_FAT	GO:0065004~protein-DNA complex assembly	5	0.196155	0.963477	NM_008672, NM_016750, NM_024184, NM_008564, NM_025541	1805	23	5668	0.682645	1	1	100
Annotation Cluster 103	Enrichment Score: 0.11978987217995588
Category	Term	Count	%	PValue	Genes	List Total	Pop Hits	Pop Total	Fold Enrichment	Bonferroni	Benjamini	FDR
GOTERM_BP_FAT	GO:0009894~regulation of catabolic process	11	0.431542	0.594153	NM_020009, NM_007462, NM_019719, NM_010227, NM_009439, NM_019584, NM_008720, NM_007983, NM_053208, NM_001163689, NM_027357	1805	32	5668	1.07943	1	0.999982	100
GOTERM_BP_FAT	GO:0031329~regulation of cellular catabolic process	5	0.196155	0.698646	NM_020009, NM_019719, NM_019584, NM_008720, NM_001163689	1805	14	5668	1.12149	1	0.999997	100
GOTERM_BP_FAT	GO:0031331~positive regulation of cellular catabolic process	3	0.117693	0.779303	NM_019719, NM_019584, NM_001163689	1805	8	5668	1.17756	1	1	100
GOTERM_BP_FAT	GO:0042176~regulation of protein catabolic process	7	0.274617	0.789907	NM_007462, NM_019719, NM_010227, NM_009439, NM_007983, NM_053208, NM_027357	1805	23	5668	0.955703	1	1	100
GOTERM_BP_FAT	GO:0009896~positive regulation of catabolic process	5	0.196155	0.80099	NM_007462, NM_019719, NM_019584, NM_053208, NM_001163689	1805	16	5668	0.981302	1	1	100
GOTERM_BP_FAT	GO:0045732~positive regulation of protein catabolic process	3	0.117693	0.933674	NM_007462, NM_019719, NM_053208	1805	12	5668	0.785042	1	1	100
Annotation Cluster 104	Enrichment Score: 0.11952587478502838
Category	Term	Count	%	PValue	Genes	List Total	Pop Hits	Pop Total	Fold Enrichment	Bonferroni	Benjamini	FDR
GOTERM_BP_FAT	GO:0019218~regulation of steroid metabolic process	5	0.196155	0.634946	NM_019719, NM_011750, NM_144900, NM_001103162, NM_011434	1805	13	5668	1.20776	1	0.999991	100
GOTERM_BP_FAT	GO:0050810~regulation of steroid biosynthetic process	4	0.156924	0.664629	NM_011750, NM_144900, NM_001103162, NM_011434	1805	10	5668	1.25607	1	0.999995	100
GOTERM_BP_FAT	GO:0046890~regulation of lipid biosynthetic process	4	0.156924	0.872134	NM_011750, NM_144900, NM_001103162, NM_011434	1805	14	5668	0.89719	1	1	100
GOTERM_BP_FAT	GO:0019216~regulation of lipid metabolic process	7	0.274617	0.903643	NM_019719, NM_011750, NM_144900, NM_001103162, NM_009007, NM_001163689, NM_011434	1805	27	5668	0.814117	1	1	100
Annotation Cluster 105	Enrichment Score: 0.1194511160116947
Category	Term	Count	%	PValue	Genes	List Total	Pop Hits	Pop Total	Fold Enrichment	Bonferroni	Benjamini	FDR
GOTERM_BP_FAT	GO:0009798~axis specification	5	0.196155	0.634946	NM_001017985, NM_011562, NM_007462, NM_016965, NM_007614	1805	13	5668	1.20776	1	0.999991	100
GOTERM_BP_FAT	GO:0000578~embryonic axis specification	3	0.117693	0.708088	NM_001017985, NM_011562, NM_016965	1805	7	5668	1.34579	1	0.999997	100
GOTERM_BP_FAT	GO:0009880~embryonic pattern specification	3	0.117693	0.974591	NM_001017985, NM_011562, NM_016965	1805	15	5668	0.628033	1	1	100
Annotation Cluster 106	Enrichment Score: 0.11774439415529847
Category	Term	Count	%	PValue	Genes	List Total	Pop Hits	Pop Total	Fold Enrichment	Bonferroni	Benjamini	FDR
GOTERM_BP_FAT	GO:0007528~neuromuscular junction development	4	0.156924	0.494442	NM_010091, NM_027130, NM_011682, NM_001159948	1805	8	5668	1.57008	1	0.999914	99.9996
GOTERM_BP_FAT	GO:0055007~cardiac muscle cell differentiation	5	0.196155	0.634946	NM_011562, NM_148948, NM_010578, NM_007382, NM_011306	1805	13	5668	1.20776	1	0.999991	100
GOTERM_BP_FAT	GO:0060537~muscle tissue development	17	0.666928	0.651729	NM_007862, NM_145524, NM_027130, NM_148948, NM_011682, NM_008019, NM_011306, NM_007382, NM_010091, NM_011562, NM_009551, NM_016802, NM_177821, NM_010578, NM_007868, NM_001159948, NM_001159382	1805	53	5668	1.00722	1	0.999994	100
GOTERM_BP_FAT	GO:0035051~cardiac cell differentiation	5	0.196155	0.698646	NM_011562, NM_148948, NM_010578, NM_007382, NM_011306	1805	14	5668	1.12149	1	0.999997	100
GOTERM_BP_FAT	GO:0050808~synapse organization	7	0.274617	0.703147	NM_010091, NM_010864, NM_027130, NM_011682, NM_010322, NM_001159948, NM_007614	1805	21	5668	1.04672	1	0.999997	100
GOTERM_BP_FAT	GO:0014706~striated muscle tissue development	15	0.588466	0.705143	NM_145524, NM_027130, NM_148948, NM_011682, NM_008019, NM_011306, NM_007382, NM_010091, NM_011562, NM_016802, NM_177821, NM_010578, NM_007868, NM_001159948, NM_001159382	1805	48	5668	0.981302	1	0.999997	100
GOTERM_BP_FAT	GO:0048741~skeletal muscle fiber development	4	0.156924	0.732368	NM_010091, NM_027130, NM_011682, NM_001159948	1805	11	5668	1.14188	1	0.999998	100
GOTERM_BP_FAT	GO:0060538~skeletal muscle organ development	8	0.313849	0.805111	NM_010091, NM_145524, NM_027130, NM_016802, NM_011682, NM_177821, NM_007868, NM_001159948	1805	27	5668	0.93042	1	1	100
GOTERM_BP_FAT	GO:0007519~skeletal muscle tissue development	8	0.313849	0.805111	NM_010091, NM_145524, NM_027130, NM_016802, NM_011682, NM_177821, NM_007868, NM_001159948	1805	27	5668	0.93042	1	1	100
GOTERM_BP_FAT	GO:0055001~muscle cell development	6	0.235386	0.813399	NM_010091, NM_027130, NM_148948, NM_011682, NM_010578, NM_001159948	1805	20	5668	0.94205	1	1	100
GOTERM_BP_FAT	GO:0048738~cardiac muscle tissue development	7	0.274617	0.825313	NM_011562, NM_148948, NM_008019, NM_010578, NM_007382, NM_011306, NM_001159382	1805	24	5668	0.915882	1	1	100
GOTERM_BP_FAT	GO:0048747~muscle fiber development	4	0.156924	0.834958	NM_010091, NM_027130, NM_011682, NM_001159948	1805	13	5668	0.966205	1	1	100
GOTERM_BP_FAT	GO:0055002~striated muscle cell development	5	0.196155	0.873164	NM_010091, NM_027130, NM_011682, NM_010578, NM_001159948	1805	18	5668	0.872268	1	1	100
GOTERM_BP_FAT	GO:0051146~striated muscle cell differentiation	10	0.392311	0.878912	NM_010091, NM_011562, NM_027130, NM_148948, NM_008098, NM_011682, NM_010578, NM_007382, NM_001159948, NM_011306	1805	37	5668	0.848694	1	1	100
GOTERM_BP_FAT	GO:0007517~muscle organ development	19	0.74539	0.947107	NM_007862, NM_145524, NM_001113189, NM_027130, NM_053009, NM_148948, NM_011682, NM_008019, NM_011306, NM_007382, NM_010091, NM_011562, NM_009551, NM_016802, NM_177821, NM_001113188, NM_010578, NM_007868, NM_001159948, NM_001159382	1805	75	5668	0.795509	1	1	100
GOTERM_BP_FAT	GO:0042692~muscle cell differentiation	11	0.431542	0.953064	NM_010091, NM_011562, NM_027130, NM_148948, NM_008098, NM_011682, NM_001159517, NM_010578, NM_007382, NM_001159948, NM_011306	1805	46	5668	0.750909	1	1	100
Annotation Cluster 107	Enrichment Score: 0.11700615607894167
Category	Term	Count	%	PValue	Genes	List Total	Pop Hits	Pop Total	Fold Enrichment	Bonferroni	Benjamini	FDR
GOTERM_BP_FAT	GO:0035116~embryonic hindlimb morphogenesis	4	0.156924	0.585134	NM_201616, NM_134027, NM_148948, NM_010309, NM_013634, NM_007614	1805	9	5668	1.39563	1	0.999978	100
GOTERM_BP_FAT	GO:0042733~embryonic digit morphogenesis	5	0.196155	0.634946	NM_001017985, NM_027133, NM_177730, NM_172150, NM_007614	1805	13	5668	1.20776	1	0.999991	100
GOTERM_BP_FAT	GO:0030326~embryonic limb morphogenesis	11	0.431542	0.755148	NM_027133, NM_177730, NM_010206, NM_008943, NM_148948, NM_011936, NM_010309, NM_007614, NM_001017985, NM_134027, NM_201616, NM_172150, NM_013634	1805	36	5668	0.959495	1	0.999999	100
GOTERM_BP_FAT	GO:0035113~embryonic appendage morphogenesis	11	0.431542	0.755148	NM_027133, NM_177730, NM_010206, NM_008943, NM_148948, NM_011936, NM_010309, NM_007614, NM_001017985, NM_134027, NM_201616, NM_172150, NM_013634	1805	36	5668	0.959495	1	0.999999	100
GOTERM_BP_FAT	GO:0035137~hindlimb morphogenesis	4	0.156924	0.788801	NM_201616, NM_134027, NM_148948, NM_010309, NM_013634, NM_007614	1805	12	5668	1.04672	1	1	100
GOTERM_BP_FAT	GO:0035107~appendage morphogenesis	12	0.470773	0.853061	NM_027133, NM_177730, NM_010206, NM_008943, NM_148948, NM_011936, NM_010309, NM_007614, NM_001017985, NM_134027, NM_201616, NM_172150, NM_013634, NM_007527	1805	43	5668	0.876325	1	1	100
GOTERM_BP_FAT	GO:0035108~limb morphogenesis	12	0.470773	0.853061	NM_027133, NM_177730, NM_010206, NM_008943, NM_148948, NM_011936, NM_010309, NM_007614, NM_001017985, NM_134027, NM_201616, NM_172150, NM_013634, NM_007527	1805	43	5668	0.876325	1	1	100
GOTERM_BP_FAT	GO:0060173~limb development	12	0.470773	0.853061	NM_027133, NM_177730, NM_010206, NM_008943, NM_148948, NM_011936, NM_010309, NM_007614, NM_001017985, NM_134027, NM_201616, NM_172150, NM_013634, NM_007527	1805	43	5668	0.876325	1	1	100
GOTERM_BP_FAT	GO:0048736~appendage development	12	0.470773	0.853061	NM_027133, NM_177730, NM_010206, NM_008943, NM_148948, NM_011936, NM_010309, NM_007614, NM_001017985, NM_134027, NM_201616, NM_172150, NM_013634, NM_007527	1805	43	5668	0.876325	1	1	100
Annotation Cluster 108	Enrichment Score: 0.10898895980768407
Category	Term	Count	%	PValue	Genes	List Total	Pop Hits	Pop Total	Fold Enrichment	Bonferroni	Benjamini	FDR
GOTERM_BP_FAT	GO:0042058~regulation of epidermal growth factor receptor signaling pathway	4	0.156924	0.290169	NM_009691, NM_008943, NM_053074, NM_023684	1805	6	5668	2.09344	1	0.998182	99.7996
GOTERM_BP_FAT	GO:0010741~negative regulation of protein kinase cascade	5	0.196155	0.634946	NM_007462, NM_172395, NM_010513, NM_011897, NM_011647, NM_001039363	1805	13	5668	1.20776	1	0.999991	100
GOTERM_BP_FAT	GO:0006469~negative regulation of protein kinase activity	7	0.274617	0.980197	NM_007462, NM_008943, NM_009810, NM_011897, NM_011647, NM_053074, NM_001039363, NM_023684	1805	34	5668	0.646505	1	1	100
GOTERM_BP_FAT	GO:0033673~negative regulation of kinase activity	7	0.274617	0.980197	NM_007462, NM_008943, NM_009810, NM_011897, NM_011647, NM_053074, NM_001039363, NM_023684	1805	34	5668	0.646505	1	1	100
GOTERM_BP_FAT	GO:0051348~negative regulation of transferase activity	7	0.274617	0.984485	NM_007462, NM_008943, NM_009810, NM_011897, NM_011647, NM_053074, NM_001039363, NM_023684	1805	35	5668	0.628033	1	1	100
GOTERM_BP_FAT	GO:0043086~negative regulation of catalytic activity	11	0.431542	0.992592	NM_010227, NM_008943, NM_009810, NM_001012273, NM_011647, NM_001039363, NM_138748, NM_007462, NM_011897, NM_007512, NM_009689, NM_053074, NM_023684	1805	55	5668	0.628033	1	1	100
GOTERM_BP_FAT	GO:0044092~negative regulation of molecular function	13	0.510004	0.997891	NM_175472, NM_010227, NM_008943, NM_009810, NM_001012273, NM_011647, NM_001039363, NM_138748, NM_007462, NM_011563, NM_011897, NM_007512, NM_009689, NM_053074, NM_023684	1805	69	5668	0.591626	1	1	100
Annotation Cluster 109	Enrichment Score: 0.10288306158644155
Category	Term	Count	%	PValue	Genes	List Total	Pop Hits	Pop Total	Fold Enrichment	Bonferroni	Benjamini	FDR
GOTERM_BP_FAT	GO:0006497~protein amino acid lipidation	11	0.431542	0.497999	NM_008707, NM_008033, NM_011081, NM_201406, NM_026917, NM_001111025, NM_010072, NM_008838, NM_019519, NM_178698, NM_133981	1805	30	5668	1.15139	1	0.999919	99.9996
GOTERM_BP_FAT	GO:0042157~lipoprotein metabolic process	13	0.510004	0.530408	NM_011081, NM_026917, NM_008917, NM_007499, NM_010072, NM_008838, NM_178698, NM_133981, NM_008707, NM_008033, NM_201406, NM_001111025, NM_019519	1805	37	5668	1.1033	1	0.999948	99.9999
GOTERM_BP_FAT	GO:0046489~phosphoinositide biosynthetic process	7	0.274617	0.594917	NM_011081, NM_201406, NM_001111025, NM_010072, NM_008838, NM_178698, NM_133981	1805	19	5668	1.1569	1	0.999982	100
GOTERM_BP_FAT	GO:0006506~GPI anchor biosynthetic process	7	0.274617	0.594917	NM_011081, NM_201406, NM_001111025, NM_010072, NM_008838, NM_178698, NM_133981	1805	19	5668	1.1569	1	0.999982	100
GOTERM_BP_FAT	GO:0006505~GPI anchor metabolic process	7	0.274617	0.594917	NM_011081, NM_201406, NM_001111025, NM_010072, NM_008838, NM_178698, NM_133981	1805	19	5668	1.1569	1	0.999982	100
GOTERM_BP_FAT	GO:0042158~lipoprotein biosynthetic process	11	0.431542	0.638836	NM_008707, NM_008033, NM_011081, NM_201406, NM_026917, NM_001111025, NM_010072, NM_008838, NM_019519, NM_178698, NM_133981	1805	33	5668	1.04672	1	0.999991	100
GOTERM_BP_FAT	GO:0030384~phosphoinositide metabolic process	11	0.431542	0.903626	NM_054051, NM_011081, NM_201406, NM_001146687, NM_033134, NM_001111025, NM_010072, NM_008838, NM_181414, NM_178698, NM_133981	1805	42	5668	0.822424	1	1	100
GOTERM_BP_FAT	GO:0046474~glycerophospholipid biosynthetic process	7	0.274617	0.949628	NM_011081, NM_201406, NM_001111025, NM_010072, NM_008838, NM_178698, NM_133981	1805	30	5668	0.732705	1	1	100
GOTERM_BP_FAT	GO:0045017~glycerolipid biosynthetic process	8	0.313849	0.973981	NM_011081, NM_201406, NM_001111025, NM_010072, NM_008838, NM_010322, NM_178698, NM_133981	1805	37	5668	0.678955	1	1	100
GOTERM_BP_FAT	GO:0008654~phospholipid biosynthetic process	13	0.510004	0.979159	NM_011081, NM_177298, NM_010072, NM_008838, NM_023627, NM_178698, NM_133981, NM_019760, NM_138651, NM_133757, NM_201406, NM_001111025, NM_027652	1805	58	5668	0.70383	1	1	100
GOTERM_BP_FAT	GO:0006650~glycerophospholipid metabolic process	12	0.470773	0.992418	NM_019760, NM_054051, NM_011081, NM_201406, NM_001146687, NM_033134, NM_001111025, NM_010072, NM_008838, NM_181414, NM_178698, NM_133981	1805	59	5668	0.638678	1	1	100
GOTERM_BP_FAT	GO:0046486~glycerolipid metabolic process	15	0.588466	0.996576	NM_001109992, NM_011081, NM_001146687, NM_010072, NM_008838, NM_011202, NM_010322, NM_178698, NM_181414, NM_133981, NM_019760, NM_054051, NM_201406, NM_033134, NM_001111025, NM_001163689	1805	75	5668	0.628033	1	1	100
GOTERM_BP_FAT	GO:0019637~organophosphate metabolic process	22	0.863084	0.996722	NM_011081, NM_001146687, NM_029945, NM_177298, NM_010072, NM_008838, NM_178698, NM_023627, NM_181414, NM_133981, NM_008874, NM_010274, NM_019760, NM_054051, NM_023196, NM_001145820, NM_009415, NM_138651, NM_133757, NM_201406, NM_033134, NM_183423, NM_001111025, NM_027652	1805	103	5668	0.670715	1	1	100
GOTERM_BP_FAT	GO:0006644~phospholipid metabolic process	20	0.784621	0.998708	NM_011081, NM_001146687, NM_177298, NM_029945, NM_010072, NM_008838, NM_178698, NM_023627, NM_181414, NM_133981, NM_008874, NM_019760, NM_054051, NM_023196, NM_138651, NM_133757, NM_201406, NM_033134, NM_183423, NM_001111025, NM_027652	1805	100	5668	0.628033	1	1	100
GOTERM_BP_FAT	GO:0008610~lipid biosynthetic process	29	1.1377	0.999983	NM_011014, NM_029789, NM_007988, NM_134255, NM_011081, NM_177298, NM_031869, NM_010072, NM_138647, NM_023627, NM_010864, NM_138651, NM_133757, NM_134118, NM_001013367, NM_028015, NM_001159517, NM_027179, NM_008838, NM_010322, NM_178698, NM_133981, NM_019760, NM_009415, NM_201406, NM_019766, NM_008517, NM_001111025, NM_019657, NM_027652	1805	158	5668	0.57636	1	1	100
Annotation Cluster 110	Enrichment Score: 0.10112991353377929
Category	Term	Count	%	PValue	Genes	List Total	Pop Hits	Pop Total	Fold Enrichment	Bonferroni	Benjamini	FDR
GOTERM_BP_FAT	GO:0001754~eye photoreceptor cell differentiation	3	0.117693	0.779303	NM_023879, NM_008857, NM_213659, NM_011486	1805	8	5668	1.17756	1	1	100
GOTERM_BP_FAT	GO:0046530~photoreceptor cell differentiation	3	0.117693	0.779303	NM_023879, NM_008857, NM_213659, NM_011486	1805	8	5668	1.17756	1	1	100
GOTERM_BP_FAT	GO:0048592~eye morphogenesis	9	0.35308	0.818837	NM_013672, NM_023879, NM_008857, NM_009537, NM_008251, NM_213659, NM_001018042, NM_001098425, NM_011486, NM_007614, NM_007527	1805	31	5668	0.911661	1	1	100
Annotation Cluster 111	Enrichment Score: 0.09746939993284758
Category	Term	Count	%	PValue	Genes	List Total	Pop Hits	Pop Total	Fold Enrichment	Bonferroni	Benjamini	FDR
GOTERM_BP_FAT	GO:0007584~response to nutrient	11	0.431542	0.594153	NM_027269, NM_033613, NM_197985, NM_009975, NM_001163432, NM_021337, NM_025589, NM_011690, NM_013633, NM_017406, NM_009480	1805	32	5668	1.07943	1	0.999982	100
GOTERM_BP_FAT	GO:0033189~response to vitamin A	4	0.156924	0.872134	NM_027269, NM_001163432, NM_025589, NM_013633	1805	14	5668	0.89719	1	1	100
GOTERM_BP_FAT	GO:0032526~response to retinoic acid	4	0.156924	0.872134	NM_027269, NM_001163432, NM_025589, NM_013633	1805	14	5668	0.89719	1	1	100
GOTERM_BP_FAT	GO:0033273~response to vitamin	4	0.156924	0.90169	NM_027269, NM_001163432, NM_025589, NM_013633	1805	15	5668	0.837378	1	1	100
Annotation Cluster 112	Enrichment Score: 0.09567137029145918
Category	Term	Count	%	PValue	Genes	List Total	Pop Hits	Pop Total	Fold Enrichment	Bonferroni	Benjamini	FDR
GOTERM_BP_FAT	GO:0006465~signal peptide processing	3	0.117693	0.509084	NM_026911, NM_019951, NM_025668	1805	5	5668	1.8841	1	0.99993	99.9997
GOTERM_BP_FAT	GO:0051605~protein maturation by peptide bond cleavage	4	0.156924	0.90169	NM_008943, NM_026911, NM_019951, NM_025668	1805	15	5668	0.837378	1	1	100
GOTERM_BP_FAT	GO:0051604~protein maturation	7	0.274617	0.949628	NM_001017985, NM_019719, NM_008943, NM_026911, NM_019951, NM_022997, NM_025668	1805	30	5668	0.732705	1	1	100
GOTERM_BP_FAT	GO:0016485~protein processing	6	0.235386	0.950417	NM_001017985, NM_008943, NM_026911, NM_019951, NM_022997, NM_025668	1805	26	5668	0.724654	1	1	100
Annotation Cluster 113	Enrichment Score: 0.09425845857221259
Category	Term	Count	%	PValue	Genes	List Total	Pop Hits	Pop Total	Fold Enrichment	Bonferroni	Benjamini	FDR
GOTERM_BP_FAT	GO:0045843~negative regulation of striated muscle development	3	0.117693	0.618542	NM_001122766, NM_011733, NM_139117, NM_022432, NM_025881, NM_028190	1805	6	5668	1.57008	1	0.999987	100
GOTERM_BP_FAT	GO:0048635~negative regulation of muscle development	3	0.117693	0.708088	NM_001122766, NM_011733, NM_139117, NM_022432, NM_025881, NM_028190	1805	7	5668	1.34579	1	0.999997	100
GOTERM_BP_FAT	GO:0016202~regulation of striated muscle tissue development	4	0.156924	0.975857	NM_001122766, NM_010206, NM_011733, NM_139117, NM_022432, NM_025881, NM_028190	1805	20	5668	0.628033	1	1	100
GOTERM_BP_FAT	GO:0048634~regulation of muscle development	4	0.156924	0.982027	NM_001122766, NM_010206, NM_011733, NM_139117, NM_022432, NM_025881, NM_028190	1805	21	5668	0.598127	1	1	100
Annotation Cluster 114	Enrichment Score: 0.08712775389139485
Category	Term	Count	%	PValue	Genes	List Total	Pop Hits	Pop Total	Fold Enrichment	Bonferroni	Benjamini	FDR
GOTERM_BP_FAT	GO:0008629~induction of apoptosis by intracellular signals	8	0.313849	0.683687	NM_019752, NM_001127233, NM_009810, NM_007499, NM_023232, NM_010432, NM_008884, NM_007527, NM_178087	1805	24	5668	1.04672	1	0.999996	100
GOTERM_BP_FAT	GO:0042771~DNA damage response, signal transduction by p53 class mediator resulting in induction of apoptosis	3	0.117693	0.779303	NM_001127233, NM_010432, NM_008884, NM_178087	1805	8	5668	1.17756	1	1	100
GOTERM_BP_FAT	GO:0030330~DNA damage response, signal transduction by p53 class mediator	3	0.117693	0.909529	NM_001127233, NM_010432, NM_008884, NM_178087	1805	11	5668	0.856409	1	1	100
GOTERM_BP_FAT	GO:0008630~DNA damage response, signal transduction resulting in induction of apoptosis	4	0.156924	0.924929	NM_001127233, NM_007499, NM_010432, NM_008884, NM_178087	1805	16	5668	0.785042	1	1	100
Annotation Cluster 115	Enrichment Score: 0.08654909445109674
Category	Term	Count	%	PValue	Genes	List Total	Pop Hits	Pop Total	Fold Enrichment	Bonferroni	Benjamini	FDR
GOTERM_BP_FAT	GO:0006518~peptide metabolic process	9	0.35308	0.513477	NM_009906, NM_008129, NM_031156, NM_026911, NM_010344, NM_019951, NM_008062, NM_025668, NM_011434	1805	24	5668	1.17756	1	0.999935	99.9998
GOTERM_BP_FAT	GO:0060047~heart contraction	3	0.117693	0.708088	NM_173374, NM_008928, NM_001078167, NM_011434	1805	7	5668	1.34579	1	0.999997	100
GOTERM_BP_FAT	GO:0003015~heart process	3	0.117693	0.708088	NM_173374, NM_008928, NM_001078167, NM_011434	1805	7	5668	1.34579	1	0.999997	100
GOTERM_BP_FAT	GO:0003012~muscle system process	6	0.235386	0.847853	NM_007862, NM_178337, NM_173374, NM_008928, NM_008019, NM_001078167, NM_011434	1805	21	5668	0.89719	1	1	100
GOTERM_BP_FAT	GO:0006749~glutathione metabolic process	4	0.156924	0.872134	NM_008129, NM_010344, NM_008062, NM_011434	1805	14	5668	0.89719	1	1	100
GOTERM_BP_FAT	GO:0008015~blood circulation	7	0.274617	0.881747	NM_148952, NM_008129, NM_173374, NM_008928, NM_144900, NM_001078167, NM_008062, NM_011434	1805	26	5668	0.845429	1	1	100
GOTERM_BP_FAT	GO:0003013~circulatory system process	7	0.274617	0.881747	NM_148952, NM_008129, NM_173374, NM_008928, NM_144900, NM_001078167, NM_008062, NM_011434	1805	26	5668	0.845429	1	1	100
GOTERM_BP_FAT	GO:0008217~regulation of blood pressure	3	0.117693	0.909529	NM_144900, NM_008062, NM_011434	1805	11	5668	0.856409	1	1	100
GOTERM_BP_FAT	GO:0035150~regulation of tube size	3	0.117693	0.933674	NM_008129, NM_008062, NM_011434	1805	12	5668	0.785042	1	1	100
GOTERM_BP_FAT	GO:0050880~regulation of blood vessel size	3	0.117693	0.933674	NM_008129, NM_008062, NM_011434	1805	12	5668	0.785042	1	1	100
GOTERM_BP_FAT	GO:0003018~vascular process in circulatory system	3	0.117693	0.951623	NM_008129, NM_008062, NM_011434	1805	13	5668	0.724654	1	1	100
Annotation Cluster 116	Enrichment Score: 0.07802039190485188
Category	Term	Count	%	PValue	Genes	List Total	Pop Hits	Pop Total	Fold Enrichment	Bonferroni	Benjamini	FDR
GOTERM_BP_FAT	GO:0006487~protein amino acid N-linked glycosylation	6	0.235386	0.546675	NM_008925, NM_008060, NM_001081264, NM_019642, NM_007838, NM_024222	1805	15	5668	1.25607	1	0.999961	99.9999
GOTERM_BP_FAT	GO:0043413~biopolymer glycosylation	12	0.470773	0.874075	NM_008925, NM_008943, NM_008060, NM_010072, NM_019642, NM_175114, NM_024222, NM_133933, NM_001081264, NM_013814, NM_198899, NM_001160404, NM_007838	1805	44	5668	0.856409	1	1	100
GOTERM_BP_FAT	GO:0070085~glycosylation	12	0.470773	0.874075	NM_008925, NM_008943, NM_008060, NM_010072, NM_019642, NM_175114, NM_024222, NM_133933, NM_001081264, NM_013814, NM_198899, NM_001160404, NM_007838	1805	44	5668	0.856409	1	1	100
GOTERM_BP_FAT	GO:0006486~protein amino acid glycosylation	12	0.470773	0.874075	NM_008925, NM_008943, NM_008060, NM_010072, NM_019642, NM_175114, NM_024222, NM_133933, NM_001081264, NM_013814, NM_198899, NM_001160404, NM_007838	1805	44	5668	0.856409	1	1	100
GOTERM_BP_FAT	GO:0009101~glycoprotein biosynthetic process	13	0.510004	0.963507	NM_008925, NM_008943, NM_008060, NM_010072, NM_010162, NM_019642, NM_175114, NM_024222, NM_133933, NM_001081264, NM_198899, NM_013814, NM_001160404, NM_007838	1805	55	5668	0.742221	1	1	100
GOTERM_BP_FAT	GO:0009100~glycoprotein metabolic process	16	0.627697	0.967492	NM_007862, NM_177730, NM_008943, NM_008925, NM_008060, NM_010072, NM_010162, NM_019642, NM_175114, NM_024222, NM_133933, NM_031156, NM_001081264, NM_198899, NM_013814, NM_001160404, NM_007838	1805	67	5668	0.74989	1	1	100
Annotation Cluster 117	Enrichment Score: 0.07767690527579875
Category	Term	Count	%	PValue	Genes	List Total	Pop Hits	Pop Total	Fold Enrichment	Bonferroni	Benjamini	FDR
GOTERM_BP_FAT	GO:0002286~T cell activation during immune response	3	0.117693	0.708088	NM_001127233, NM_008943, NM_009096	1805	7	5668	1.34579	1	0.999997	100
GOTERM_BP_FAT	GO:0002285~lymphocyte activation during immune response	3	0.117693	0.83478	NM_001127233, NM_008943, NM_009096	1805	9	5668	1.04672	1	1	100
GOTERM_BP_FAT	GO:0002366~leukocyte activation during immune response	3	0.117693	0.909529	NM_001127233, NM_008943, NM_009096	1805	11	5668	0.856409	1	1	100
GOTERM_BP_FAT	GO:0002263~cell activation during immune response	3	0.117693	0.909529	NM_001127233, NM_008943, NM_009096	1805	11	5668	0.856409	1	1	100
Annotation Cluster 118	Enrichment Score: 0.07745157628847855
Category	Term	Count	%	PValue	Genes	List Total	Pop Hits	Pop Total	Fold Enrichment	Bonferroni	Benjamini	FDR
GOTERM_BP_FAT	GO:0060674~placenta blood vessel development	5	0.196155	0.563067	NM_001045807, NM_008927, NM_001038663, NM_011949, NM_016907, NM_019825	1805	12	5668	1.3084	1	0.99997	100
GOTERM_BP_FAT	GO:0001890~placenta development	14	0.549235	0.777877	NM_011495, NM_013672, NM_001045807, NM_008927, NM_011949, NM_001038663, NM_001018042, NM_001098425, NM_007465, NM_134027, NM_007452, NM_001102565, NM_016907, NM_001081251, NM_019825, NM_013634, NM_009096	1805	47	5668	0.935369	1	1	100
GOTERM_BP_FAT	GO:0001892~embryonic placenta development	8	0.313849	0.959474	NM_011495, NM_013672, NM_134027, NM_008927, NM_001038663, NM_011949, NM_016907, NM_001018042, NM_001098425, NM_019825, NM_013634	1805	35	5668	0.717752	1	1	100
GOTERM_BP_FAT	GO:0060711~labyrinthine layer development	4	0.156924	0.975857	NM_008927, NM_001038663, NM_011949, NM_016907, NM_019825	1805	20	5668	0.628033	1	1	100
GOTERM_BP_FAT	GO:0048568~embryonic organ development	17	0.666928	0.999657	NM_007862, NM_011495, NM_013672, NM_010206, NM_009370, NM_008927, NM_011949, NM_001038663, NM_001081049, NM_010309, NM_001018042, NM_001098425, NM_016965, NM_201616, NM_134027, NM_008583, NM_016907, NM_011897, NM_019825, NM_013634, NM_011434	1805	94	5668	0.567902	1	1	100
Annotation Cluster 119	Enrichment Score: 0.07521504712166403
Category	Term	Count	%	PValue	Genes	List Total	Pop Hits	Pop Total	Fold Enrichment	Bonferroni	Benjamini	FDR
GOTERM_BP_FAT	GO:0043523~regulation of neuron apoptosis	14	0.549235	0.347567	NM_008628, NM_001012273, NM_008129, NM_008917, NM_007499, NM_010072, NM_145452, NM_001127233, NM_001102565, NM_016802, NM_016775, NM_009689, NM_007527, NM_009743, NM_011434	1805	36	5668	1.22118	1	0.999065	99.9565
GOTERM_BP_FAT	GO:0043066~negative regulation of apoptosis	36	1.41232	0.726712	NM_134141, NM_025374, NM_008628, NM_201637, NM_011801, NM_007948, NM_145452, NM_010072, NM_001039521, NM_007462, NM_001127233, NM_016802, NM_001113358, NM_016775, NM_009689, NM_009096, NM_007527, NM_001122851, NM_011434, NM_172688, NM_009736, NM_011810, NM_010206, NM_009316, NM_009810, NM_009370, NM_008129, NM_001012273, NM_139117, NM_011733, NM_007499, NM_009533, NM_008917, NM_009458, NM_0011135…	1805	118	5668	0.958017	1	0.999998	100
GOTERM_BP_FAT	GO:0060548~negative regulation of cell death	36	1.41232	0.784345	NM_134141, NM_025374, NM_008628, NM_201637, NM_011801, NM_007948, NM_145452, NM_010072, NM_001039521, NM_007462, NM_001127233, NM_016802, NM_001113358, NM_016775, NM_009689, NM_009096, NM_007527, NM_001122851, NM_011434, NM_172688, NM_009736, NM_011810, NM_010206, NM_009316, NM_009810, NM_009370, NM_008129, NM_001012273, NM_139117, NM_011733, NM_007499, NM_009533, NM_008917, NM_009458, NM_0011135…	1805	121	5668	0.934264	1	1	100
GOTERM_BP_FAT	GO:0043069~negative regulation of programmed cell death	36	1.41232	0.784345	NM_134141, NM_025374, NM_008628, NM_201637, NM_011801, NM_007948, NM_145452, NM_010072, NM_001039521, NM_007462, NM_001127233, NM_016802, NM_001113358, NM_016775, NM_009689, NM_009096, NM_007527, NM_001122851, NM_011434, NM_172688, NM_009736, NM_011810, NM_010206, NM_009316, NM_009810, NM_009370, NM_008129, NM_001012273, NM_139117, NM_011733, NM_007499, NM_009533, NM_008917, NM_009458, NM_0011135…	1805	121	5668	0.934264	1	1	100
GOTERM_BP_FAT	GO:0010941~regulation of cell death	79	3.09925	0.938144	NM_134141, NM_008943, NM_001142937, NM_008628, NM_010432, NM_010072, NM_029979, NM_009503, NM_148930, NM_001039521, NM_019752, NM_001127233, NM_016802, NM_001102565, NM_001122978, NM_001113358, NM_134138, NM_009689, NM_057171, NM_007527, NM_011434, NM_009736, NM_022323, NM_010206, NM_009316, NM_011810, NM_053009, NM_009810, NM_001025392, NM_001012273, NM_008129, NM_025680, NM_001025393, NM_008917…	1805	280	5668	0.885975	1	1	100
GOTERM_BP_FAT	GO:0042981~regulation of apoptosis	77	3.02079	0.946146	NM_134141, NM_008943, NM_001142937, NM_008628, NM_010432, NM_010072, NM_029979, NM_009503, NM_148930, NM_001039521, NM_019752, NM_001127233, NM_016802, NM_001102565, NM_001122978, NM_001113358, NM_134138, NM_009689, NM_057171, NM_007527, NM_011434, NM_009736, NM_022323, NM_010206, NM_009316, NM_011810, NM_009810, NM_001025392, NM_001012273, NM_008129, NM_025680, NM_001025393, NM_008917, NM_007499…	1805	275	5668	0.879247	1	1	100
GOTERM_BP_FAT	GO:0043067~regulation of programmed cell death	78	3.06002	0.948895	NM_134141, NM_008943, NM_001142937, NM_008628, NM_010432, NM_010072, NM_029979, NM_009503, NM_148930, NM_001039521, NM_019752, NM_001127233, NM_016802, NM_001102565, NM_001122978, NM_001113358, NM_134138, NM_009689, NM_057171, NM_007527, NM_011434, NM_009736, NM_022323, NM_010206, NM_009316, NM_011810, NM_053009, NM_009810, NM_001025392, NM_001012273, NM_008129, NM_025680, NM_001025393, NM_008917…	1805	279	5668	0.877896	1	1	100
GOTERM_BP_FAT	GO:0010942~positive regulation of cell death	31	1.21616	0.984253	NM_008943, NM_010432, NM_029979, NM_008884, NM_178376, NM_148930, NM_007952, NM_001163671, NM_007462, NM_019752, NM_001127233, NM_001163672, NM_001122978, NM_007527, NM_178087, NM_207692, NM_009370, NM_009810, NM_001025392, NM_025680, NM_001025393, NM_007499, NM_016961, NM_007931, NM_026201, NM_009357, NM_001163703, NM_008583, NM_153787, NM_019880, NM_025539, NM_134089, NM_007983, NM_023232, NM_0…	1805	127	5668	0.766497	1	1	100
GOTERM_BP_FAT	GO:0043065~positive regulation of apoptosis	30	1.17693	0.985633	NM_008943, NM_010432, NM_029979, NM_008884, NM_148930, NM_007952, NM_001163671, NM_007462, NM_019752, NM_001127233, NM_001163672, NM_001122978, NM_007527, NM_178087, NM_207692, NM_009370, NM_009810, NM_001025392, NM_025680, NM_001025393, NM_007499, NM_016961, NM_007931, NM_026201, NM_009357, NM_001163703, NM_008583, NM_153787, NM_019880, NM_025539, NM_134089, NM_007983, NM_023232, NM_016688, NM_0…	1805	124	5668	0.759718	1	1	100
GOTERM_BP_FAT	GO:0043068~positive regulation of programmed cell death	30	1.17693	0.989276	NM_008943, NM_010432, NM_029979, NM_008884, NM_148930, NM_007952, NM_001163671, NM_007462, NM_019752, NM_001127233, NM_001163672, NM_001122978, NM_007527, NM_178087, NM_207692, NM_009370, NM_009810, NM_001025392, NM_025680, NM_001025393, NM_007499, NM_016961, NM_007931, NM_026201, NM_009357, NM_001163703, NM_008583, NM_153787, NM_019880, NM_025539, NM_134089, NM_007983, NM_023232, NM_016688, NM_0…	1805	126	5668	0.747659	1	1	100
GOTERM_BP_FAT	GO:0012502~induction of programmed cell death	15	0.588466	0.998181	NM_009370, NM_207692, NM_009810, NM_025680, NM_007499, NM_016961, NM_010432, NM_029979, NM_008884, NM_001163671, NM_019752, NM_001127233, NM_001163672, NM_025539, NM_001122978, NM_023232, NM_016688, NM_007527, NM_178087	1805	78	5668	0.603878	1	1	100
GOTERM_BP_FAT	GO:0006917~induction of apoptosis	15	0.588466	0.998181	NM_009370, NM_207692, NM_009810, NM_025680, NM_007499, NM_016961, NM_010432, NM_029979, NM_008884, NM_001163671, NM_019752, NM_001127233, NM_001163672, NM_025539, NM_001122978, NM_023232, NM_016688, NM_007527, NM_178087	1805	78	5668	0.603878	1	1	100
Annotation Cluster 120	Enrichment Score: 0.07258551778071418
Category	Term	Count	%	PValue	Genes	List Total	Pop Hits	Pop Total	Fold Enrichment	Bonferroni	Benjamini	FDR
GOTERM_BP_FAT	GO:0048863~stem cell differentiation	7	0.274617	0.825313	NM_007462, NM_175472, NM_145833, NM_148948, NM_009533, NM_175238, NM_013633	1805	24	5668	0.915882	1	1	100
GOTERM_BP_FAT	GO:0019827~stem cell maintenance	5	0.196155	0.840483	NM_007462, NM_175472, NM_148948, NM_175238, NM_013633	1805	17	5668	0.923578	1	1	100
GOTERM_BP_FAT	GO:0048864~stem cell development	5	0.196155	0.873164	NM_007462, NM_175472, NM_148948, NM_175238, NM_013633	1805	18	5668	0.872268	1	1	100
Annotation Cluster 121	Enrichment Score: 0.07157124374097183
Category	Term	Count	%	PValue	Genes	List Total	Pop Hits	Pop Total	Fold Enrichment	Bonferroni	Benjamini	FDR
GOTERM_BP_FAT	GO:0001756~somitogenesis	7	0.274617	0.703147	NM_001038010, NM_016965, NM_001077193, NM_001127233, NM_008943, NM_001077192, NM_145994, NM_007499, NM_177821, NM_020004, NM_007380	1805	21	5668	1.04672	1	0.999997	100
GOTERM_BP_FAT	GO:0009952~anterior/posterior pattern formation	18	0.706159	0.81131	NM_001038010, NM_001077193, NM_008943, NM_009370, NM_001077192, NM_178700, NM_145994, NM_007499, NM_009537, NM_001081049, NM_010432, NM_020004, NM_007614, NM_008540, NM_007380, NM_007462, NM_011562, NM_016965, NM_001127233, NM_009575, NM_031179, NM_177821, NM_001098476	1805	62	5668	0.911661	1	1	100
GOTERM_BP_FAT	GO:0035282~segmentation	8	0.313849	0.863753	NM_011562, NM_001038010, NM_016965, NM_001077193, NM_001127233, NM_008943, NM_001077192, NM_145994, NM_007499, NM_177821, NM_020004, NM_007380	1805	29	5668	0.866253	1	1	100
GOTERM_BP_FAT	GO:0003002~regionalization	21	0.823852	0.917432	NM_001038010, NM_008943, NM_001111066, NM_001081049, NM_009537, NM_010432, NM_001164075, NM_007614, NM_001164077, NM_007380, NM_007462, NM_016965, NM_001164074, NM_001127233, NM_172150, NM_001077193, NM_009372, NM_001077192, NM_009370, NM_145994, NM_178700, NM_007499, NM_020004, NM_010223, NM_008540, NM_011562, NM_009575, NM_031179, NM_177821, NM_001098476	1805	79	5668	0.834728	1	1	100
GOTERM_BP_FAT	GO:0007389~pattern specification process	27	1.05924	0.970393	NM_001038010, NM_001045807, NM_008943, NM_001111066, NM_015756, NM_009537, NM_001081049, NM_010432, NM_001164075, NM_007614, NM_001164077, NM_007380, NM_001017985, NM_007462, NM_001164074, NM_016965, NM_001127233, NM_033604, NM_172150, NM_001077595, NM_001077596, NM_001077193, NM_009372, NM_001077192, NM_009370, NM_145994, NM_011936, NM_178700, NM_007499, NM_010060, NM_020004, NM_010223, NM_00854…	1805	108	5668	0.785042	1	1	100
Annotation Cluster 122	Enrichment Score: 0.07035574213130238
Category	Term	Count	%	PValue	Genes	List Total	Pop Hits	Pop Total	Fold Enrichment	Bonferroni	Benjamini	FDR
GOTERM_BP_FAT	GO:0006576~biogenic amine metabolic process	9	0.35308	0.75092	NM_173740, NM_019993, NM_001039514, NM_018745, NM_008098, NM_001102458, NM_009272, NM_013556, NM_007382, NM_013614	1805	29	5668	0.974534	1	0.999999	100
GOTERM_BP_FAT	GO:0009712~catechol metabolic process	3	0.117693	0.877318	NM_173740, NM_008098, NM_013556	1805	10	5668	0.94205	1	1	100
GOTERM_BP_FAT	GO:0034311~diol metabolic process	3	0.117693	0.877318	NM_173740, NM_008098, NM_013556	1805	10	5668	0.94205	1	1	100
GOTERM_BP_FAT	GO:0018958~phenol metabolic process	3	0.117693	0.877318	NM_173740, NM_008098, NM_013556	1805	10	5668	0.94205	1	1	100
GOTERM_BP_FAT	GO:0006584~catecholamine metabolic process	3	0.117693	0.877318	NM_173740, NM_008098, NM_013556	1805	10	5668	0.94205	1	1	100
Annotation Cluster 123	Enrichment Score: 0.06960683872500707
Category	Term	Count	%	PValue	Genes	List Total	Pop Hits	Pop Total	Fold Enrichment	Bonferroni	Benjamini	FDR
GOTERM_BP_FAT	GO:0030855~epithelial cell differentiation	11	0.431542	0.816644	NM_148952, NM_001077595, NM_001077596, NM_009823, NM_015756, NM_009810, NM_008927, NM_178909, NM_007614, NM_026666, NM_146062, NM_001083114, NM_175363, NM_013842, NM_024459	1805	38	5668	0.908995	1	1	100
GOTERM_BP_FAT	GO:0030216~keratinocyte differentiation	4	0.156924	0.834958	NM_026666, NM_146062, NM_009810, NM_001083114, NM_008927, NM_175363	1805	13	5668	0.966205	1	1	100
GOTERM_BP_FAT	GO:0008544~epidermis development	10	0.392311	0.856678	NM_026666, NM_010864, NM_009361, NM_007462, NM_146062, NM_008943, NM_009810, NM_001083114, NM_008927, NM_175363, NM_019766, NM_175025	1805	36	5668	0.872268	1	1	100
GOTERM_BP_FAT	GO:0009913~epidermal cell differentiation	4	0.156924	0.90169	NM_026666, NM_146062, NM_009810, NM_001083114, NM_008927, NM_175363	1805	15	5668	0.837378	1	1	100
Annotation Cluster 124	Enrichment Score: 0.06701822490931406
Category	Term	Count	%	PValue	Genes	List Total	Pop Hits	Pop Total	Fold Enrichment	Bonferroni	Benjamini	FDR
GOTERM_BP_FAT	GO:0016310~phosphorylation	117	4.59004	0.694765	NM_026114, NM_025494, NM_145518, NM_025407, NM_007714, NM_146087, NM_028776, NM_009582, NM_008857, NM_011434, NM_016755, NM_011495, NM_011496, NM_001077193, NM_001039138, NM_001109626, NM_010206, NM_009316, NM_001077192, NM_028291, NM_001039139, NM_145994, NM_175015, NM_007661, NM_016961, NM_018794, NM_011714, NM_024220, NM_001110265, NM_019786, NM_009595, NM_001136104, NM_001113179, NM_001163432…	1805	377	5668	0.974534	1	0.999997	100
GOTERM_BP_FAT	GO:0006796~phosphate metabolic process	136	5.33543	0.905132	NM_026114, NM_025494, NM_145518, NM_025407, NM_007714, NM_146087, NM_028776, NM_009582, NM_023173, NM_008857, NM_010166, NM_011434, NM_016755, NM_011495, NM_011496, NM_001077193, NM_001039138, NM_001109626, NM_010206, NM_009316, NM_001077192, NM_028291, NM_001039139, NM_145994, NM_175015, NM_007661, NM_016961, NM_008914, NM_008910, NM_018794, NM_011714, NM_024220, NM_001110265, NM_019786, NM_0095…	1805	462	5668	0.924378	1	1	100
GOTERM_BP_FAT	GO:0006793~phosphorus metabolic process	136	5.33543	0.905132	NM_026114, NM_025494, NM_145518, NM_025407, NM_007714, NM_146087, NM_028776, NM_009582, NM_023173, NM_008857, NM_010166, NM_011434, NM_016755, NM_011495, NM_011496, NM_001077193, NM_001039138, NM_001109626, NM_010206, NM_009316, NM_001077192, NM_028291, NM_001039139, NM_145994, NM_175015, NM_007661, NM_016961, NM_008914, NM_008910, NM_018794, NM_011714, NM_024220, NM_001110265, NM_019786, NM_0095…	1805	462	5668	0.924378	1	1	100
GOTERM_BP_FAT	GO:0006468~protein amino acid phosphorylation	93	3.64849	0.947688	NM_026114, NM_146087, NM_028776, NM_007714, NM_009582, NM_008857, NM_011434, NM_011495, NM_011496, NM_001077193, NM_009316, NM_010206, NM_001109626, NM_001039138, NM_001077192, NM_028291, NM_145994, NM_001039139, NM_007661, NM_016961, NM_011714, NM_001110265, NM_019786, NM_001136104, NM_009595, NM_001113179, NM_001163432, NM_008884, NM_001042743, NM_021516, NM_147201, NM_008795, NM_023209, NM_178…	1805	329	5668	0.887646	1	1	100
Annotation Cluster 125	Enrichment Score: 0.06250159409452127
Category	Term	Count	%	PValue	Genes	List Total	Pop Hits	Pop Total	Fold Enrichment	Bonferroni	Benjamini	FDR
GOTERM_BP_FAT	GO:0003001~generation of a signal involved in cell-cell signaling	9	0.35308	0.666849	NM_010091, NM_011699, NM_010864, NM_008943, NM_001113549, NM_175641, NM_008917, NM_134089, NM_024195, NM_133854	1805	27	5668	1.04672	1	0.999995	100
GOTERM_BP_FAT	GO:0046879~hormone secretion	3	0.117693	0.909529	NM_010864, NM_001113549, NM_175641, NM_024195	1805	11	5668	0.856409	1	1	100
GOTERM_BP_FAT	GO:0009914~hormone transport	3	0.117693	0.933674	NM_010864, NM_001113549, NM_175641, NM_024195	1805	12	5668	0.785042	1	1	100
GOTERM_BP_FAT	GO:0010817~regulation of hormone levels	5	0.196155	0.993011	NM_010864, NM_001109992, NM_134027, NM_001113549, NM_175641, NM_013634, NM_011202, NM_024195	1805	29	5668	0.541408	1	1	100
Annotation Cluster 126	Enrichment Score: 0.060466392511391256
Category	Term	Count	%	PValue	Genes	List Total	Pop Hits	Pop Total	Fold Enrichment	Bonferroni	Benjamini	FDR
GOTERM_BP_FAT	GO:0010629~negative regulation of gene expression	69	2.70694	0.659585	NM_001110827, NM_001110828, NM_011660, NM_020580, NM_010432, NM_001146296, NM_022432, NM_001109687, NM_019655, NM_001109686, NM_007614, NM_175387, NM_007622, NM_001160251, NM_001127233, NM_010066, NM_008950, NM_172941, NM_013633, NM_001048061, NM_011499, NM_021501, NM_023719, NM_001163018, NM_001025392, NM_148948, NM_001025393, NM_133840, NM_009458, NM_001110830, NM_026554, NM_008739, NM_00116408…	1805	221	5668	0.980414	1	0.999995	100
GOTERM_BP_FAT	GO:0010605~negative regulation of macromolecule metabolic process	85	3.33464	0.743282	NM_001110827, NM_001110828, NM_011660, NM_022432, NM_019655, NM_001160251, NM_010066, NM_172941, NM_007527, NM_007918, NM_026420, NM_021501, NM_011499, NM_148948, NM_001025392, NM_001025393, NM_133840, NM_009458, NM_001110830, NM_031405, NM_008378, NM_001164081, NM_008065, NM_019426, NM_012058, NM_001033201, NM_008583, NM_011119, NM_172265, NM_001110829, NM_009823, NM_001045807, NM_001159548, NM_…	1805	278	5668	0.960123	1	0.999999	100
GOTERM_BP_FAT	GO:0010558~negative regulation of macromolecule biosynthetic process	65	2.55002	0.86399	NM_001110827, NM_001110828, NM_011660, NM_020580, NM_010432, NM_022432, NM_001109687, NM_001109686, NM_007614, NM_175387, NM_007622, NM_001160251, NM_001127233, NM_010066, NM_008950, NM_172941, NM_013633, NM_001048061, NM_007918, NM_026420, NM_011499, NM_021501, NM_023719, NM_001163018, NM_001025392, NM_001025393, NM_009458, NM_001110830, NM_008739, NM_001164081, NM_007626, NM_019426, NM_008065, …	1805	223	5668	0.915295	1	1	100
GOTERM_BP_FAT	GO:0009890~negative regulation of biosynthetic process	67	2.62848	0.876973	NM_001110827, NM_001110828, NM_011660, NM_020580, NM_010432, NM_022432, NM_001109687, NM_001109686, NM_007614, NM_175387, NM_007622, NM_001160251, NM_001127233, NM_010066, NM_144900, NM_008950, NM_172941, NM_013633, NM_011434, NM_001048061, NM_007918, NM_026420, NM_011499, NM_021501, NM_023719, NM_001163018, NM_001025392, NM_001025393, NM_009458, NM_001110830, NM_008739, NM_001164081, NM_007626, …	1805	231	5668	0.910784	1	1	100
GOTERM_BP_FAT	GO:0016481~negative regulation of transcription	56	2.19694	0.882464	NM_001110827, NM_001110828, NM_011660, NM_020580, NM_022432, NM_010432, NM_001109687, NM_001109686, NM_007614, NM_175387, NM_007622, NM_001160251, NM_001127233, NM_010066, NM_008950, NM_172941, NM_013633, NM_001048061, NM_011499, NM_021501, NM_023719, NM_001163018, NM_001025392, NM_001025393, NM_009458, NM_001110830, NM_008739, NM_001164081, NM_007626, NM_008065, NM_019426, NM_011307, NM_00111035…	1805	195	5668	0.901791	1	1	100
GOTERM_BP_FAT	GO:0031327~negative regulation of cellular biosynthetic process	66	2.58925	0.888515	NM_001110827, NM_001110828, NM_011660, NM_020580, NM_010432, NM_022432, NM_001109687, NM_001109686, NM_007614, NM_175387, NM_007622, NM_001160251, NM_001127233, NM_010066, NM_144900, NM_008950, NM_172941, NM_013633, NM_001048061, NM_007918, NM_026420, NM_011499, NM_021501, NM_023719, NM_001163018, NM_001025392, NM_001025393, NM_009458, NM_001110830, NM_008739, NM_001164081, NM_007626, NM_019426, …	1805	229	5668	0.905026	1	1	100
GOTERM_BP_FAT	GO:0051253~negative regulation of RNA metabolic process	44	1.72617	0.928237	NM_011660, NM_010432, NM_022432, NM_001109687, NM_001109686, NM_007614, NM_007622, NM_001127233, NM_010066, NM_172941, NM_013633, NM_001048061, NM_011499, NM_021501, NM_023719, NM_001163018, NM_009458, NM_008739, NM_001164081, NM_019426, NM_007626, NM_008065, NM_001110351, NM_008583, NM_011589, NM_011119, NM_007829, NM_023684, NM_001110216, NM_001122766, NM_009823, NM_001136082, NM_001159548, NM_…	1805	160	5668	0.863546	1	1	100
GOTERM_BP_FAT	GO:0045934~negative regulation of nucleobase, nucleoside, nucleotide and nucleic acid metabolic process	59	2.31463	0.934582	NM_001110827, NM_001110828, NM_011660, NM_008628, NM_020580, NM_022432, NM_010432, NM_001109687, NM_001109686, NM_007614, NM_175387, NM_007622, NM_001160251, NM_001127233, NM_010066, NM_008950, NM_172941, NM_013633, NM_001048061, NM_011499, NM_021501, NM_023719, NM_001163018, NM_001025392, NM_001025393, NM_009458, NM_001110830, NM_008739, NM_001164081, NM_007626, NM_019426, NM_008065, NM_011307, …	1805	212	5668	0.873914	1	1	100
GOTERM_BP_FAT	GO:0045892~negative regulation of transcription, DNA-dependent	43	1.68694	0.937877	NM_011660, NM_010432, NM_022432, NM_001109687, NM_001109686, NM_007614, NM_007622, NM_001127233, NM_010066, NM_172941, NM_013633, NM_001048061, NM_011499, NM_021501, NM_023719, NM_001163018, NM_009458, NM_008739, NM_001164081, NM_019426, NM_007626, NM_008065, NM_001110351, NM_008583, NM_011589, NM_011119, NM_007829, NM_023684, NM_001110216, NM_001122766, NM_009823, NM_001136082, NM_001159548, NM_…	1805	158	5668	0.854602	1	1	100
GOTERM_BP_FAT	GO:0051172~negative regulation of nitrogen compound metabolic process	59	2.31463	0.940195	NM_001110827, NM_001110828, NM_011660, NM_008628, NM_020580, NM_022432, NM_010432, NM_001109687, NM_001109686, NM_007614, NM_175387, NM_007622, NM_001160251, NM_001127233, NM_010066, NM_008950, NM_172941, NM_013633, NM_001048061, NM_011499, NM_021501, NM_023719, NM_001163018, NM_001025392, NM_001025393, NM_009458, NM_001110830, NM_008739, NM_001164081, NM_007626, NM_019426, NM_008065, NM_011307, …	1805	213	5668	0.869811	1	1	100
GOTERM_BP_FAT	GO:0000122~negative regulation of transcription from RNA polymerase II promoter	27	1.05924	0.970393	NM_001136082, NM_011660, NM_001159548, NM_001045807, NM_001159549, NM_010432, NM_001109687, NM_001164075, NM_001109686, NM_028986, NM_007614, NM_001164077, NM_178757, NM_001164074, NM_001127233, NM_010264, NM_009054, NM_172941, NM_001009935, NM_013633, NM_024176, NM_011599, NM_023739, NM_009372, NM_023719, NM_021501, NM_011499, NM_001163018, NM_001164081, NM_008739, NM_001039090, NM_019426, NM_17…	1805	108	5668	0.785042	1	1	100
Annotation Cluster 127	Enrichment Score: 0.0589044220182526
Category	Term	Count	%	PValue	Genes	List Total	Pop Hits	Pop Total	Fold Enrichment	Bonferroni	Benjamini	FDR
GOTERM_BP_FAT	GO:0006306~DNA methylation	5	0.196155	0.873164	NM_023773, NM_010066, NM_001081049, NM_145404, NM_019426	1805	18	5668	0.872268	1	1	100
GOTERM_BP_FAT	GO:0006304~DNA modification	5	0.196155	0.873164	NM_023773, NM_010066, NM_001081049, NM_145404, NM_019426	1805	18	5668	0.872268	1	1	100
GOTERM_BP_FAT	GO:0006305~DNA alkylation	5	0.196155	0.873164	NM_023773, NM_010066, NM_001081049, NM_145404, NM_019426	1805	18	5668	0.872268	1	1	100
Annotation Cluster 128	Enrichment Score: 0.05784426111251699
Category	Term	Count	%	PValue	Genes	List Total	Pop Hits	Pop Total	Fold Enrichment	Bonferroni	Benjamini	FDR
GOTERM_BP_FAT	GO:0007127~meiosis I	8	0.313849	0.769265	NM_001111119, NM_027182, NM_001014976, NM_009458, NM_011875, NM_001033244, NM_176979, NM_011234	1805	26	5668	0.966205	1	0.999999	100
GOTERM_BP_FAT	GO:0070192~chromosome organization involved in meiosis	3	0.117693	0.933674	NM_001111119, NM_009458, NM_001033244	1805	12	5668	0.785042	1	1	100
GOTERM_BP_FAT	GO:0007129~synapsis	3	0.117693	0.933674	NM_001111119, NM_009458, NM_001033244	1805	12	5668	0.785042	1	1	100
Annotation Cluster 129	Enrichment Score: 0.05774414243787306
Category	Term	Count	%	PValue	Genes	List Total	Pop Hits	Pop Total	Fold Enrichment	Bonferroni	Benjamini	FDR
GOTERM_BP_FAT	GO:0006767~water-soluble vitamin metabolic process	6	0.235386	0.813399	NM_019993, NM_134021, NM_007382, NM_008062, NM_021473, NM_021524	1805	20	5668	0.94205	1	1	100
GOTERM_BP_FAT	GO:0042364~water-soluble vitamin biosynthetic process	4	0.156924	0.872134	NM_134021, NM_008062, NM_021473, NM_021524	1805	14	5668	0.89719	1	1	100
GOTERM_BP_FAT	GO:0009110~vitamin biosynthetic process	4	0.156924	0.872134	NM_134021, NM_008062, NM_021473, NM_021524	1805	14	5668	0.89719	1	1	100
GOTERM_BP_FAT	GO:0006766~vitamin metabolic process	7	0.274617	0.949628	NM_007620, NM_019993, NM_134021, NM_007382, NM_008062, NM_021473, NM_021524	1805	30	5668	0.732705	1	1	100
Annotation Cluster 130	Enrichment Score: 0.05387904437617685
Category	Term	Count	%	PValue	Genes	List Total	Pop Hits	Pop Total	Fold Enrichment	Bonferroni	Benjamini	FDR
GOTERM_BP_FAT	GO:0008652~cellular amino acid biosynthetic process	8	0.313849	0.863753	NM_012055, NM_134017, NM_133900, NM_027744, NM_001163311, NM_010325, NM_177420, NM_133728	1805	29	5668	0.866253	1	1	100
GOTERM_BP_FAT	GO:0009067~aspartate family amino acid biosynthetic process	3	0.117693	0.877318	NM_012055, NM_010325, NM_133728	1805	10	5668	0.94205	1	1	100
GOTERM_BP_FAT	GO:0009066~aspartate family amino acid metabolic process	3	0.117693	0.909529	NM_012055, NM_010325, NM_133728	1805	11	5668	0.856409	1	1	100
Annotation Cluster 131	Enrichment Score: 0.05329928645551105
Category	Term	Count	%	PValue	Genes	List Total	Pop Hits	Pop Total	Fold Enrichment	Bonferroni	Benjamini	FDR
GOTERM_BP_FAT	GO:0007492~endoderm development	5	0.196155	0.563067	NM_016965, NM_030886, NM_010162, NM_013633, NM_007614, NM_198010	1805	12	5668	1.3084	1	0.99997	100
GOTERM_BP_FAT	GO:0007498~mesoderm development	7	0.274617	0.980197	NM_023403, NM_016965, NM_001042523, NM_001042514, NM_001042513, NM_206534, NM_010162, NM_019411, NM_013633	1805	34	5668	0.646505	1	1	100
GOTERM_BP_FAT	GO:0001704~formation of primary germ layer	4	0.156924	0.986671	NM_016965, NM_001042523, NM_001042514, NM_001042513, NM_013633, NM_007614	1805	22	5668	0.570939	1	1	100
GOTERM_BP_FAT	GO:0001707~mesoderm formation	3	0.117693	0.996581	NM_016965, NM_001042523, NM_001042514, NM_001042513, NM_013633	1805	21	5668	0.448595	1	1	100
GOTERM_BP_FAT	GO:0048332~mesoderm morphogenesis	3	0.117693	0.997572	NM_016965, NM_001042523, NM_001042514, NM_001042513, NM_013633	1805	22	5668	0.428204	1	1	100
Annotation Cluster 132	Enrichment Score: 0.04995424414354896
Category	Term	Count	%	PValue	Genes	List Total	Pop Hits	Pop Total	Fold Enrichment	Bonferroni	Benjamini	FDR
GOTERM_BP_FAT	GO:0007010~cytoskeleton organization	54	2.11848	0.795456	NM_007862, NM_146151, NM_015756, NM_010472, NM_009798, NM_001141978, NM_148934, NM_001162870, NM_023668, NM_027411, NM_013625, NM_001141975, NM_146089, NM_001037761, NM_016802, NM_008857, NM_001114085, NM_008001, NM_009007, NM_009689, NM_010578, NM_011434, NM_001077595, NM_028112, NM_001077596, NM_023317, NM_011654, NM_009499, NM_021500, NM_001012273, NM_009458, NM_009510, NM_001163042, NM_001040…	1805	181	5668	0.936845	1	1	100
GOTERM_BP_FAT	GO:0030029~actin filament-based process	25	0.980777	0.943071	NM_007862, NM_146151, NM_028044, NM_015756, NM_007591, NM_009798, NM_007598, NM_175025, NM_013625, NM_010864, NM_016965, NM_001037761, NM_016802, NM_008857, NM_009007, NM_010578, NM_011779, NM_001077595, NM_007687, NM_010227, NM_001077596, NM_183016, NM_009499, NM_009510, NM_019566, NM_030138, NM_009595, NM_001136104, NM_001122643, NM_001122642, NM_144529, NM_001122641, NM_001122640	1805	96	5668	0.817752	1	1	100
GOTERM_BP_FAT	GO:0030036~actin cytoskeleton organization	23	0.902315	0.94401	NM_007862, NM_146151, NM_028044, NM_015756, NM_009798, NM_007591, NM_007598, NM_175025, NM_013625, NM_016965, NM_001037761, NM_016802, NM_008857, NM_009007, NM_010578, NM_011779, NM_001077595, NM_001077596, NM_010227, NM_007687, NM_183016, NM_009499, NM_009510, NM_019566, NM_001122643, NM_001136104, NM_009595, NM_001122642, NM_144529, NM_001122641, NM_001122640	1805	89	5668	0.811504	1	1	100
Annotation Cluster 133	Enrichment Score: 0.048882420490107756
Category	Term	Count	%	PValue	Genes	List Total	Pop Hits	Pop Total	Fold Enrichment	Bonferroni	Benjamini	FDR
GOTERM_BP_FAT	GO:0001837~epithelial to mesenchymal transition	3	0.117693	0.83478	NM_001048061, NM_178909, NM_024459	1805	9	5668	1.04672	1	1	100
GOTERM_BP_FAT	GO:0048762~mesenchymal cell differentiation	5	0.196155	0.899886	NM_007687, NM_001048061, NM_010206, NM_178909, NM_024459	1805	19	5668	0.82636	1	1	100
GOTERM_BP_FAT	GO:0060485~mesenchyme development	5	0.196155	0.899886	NM_007687, NM_001048061, NM_010206, NM_178909, NM_024459	1805	19	5668	0.82636	1	1	100
GOTERM_BP_FAT	GO:0014031~mesenchymal cell development	4	0.156924	0.943024	NM_007687, NM_001048061, NM_178909, NM_024459	1805	17	5668	0.738863	1	1	100
Annotation Cluster 134	Enrichment Score: 0.04750101162759651
Category	Term	Count	%	PValue	Genes	List Total	Pop Hits	Pop Total	Fold Enrichment	Bonferroni	Benjamini	FDR
GOTERM_BP_FAT	GO:0050953~sensory perception of light stimulus	7	0.274617	0.85579	NM_001141946, NM_011676, NM_010864, NM_023879, NM_177128, NM_008917, NM_001159382	1805	25	5668	0.879247	1	1	100
GOTERM_BP_FAT	GO:0007601~visual perception	7	0.274617	0.85579	NM_001141946, NM_011676, NM_010864, NM_023879, NM_177128, NM_008917, NM_001159382	1805	25	5668	0.879247	1	1	100
GOTERM_BP_FAT	GO:0007600~sensory perception	15	0.588466	0.983474	NM_001141946, NM_011676, NM_177128, NM_009810, NM_008917, NM_010882, NM_001081034, NM_001160017, NM_001160016, NM_010864, NM_023879, NM_009733, NM_008142, NM_011897, NM_001159598, NM_027901, NM_001159382, NM_011434	1805	67	5668	0.703022	1	1	100
Annotation Cluster 135	Enrichment Score: 0.044873807366902975
Category	Term	Count	%	PValue	Genes	List Total	Pop Hits	Pop Total	Fold Enrichment	Bonferroni	Benjamini	FDR
GOTERM_BP_FAT	GO:0007605~sensory perception of sound	7	0.274617	0.825313	NM_001141946, NM_009733, NM_009810, NM_011897, NM_001159598, NM_001081034, NM_011434, NM_027901	1805	24	5668	0.915882	1	1	100
GOTERM_BP_FAT	GO:0050954~sensory perception of mechanical stimulus	7	0.274617	0.903643	NM_001141946, NM_009733, NM_009810, NM_011897, NM_001159598, NM_001081034, NM_011434, NM_027901	1805	27	5668	0.814117	1	1	100
GOTERM_BP_FAT	GO:0007600~sensory perception	15	0.588466	0.983474	NM_001141946, NM_011676, NM_177128, NM_009810, NM_008917, NM_010882, NM_001081034, NM_001160017, NM_001160016, NM_010864, NM_023879, NM_009733, NM_008142, NM_011897, NM_001159598, NM_027901, NM_001159382, NM_011434	1805	67	5668	0.703022	1	1	100
Annotation Cluster 136	Enrichment Score: 0.043923516014251665
Category	Term	Count	%	PValue	Genes	List Total	Pop Hits	Pop Total	Fold Enrichment	Bonferroni	Benjamini	FDR
GOTERM_BP_FAT	GO:0015800~acidic amino acid transport	3	0.117693	0.779303	NM_008943, NM_007450, NM_015829	1805	8	5668	1.17756	1	1	100
GOTERM_BP_FAT	GO:0015813~L-glutamate transport	3	0.117693	0.779303	NM_008943, NM_007450, NM_015829	1805	8	5668	1.17756	1	1	100
GOTERM_BP_FAT	GO:0015711~organic anion transport	4	0.156924	0.834958	NM_009196, NM_008943, NM_007450, NM_015829	1805	13	5668	0.966205	1	1	100
GOTERM_BP_FAT	GO:0006865~amino acid transport	7	0.274617	0.984485	NM_019760, NM_008577, NM_008943, NM_024249, NM_007450, NM_009201, NM_001161413, NM_015829	1805	35	5668	0.628033	1	1	100
GOTERM_BP_FAT	GO:0015837~amine transport	8	0.313849	0.989777	NM_019760, NM_008577, NM_020569, NM_008943, NM_024249, NM_007450, NM_009201, NM_001161413, NM_015829	1805	41	5668	0.612715	1	1	100
GOTERM_BP_FAT	GO:0015849~organic acid transport	7	0.274617	0.998517	NM_019760, NM_008577, NM_008943, NM_024249, NM_007450, NM_009201, NM_001161413, NM_015829	1805	44	5668	0.499572	1	1	100
GOTERM_BP_FAT	GO:0046942~carboxylic acid transport	7	0.274617	0.998517	NM_019760, NM_008577, NM_008943, NM_024249, NM_007450, NM_009201, NM_001161413, NM_015829	1805	44	5668	0.499572	1	1	100
Annotation Cluster 137	Enrichment Score: 0.04294703917567785
Category	Term	Count	%	PValue	Genes	List Total	Pop Hits	Pop Total	Fold Enrichment	Bonferroni	Benjamini	FDR
GOTERM_BP_FAT	GO:0045669~positive regulation of osteoblast differentiation	3	0.117693	0.708088	NM_201616, NM_008583, NM_010309, NM_007614	1805	7	5668	1.34579	1	0.999997	100
GOTERM_BP_FAT	GO:0045670~regulation of osteoclast differentiation	3	0.117693	0.909529	NM_007462, NM_201616, NM_010309, NM_007614	1805	11	5668	0.856409	1	1	100
GOTERM_BP_FAT	GO:0045667~regulation of osteoblast differentiation	4	0.156924	0.924929	NM_007462, NM_201616, NM_008583, NM_010309, NM_007614	1805	16	5668	0.785042	1	1	100
GOTERM_BP_FAT	GO:0002761~regulation of myeloid leukocyte differentiation	4	0.156924	0.943024	NM_007462, NM_201616, NM_010309, NM_001085473, NM_023190, NM_007614, NM_001085472, NM_019567	1805	17	5668	0.738863	1	1	100
GOTERM_BP_FAT	GO:0045637~regulation of myeloid cell differentiation	5	0.196155	0.990706	NM_007462, NM_201616, NM_001045807, NM_010309, NM_001085473, NM_023190, NM_007614, NM_001085472, NM_019567	1805	28	5668	0.560744	1	1	100
GOTERM_BP_FAT	GO:0030278~regulation of ossification	4	0.156924	0.992745	NM_007462, NM_201616, NM_008583, NM_010309, NM_007614	1805	24	5668	0.523361	1	1	100
Annotation Cluster 138	Enrichment Score: 0.04109936638760024
Category	Term	Count	%	PValue	Genes	List Total	Pop Hits	Pop Total	Fold Enrichment	Bonferroni	Benjamini	FDR
GOTERM_BP_FAT	GO:0045792~negative regulation of cell size	10	0.392311	0.802557	NM_020009, NM_197985, NM_007687, NM_181541, NM_011647, NM_008917, NM_024226, NM_008884, NM_001039363, NM_001163703, NM_194051, NM_194052, NM_194053, NM_001127233, NM_178087	1805	34	5668	0.923578	1	1	100
GOTERM_BP_FAT	GO:0008361~regulation of cell size	17	0.666928	0.89406	NM_148952, NM_020009, NM_007687, NM_197985, NM_133828, NM_181541, NM_009952, NM_011647, NM_008917, NM_011917, NM_010882, NM_024226, NM_008722, NM_008884, NM_001039363, NM_001163703, NM_016981, NM_194051, NM_009870, NM_194052, NM_194053, NM_001127233, NM_001037726, NM_178087	1805	63	5668	0.847346	1	1	100
GOTERM_BP_FAT	GO:0030308~negative regulation of cell growth	7	0.274617	0.937132	NM_194051, NM_197985, NM_194052, NM_194053, NM_001127233, NM_181541, NM_008917, NM_024226, NM_008884, NM_001163703, NM_178087	1805	29	5668	0.757971	1	1	100
GOTERM_BP_FAT	GO:0045926~negative regulation of growth	10	0.392311	0.951652	NM_011175, NM_197985, NM_181541, NM_009125, NM_008917, NM_024226, NM_008884, NM_001163703, NM_194051, NM_194052, NM_194053, NM_001127233, NM_008583, NM_178087	1805	42	5668	0.747659	1	1	100
GOTERM_BP_FAT	GO:0001558~regulation of cell growth	9	0.35308	0.973603	NM_197985, NM_181541, NM_001081030, NM_008917, NM_010882, NM_024226, NM_008884, NM_001163703, NM_194051, NM_194052, NM_194053, NM_001127233, NM_178087	1805	41	5668	0.689305	1	1	100
Annotation Cluster 139	Enrichment Score: 0.04044569044936492
Category	Term	Count	%	PValue	Genes	List Total	Pop Hits	Pop Total	Fold Enrichment	Bonferroni	Benjamini	FDR
GOTERM_BP_FAT	GO:0043085~positive regulation of catalytic activity	34	1.33386	0.694898	NM_008363, NM_007862, NM_008943, NM_008927, NM_008928, NM_011647, NM_144824, NM_023668, NM_008722, NM_008884, NM_009503, NM_001039363, NM_138748, NM_008142, NM_153792, NM_001127233, NM_201616, NM_001122978, NM_009007, NM_007527, NM_178087, NM_011434, NM_010301, NM_001109992, NM_008129, NM_001130008, NM_010309, NM_001160017, NM_011202, NM_001160016, NM_019760, NM_011562, NM_011563, NM_008583, NM_0…	1805	110	5668	0.970597	1	0.999997	100
GOTERM_BP_FAT	GO:0043406~positive regulation of MAP kinase activity	8	0.313849	0.769265	NM_008363, NM_011562, NM_011563, NM_001109992, NM_008943, NM_008927, NM_008928, NM_011202, NM_011434	1805	26	5668	0.966205	1	0.999999	100
GOTERM_BP_FAT	GO:0051347~positive regulation of transferase activity	16	0.627697	0.851474	NM_008363, NM_007862, NM_001109992, NM_008943, NM_008927, NM_008928, NM_144824, NM_008722, NM_011202, NM_011562, NM_019760, NM_011563, NM_153792, NM_001161422, NM_009007, NM_001159948, NM_011434	1805	57	5668	0.88145	1	1	100
GOTERM_BP_FAT	GO:0044093~positive regulation of molecular function	38	1.49078	0.876627	NM_008363, NM_007862, NM_007590, NM_008943, NM_008927, NM_008928, NM_011647, NM_001047433, NM_144824, NM_023668, NM_010432, NM_008722, NM_008884, NM_009503, NM_001039363, NM_138748, NM_009790, NM_008142, NM_153792, NM_001127233, NM_201616, NM_001122978, NM_009007, NM_007527, NM_172254, NM_178087, NM_011434, NM_020508, NM_010301, NM_001109992, NM_008129, NM_001130008, NM_010309, NM_001160017, NM_0…	1805	134	5668	0.890495	1	1	100
GOTERM_BP_FAT	GO:0000187~activation of MAPK activity	6	0.235386	0.876855	NM_011562, NM_011563, NM_001109992, NM_008927, NM_008928, NM_011202, NM_011434	1805	22	5668	0.856409	1	1	100
GOTERM_BP_FAT	GO:0033674~positive regulation of kinase activity	14	0.549235	0.918531	NM_008363, NM_007862, NM_001109992, NM_008943, NM_008927, NM_008928, NM_008722, NM_011202, NM_011562, NM_011563, NM_153792, NM_001161422, NM_009007, NM_001159948, NM_011434	1805	54	5668	0.814117	1	1	100
GOTERM_BP_FAT	GO:0000165~MAPKKK cascade	12	0.470773	0.945658	NM_011944, NM_001164172, NM_172688, NM_001109992, NM_008943, NM_009316, NM_207692, NM_008927, NM_008928, NM_011949, NM_001038663, NM_001042557, NM_016961, NM_011202, NM_001163671, NM_011562, NM_011563, NM_153792, NM_001163672, NM_011434	1805	49	5668	0.76902	1	1	100
GOTERM_BP_FAT	GO:0045860~positive regulation of protein kinase activity	13	0.510004	0.947928	NM_008363, NM_007862, NM_001109992, NM_008943, NM_008927, NM_008928, NM_008722, NM_011202, NM_011562, NM_011563, NM_153792, NM_001161422, NM_001159948, NM_011434	1805	53	5668	0.770229	1	1	100
GOTERM_BP_FAT	GO:0043405~regulation of MAP kinase activity	10	0.392311	0.960308	NM_008363, NM_011562, NM_011563, NM_001109992, NM_008943, NM_008927, NM_011897, NM_008928, NM_011202, NM_053074, NM_011434	1805	43	5668	0.730271	1	1	100
GOTERM_BP_FAT	GO:0051338~regulation of transferase activity	25	0.980777	0.967004	NM_008363, NM_007862, NM_008943, NM_008927, NM_011647, NM_008928, NM_144824, NM_008722, NM_001039363, NM_007462, NM_153792, NM_009007, NM_011434, NM_020009, NM_001109992, NM_009810, NM_011202, NM_024262, NM_011562, NM_019760, NM_011563, NM_009691, NM_001161422, NM_011897, NM_053074, NM_001159948, NM_023684	1805	100	5668	0.785042	1	1	100
GOTERM_BP_FAT	GO:0043549~regulation of kinase activity	23	0.902315	0.979786	NM_008363, NM_007862, NM_008943, NM_008927, NM_011647, NM_008928, NM_008722, NM_001039363, NM_007462, NM_153792, NM_009007, NM_011434, NM_020009, NM_001109992, NM_009810, NM_011202, NM_024262, NM_011562, NM_009691, NM_011563, NM_011897, NM_001161422, NM_053074, NM_001159948, NM_023684	1805	96	5668	0.752331	1	1	100
GOTERM_BP_FAT	GO:0051174~regulation of phosphorus metabolic process	33	1.29463	0.983696	NM_008363, NM_007862, NM_010887, NM_008943, NM_008927, NM_011647, NM_008928, NM_008722, NM_008019, NM_001039363, NM_138748, NM_007462, NM_153792, NM_009007, NM_007527, NM_011434, NM_020009, NM_001109992, NM_053009, NM_009810, NM_009458, NM_008378, NM_028999, NM_011202, NM_024262, NM_008540, NM_011562, NM_008841, NM_009691, NM_011563, NM_001164159, NM_011897, NM_001161422, NM_001159948, NM_053074,…	1805	134	5668	0.773325	1	1	100
GOTERM_BP_FAT	GO:0019220~regulation of phosphate metabolic process	33	1.29463	0.983696	NM_008363, NM_007862, NM_010887, NM_008943, NM_008927, NM_011647, NM_008928, NM_008722, NM_008019, NM_001039363, NM_138748, NM_007462, NM_153792, NM_009007, NM_007527, NM_011434, NM_020009, NM_001109992, NM_053009, NM_009810, NM_009458, NM_008378, NM_028999, NM_011202, NM_024262, NM_008540, NM_011562, NM_008841, NM_009691, NM_011563, NM_001164159, NM_011897, NM_001161422, NM_001159948, NM_053074,…	1805	134	5668	0.773325	1	1	100
GOTERM_BP_FAT	GO:0045859~regulation of protein kinase activity	22	0.863084	0.986905	NM_007862, NM_008363, NM_020009, NM_001109992, NM_008943, NM_009810, NM_008927, NM_008928, NM_011647, NM_008722, NM_011202, NM_001039363, NM_024262, NM_007462, NM_011562, NM_011563, NM_009691, NM_153792, NM_001161422, NM_011897, NM_001159948, NM_053074, NM_023684, NM_011434	1805	95	5668	0.727196	1	1	100
GOTERM_BP_FAT	GO:0042325~regulation of phosphorylation	31	1.21616	0.988171	NM_008363, NM_007862, NM_010887, NM_008943, NM_008927, NM_011647, NM_008928, NM_008722, NM_008019, NM_001039363, NM_007462, NM_153792, NM_009007, NM_007527, NM_011434, NM_020009, NM_001109992, NM_053009, NM_009810, NM_009458, NM_008378, NM_011202, NM_024262, NM_008540, NM_011562, NM_008841, NM_009691, NM_011563, NM_011897, NM_001161422, NM_001159948, NM_053074, NM_023684	1805	129	5668	0.754614	1	1	100
Annotation Cluster 140	Enrichment Score: 0.03959600887958805
Category	Term	Count	%	PValue	Genes	List Total	Pop Hits	Pop Total	Fold Enrichment	Bonferroni	Benjamini	FDR
GOTERM_BP_FAT	GO:0009309~amine biosynthetic process	11	0.431542	0.787507	NM_012055, NM_134017, NM_133900, NM_018745, NM_027744, NM_001102458, NM_009272, NM_001163311, NM_013614, NM_010325, NM_177420, NM_133728	1805	37	5668	0.933563	1	1	100
GOTERM_BP_FAT	GO:0008652~cellular amino acid biosynthetic process	8	0.313849	0.863753	NM_012055, NM_134017, NM_133900, NM_027744, NM_001163311, NM_010325, NM_177420, NM_133728	1805	29	5668	0.866253	1	1	100
GOTERM_BP_FAT	GO:0046394~carboxylic acid biosynthetic process	19	0.74539	0.975772	NM_001013367, NM_024471, NM_007988, NM_134255, NM_027744, NM_031869, NM_001159517, NM_001163311, NM_177420, NM_010325, NM_012055, NM_010864, NM_134017, NM_009415, NM_133900, NM_019766, NM_008517, NM_021473, NM_133728	1805	80	5668	0.745789	1	1	100
GOTERM_BP_FAT	GO:0016053~organic acid biosynthetic process	19	0.74539	0.975772	NM_001013367, NM_024471, NM_007988, NM_134255, NM_027744, NM_031869, NM_001159517, NM_001163311, NM_177420, NM_010325, NM_012055, NM_010864, NM_134017, NM_009415, NM_133900, NM_019766, NM_008517, NM_021473, NM_133728	1805	80	5668	0.745789	1	1	100
GOTERM_BP_FAT	GO:0006633~fatty acid biosynthetic process	9	0.35308	0.978769	NM_010864, NM_001013367, NM_009415, NM_007988, NM_134255, NM_019766, NM_031869, NM_001159517, NM_008517	1805	42	5668	0.672893	1	1	100
Annotation Cluster 141	Enrichment Score: 0.03726706912279109
Category	Term	Count	%	PValue	Genes	List Total	Pop Hits	Pop Total	Fold Enrichment	Bonferroni	Benjamini	FDR
GOTERM_BP_FAT	GO:0051101~regulation of DNA binding	10	0.392311	0.856678	NM_008363, NM_020508, NM_010227, NM_175472, NM_011563, NM_007590, NM_009315, NM_001038663, NM_011949, NM_029444, NM_010432, NM_009790	1805	36	5668	0.872268	1	1	100
GOTERM_BP_FAT	GO:0051098~regulation of binding	13	0.510004	0.862618	NM_020508, NM_008363, NM_175472, NM_010227, NM_007590, NM_008943, NM_009315, NM_011949, NM_001038663, NM_001047433, NM_010432, NM_008540, NM_009790, NM_011563, NM_029444, NM_172254	1805	47	5668	0.868557	1	1	100
GOTERM_BP_FAT	GO:0051090~regulation of transcription factor activity	7	0.274617	0.937132	NM_008363, NM_010227, NM_175472, NM_011563, NM_009315, NM_001038663, NM_011949, NM_029444	1805	29	5668	0.757971	1	1	100
GOTERM_BP_FAT	GO:0051099~positive regulation of binding	5	0.196155	0.963477	NM_008363, NM_020508, NM_007590, NM_001047433, NM_010432, NM_172254, NM_009790	1805	23	5668	0.682645	1	1	100
GOTERM_BP_FAT	GO:0043388~positive regulation of DNA binding	4	0.156924	0.975857	NM_008363, NM_020508, NM_007590, NM_010432, NM_009790	1805	20	5668	0.628033	1	1	100
Annotation Cluster 142	Enrichment Score: 0.03694020348310491
Category	Term	Count	%	PValue	Genes	List Total	Pop Hits	Pop Total	Fold Enrichment	Bonferroni	Benjamini	FDR
GOTERM_BP_FAT	GO:0043433~negative regulation of transcription factor activity	3	0.117693	0.877318	NM_010227, NM_175472, NM_011563	1805	10	5668	0.94205	1	1	100
GOTERM_BP_FAT	GO:0043392~negative regulation of DNA binding	3	0.117693	0.909529	NM_010227, NM_175472, NM_011563	1805	11	5668	0.856409	1	1	100
GOTERM_BP_FAT	GO:0051090~regulation of transcription factor activity	7	0.274617	0.937132	NM_008363, NM_010227, NM_175472, NM_011563, NM_009315, NM_001038663, NM_011949, NM_029444	1805	29	5668	0.757971	1	1	100
GOTERM_BP_FAT	GO:0051100~negative regulation of binding	3	0.117693	0.951623	NM_010227, NM_175472, NM_011563	1805	13	5668	0.724654	1	1	100
Annotation Cluster 143	Enrichment Score: 0.03319791556576745
Category	Term	Count	%	PValue	Genes	List Total	Pop Hits	Pop Total	Fold Enrichment	Bonferroni	Benjamini	FDR
GOTERM_BP_FAT	GO:0007179~transforming growth factor beta receptor signaling pathway	8	0.313849	0.836517	NM_172688, NM_001127233, NM_009316, NM_009370, NM_001113549, NM_175641, NM_009481, NM_008884, NM_001039090, NM_008540, NM_178087	1805	28	5668	0.89719	1	1	100
GOTERM_BP_FAT	GO:0007178~transmembrane receptor protein serine/threonine kinase signaling pathway	9	0.35308	0.950504	NM_019719, NM_172688, NM_001127233, NM_009316, NM_009370, NM_001113549, NM_175641, NM_009481, NM_008884, NM_001039090, NM_008540, NM_178087	1805	38	5668	0.743724	1	1	100
GOTERM_BP_FAT	GO:0007167~enzyme linked receptor protein signaling pathway	24	0.941546	0.999949	NM_010513, NM_011647, NM_009481, NM_213659, NM_010882, NM_008884, NM_001039363, NM_011486, NM_010091, NM_019719, NM_001127233, NM_009052, NM_008977, NM_001009935, NM_178087, NM_007918, NM_172688, NM_010227, NM_001109992, NM_009316, NM_010206, NM_023719, NM_009370, NM_175641, NM_001039090, NM_011202, NM_008540, NM_008841, NM_026665, NM_009551, NM_001113549	1805	132	5668	0.570939	1	1	100
Annotation Cluster 144	Enrichment Score: 0.029469885618712607
Category	Term	Count	%	PValue	Genes	List Total	Pop Hits	Pop Total	Fold Enrichment	Bonferroni	Benjamini	FDR
GOTERM_BP_FAT	GO:0043408~regulation of MAPKKK cascade	10	0.392311	0.856678	NM_008363, NM_007462, NM_172688, NM_009733, NM_153792, NM_010206, NM_172395, NM_009316, NM_010513, NM_011897, NM_001159598, NM_007614	1805	36	5668	0.872268	1	1	100
GOTERM_BP_FAT	GO:0046328~regulation of JNK cascade	4	0.156924	0.975857	NM_008363, NM_172688, NM_009733, NM_172395, NM_009316, NM_001159598	1805	20	5668	0.628033	1	1	100
GOTERM_BP_FAT	GO:0070302~regulation of stress-activated protein kinase signaling pathway	4	0.156924	0.975857	NM_008363, NM_172688, NM_009733, NM_172395, NM_009316, NM_001159598	1805	20	5668	0.628033	1	1	100
Annotation Cluster 145	Enrichment Score: 0.02925053331650145
Category	Term	Count	%	PValue	Genes	List Total	Pop Hits	Pop Total	Fold Enrichment	Bonferroni	Benjamini	FDR
GOTERM_BP_FAT	GO:0051336~regulation of hydrolase activity	33	1.29463	0.834253	NM_007964, NM_011647, NM_010472, NM_207223, NM_001037136, NM_023668, NM_008884, NM_009503, NM_001039363, NM_138748, NM_013625, NM_146124, NM_008142, NM_001127233, NM_001122978, NM_009689, NM_007527, NM_178087, NM_020009, NM_010301, NM_001012273, NM_025706, NM_001130008, NM_008917, NM_001160017, NM_028999, NM_001160016, NM_001145902, NM_001042655, NM_019636, NM_001164159, NM_008583, NM_009067, NM_…	1805	114	5668	0.908995	1	1	100
GOTERM_BP_FAT	GO:0043087~regulation of GTPase activity	17	0.666928	0.920361	NM_020009, NM_007964, NM_025706, NM_011647, NM_010472, NM_207223, NM_001037136, NM_023668, NM_001039363, NM_001145902, NM_001042655, NM_013625, NM_019636, NM_146124, NM_009067, NM_011897, NM_030138, NM_134089, NM_001159948	1805	65	5668	0.821274	1	1	100
GOTERM_BP_FAT	GO:0032318~regulation of Ras GTPase activity	15	0.588466	0.934212	NM_020009, NM_007964, NM_025706, NM_010472, NM_001037136, NM_207223, NM_023668, NM_013625, NM_001042655, NM_019636, NM_009067, NM_011897, NM_030138, NM_134089, NM_001159948	1805	59	5668	0.798347	1	1	100
GOTERM_BP_FAT	GO:0046578~regulation of Ras protein signal transduction	24	0.941546	0.997377	NM_007964, NM_019671, NM_010472, NM_001037136, NM_207223, NM_023668, NM_013625, NM_008001, NM_001081412, NM_198018, NM_020009, NM_025706, NM_001145921, NM_001145922, NM_001163548, NM_001042655, NM_019636, NM_198894, NM_001047159, NM_009067, NM_178930, NM_030138, NM_011897, NM_198249, NM_011181, NM_134089, NM_011182, NM_053074, NM_001159948	1805	112	5668	0.672893	1	1	100
GOTERM_BP_FAT	GO:0051056~regulation of small GTPase mediated signal transduction	30	1.17693	0.998128	NM_007964, NM_010472, NM_011647, NM_019671, NM_207223, NM_001037136, NM_145452, NM_023668, NM_001039363, NM_013625, NM_001112714, NM_001003719, NM_008001, NM_009059, NM_001081412, NM_198018, NM_020009, NM_025709, NM_019994, NM_025706, NM_001145921, NM_001145922, NM_001163548, NM_001042655, NM_198894, NM_019636, NM_001047159, NM_009067, NM_178930, NM_011897, NM_198249, NM_030138, NM_011181, NM_134…	1805	137	5668	0.687628	1	1	100
Annotation Cluster 146	Enrichment Score: 0.02828334668161583
Category	Term	Count	%	PValue	Genes	List Total	Pop Hits	Pop Total	Fold Enrichment	Bonferroni	Benjamini	FDR
GOTERM_BP_FAT	GO:0046513~ceramide biosynthetic process	3	0.117693	0.779303	NM_029789, NM_028015, NM_138647	1805	8	5668	1.17756	1	1	100
GOTERM_BP_FAT	GO:0046520~sphingoid biosynthetic process	3	0.117693	0.83478	NM_029789, NM_028015, NM_138647	1805	9	5668	1.04672	1	1	100
GOTERM_BP_FAT	GO:0030148~sphingolipid biosynthetic process	3	0.117693	0.951623	NM_029789, NM_028015, NM_138647	1805	13	5668	0.724654	1	1	100
GOTERM_BP_FAT	GO:0046467~membrane lipid biosynthetic process	3	0.117693	0.964871	NM_029789, NM_028015, NM_138647	1805	14	5668	0.672893	1	1	100
GOTERM_BP_FAT	GO:0006672~ceramide metabolic process	3	0.117693	0.998279	NM_029789, NM_028015, NM_138647	1805	23	5668	0.409587	1	1	100
GOTERM_BP_FAT	GO:0006665~sphingolipid metabolic process	6	0.235386	0.998419	NM_019760, NM_029789, NM_028015, NM_029945, NM_138647, NM_007527	1805	39	5668	0.483102	1	1	100
GOTERM_BP_FAT	GO:0046519~sphingoid metabolic process	3	0.117693	0.998782	NM_029789, NM_028015, NM_138647	1805	24	5668	0.392521	1	1	100
GOTERM_BP_FAT	GO:0006643~membrane lipid metabolic process	6	0.235386	0.998814	NM_019760, NM_029789, NM_028015, NM_029945, NM_138647, NM_007527	1805	40	5668	0.471025	1	1	100
Annotation Cluster 147	Enrichment Score: 0.027432666693322897
Category	Term	Count	%	PValue	Genes	List Total	Pop Hits	Pop Total	Fold Enrichment	Bonferroni	Benjamini	FDR
GOTERM_BP_FAT	GO:0009166~nucleotide catabolic process	3	0.117693	0.909529	NM_009477, NM_172733, NM_029502, NM_001025617, NM_001025618	1805	11	5668	0.856409	1	1	100
GOTERM_BP_FAT	GO:0044270~nitrogen compound catabolic process	4	0.156924	0.943024	NM_009477, NM_172733, NM_010443, NM_029502, NM_001136066, NM_001025617, NM_001025618	1805	17	5668	0.738863	1	1	100
GOTERM_BP_FAT	GO:0034656~nucleobase, nucleoside and nucleotide catabolic process	3	0.117693	0.951623	NM_009477, NM_172733, NM_029502, NM_001025617, NM_001025618	1805	13	5668	0.724654	1	1	100
GOTERM_BP_FAT	GO:0034655~nucleobase, nucleoside, nucleotide and nucleic acid catabolic process	3	0.117693	0.951623	NM_009477, NM_172733, NM_029502, NM_001025617, NM_001025618	1805	13	5668	0.724654	1	1	100
Annotation Cluster 148	Enrichment Score: 0.026902985800127725
Category	Term	Count	%	PValue	Genes	List Total	Pop Hits	Pop Total	Fold Enrichment	Bonferroni	Benjamini	FDR
GOTERM_BP_FAT	GO:0007212~dopamine receptor signaling pathway	3	0.117693	0.83478	NM_010301, NM_010227, NM_201616, NM_010309	1805	9	5668	1.04672	1	1	100
GOTERM_BP_FAT	GO:0019932~second-messenger-mediated signaling	5	0.196155	0.994761	NM_010301, NM_010227, NM_008142, NM_201616, NM_010309, NM_001160017, NM_001160016, NM_181414	1805	30	5668	0.523361	1	1	100
GOTERM_BP_FAT	GO:0007186~G-protein coupled receptor protein signaling pathway	8	0.313849	1	NM_010301, NM_010227, NM_008142, NM_010312, NM_201616, NM_133911, NM_181039, NM_010309, NM_001160017, NM_019580, NM_001160016	1805	83	5668	0.302667	1	1	100
Annotation Cluster 149	Enrichment Score: 0.025061916362737094
Category	Term	Count	%	PValue	Genes	List Total	Pop Hits	Pop Total	Fold Enrichment	Bonferroni	Benjamini	FDR
GOTERM_BP_FAT	GO:0035295~tube development	38	1.49078	0.876627	NM_007862, NM_007531, NM_016714, NM_008943, NM_015756, NM_001039363, NM_007614, NM_001017985, NM_172150, NM_026304, NM_013634, NM_024459, NM_001077595, NM_001077596, NM_009316, NM_010206, NM_009499, NM_148948, NM_001018042, NM_001164081, NM_020004, NM_172739, NM_008540, NM_011897, NM_177821, NM_134089, NM_011589, NM_001038010, NM_001136082, NM_001045807, NM_001113345, NM_001113346, NM_011647, NM_…	1805	134	5668	0.890495	1	1	100
GOTERM_BP_FAT	GO:0030324~lung development	13	0.510004	0.956327	NM_013672, NM_001136082, NM_010206, NM_148948, NM_031868, NM_178909, NM_001164081, NM_001098425, NM_001018042, NM_007614, NM_019766, NM_011897, NM_177821, NM_011589, NM_026304, NM_024459	1805	54	5668	0.755966	1	1	100
GOTERM_BP_FAT	GO:0030323~respiratory tube development	13	0.510004	0.963507	NM_013672, NM_001136082, NM_010206, NM_148948, NM_031868, NM_178909, NM_001164081, NM_001098425, NM_001018042, NM_007614, NM_019766, NM_011897, NM_177821, NM_011589, NM_026304, NM_024459	1805	55	5668	0.742221	1	1	100
GOTERM_BP_FAT	GO:0060541~respiratory system development	13	0.510004	0.982825	NM_013672, NM_001136082, NM_010206, NM_148948, NM_031868, NM_178909, NM_001164081, NM_001098425, NM_001018042, NM_007614, NM_019766, NM_011897, NM_177821, NM_011589, NM_026304, NM_024459	1805	59	5668	0.691901	1	1	100
Annotation Cluster 150	Enrichment Score: 0.02416038321660384
Category	Term	Count	%	PValue	Genes	List Total	Pop Hits	Pop Total	Fold Enrichment	Bonferroni	Benjamini	FDR
GOTERM_BP_FAT	GO:0010604~positive regulation of macromolecule metabolic process	90	3.5308	0.801856	NM_001007589, NM_175009, NM_011668, NM_019700, NM_013676, NM_172150, NM_010166, NM_021501, NM_053009, NM_177372, NM_009458, NM_053208, NM_019426, NM_181279, NM_001015889, NM_001025589, NM_001033201, NM_008583, NM_011919, NM_001122963, NM_019786, NM_011548, NM_172265, NM_025338, NM_001098836, NM_001044703, NM_001045807, NM_007840, NM_201637, NM_001044705, NM_013745, NM_001044704, NM_008884, NM_054…	1805	299	5668	0.945201	1	1	100
GOTERM_BP_FAT	GO:0045935~positive regulation of nucleobase, nucleoside, nucleotide and nucleic acid metabolic process	73	2.86387	0.850106	NM_001007589, NM_009952, NM_175009, NM_001081049, NM_009482, NM_011668, NM_019700, NM_007614, NM_009480, NM_026636, NM_009541, NM_011266, NM_210071, NM_013676, NM_001127233, NM_134097, NM_001037726, NM_010166, NM_206534, NM_013634, NM_013633, NM_001048061, NM_145956, NM_177372, NM_009458, NM_008739, NM_019426, NM_001048168, NM_011306, NM_011757, NM_011307, NM_008540, NM_181279, NM_133701, NM_0010…	1805	248	5668	0.924323	1	1	100
GOTERM_BP_FAT	GO:0051173~positive regulation of nitrogen compound metabolic process	75	2.94233	0.854259	NM_001007589, NM_009952, NM_175009, NM_001081049, NM_009482, NM_011668, NM_019700, NM_007614, NM_009480, NM_026636, NM_009541, NM_011266, NM_210071, NM_013676, NM_001127233, NM_134097, NM_001037726, NM_010166, NM_206534, NM_010480, NM_013634, NM_013633, NM_001048061, NM_145956, NM_177372, NM_009458, NM_008739, NM_019426, NM_001048168, NM_011306, NM_011757, NM_011307, NM_008540, NM_181279, NM_1337…	1805	255	5668	0.923578	1	1	100
GOTERM_BP_FAT	GO:0051254~positive regulation of RNA metabolic process	54	2.11848	0.940148	NM_001007589, NM_009952, NM_175009, NM_001081049, NM_009482, NM_011668, NM_019700, NM_007614, NM_009480, NM_011266, NM_009541, NM_013676, NM_001127233, NM_001037726, NM_206534, NM_013634, NM_013633, NM_001048061, NM_008739, NM_001048168, NM_011306, NM_011757, NM_019426, NM_008540, NM_133701, NM_001033389, NM_024258, NM_028932, NM_001080931, NM_001015889, NM_001025589, NM_001033201, NM_008583, NM_…	1805	196	5668	0.865148	1	1	100
GOTERM_BP_FAT	GO:0045893~positive regulation of transcription, DNA-dependent	52	2.04002	0.95889	NM_001007589, NM_009952, NM_175009, NM_001081049, NM_009482, NM_011668, NM_019700, NM_007614, NM_009480, NM_011266, NM_009541, NM_001127233, NM_001037726, NM_206534, NM_013634, NM_013633, NM_001048061, NM_008739, NM_011306, NM_001048168, NM_011757, NM_019426, NM_008540, NM_133701, NM_001033389, NM_024258, NM_028932, NM_001080931, NM_001015889, NM_001025589, NM_008583, NM_001122963, NM_177821, NM_…	1805	193	5668	0.846055	1	1	100
GOTERM_BP_FAT	GO:0010557~positive regulation of macromolecule biosynthetic process	68	2.66771	0.959991	NM_001007589, NM_009952, NM_175009, NM_001081049, NM_009482, NM_011668, NM_019700, NM_007614, NM_009480, NM_011266, NM_009541, NM_001127233, NM_134097, NM_001037726, NM_206534, NM_013634, NM_013633, NM_001048061, NM_177372, NM_008739, NM_001048168, NM_011306, NM_011757, NM_019426, NM_008540, NM_133701, NM_001033389, NM_024258, NM_028932, NM_001080931, NM_001015889, NM_001025589, NM_008583, NM_011…	1805	248	5668	0.861013	1	1	100
GOTERM_BP_FAT	GO:0031328~positive regulation of cellular biosynthetic process	70	2.74617	0.964126	NM_001007589, NM_009952, NM_175009, NM_001081049, NM_009482, NM_011668, NM_019700, NM_007614, NM_009480, NM_009541, NM_011266, NM_001127233, NM_134097, NM_001037726, NM_206534, NM_010480, NM_013634, NM_013633, NM_001048061, NM_177372, NM_008739, NM_001048168, NM_011306, NM_011757, NM_019426, NM_008540, NM_133701, NM_001033389, NM_024258, NM_028932, NM_001080931, NM_001015889, NM_001025589, NM_008…	1805	256	5668	0.858639	1	1	100
GOTERM_BP_FAT	GO:0045941~positive regulation of transcription	62	2.43233	0.965159	NM_001007589, NM_009952, NM_175009, NM_001081049, NM_009482, NM_011668, NM_019700, NM_007614, NM_009480, NM_011266, NM_009541, NM_001127233, NM_134097, NM_001037726, NM_206534, NM_013634, NM_013633, NM_001048061, NM_008739, NM_001048168, NM_011306, NM_011757, NM_019426, NM_008540, NM_133701, NM_001033389, NM_024258, NM_028932, NM_001080931, NM_001015889, NM_001025589, NM_008583, NM_011919, NM_001…	1805	229	5668	0.850176	1	1	100
GOTERM_BP_FAT	GO:0009891~positive regulation of biosynthetic process	70	2.74617	0.967282	NM_001007589, NM_009952, NM_175009, NM_001081049, NM_009482, NM_011668, NM_019700, NM_007614, NM_009480, NM_009541, NM_011266, NM_001127233, NM_134097, NM_001037726, NM_206534, NM_010480, NM_013634, NM_013633, NM_001048061, NM_177372, NM_008739, NM_001048168, NM_011306, NM_011757, NM_019426, NM_008540, NM_133701, NM_001033389, NM_024258, NM_028932, NM_001080931, NM_001015889, NM_001025589, NM_008…	1805	257	5668	0.855298	1	1	100
GOTERM_BP_FAT	GO:0010628~positive regulation of gene expression	62	2.43233	0.974083	NM_001007589, NM_009952, NM_175009, NM_001081049, NM_009482, NM_011668, NM_019700, NM_007614, NM_009480, NM_011266, NM_009541, NM_001127233, NM_134097, NM_001037726, NM_206534, NM_013634, NM_013633, NM_001048061, NM_008739, NM_001048168, NM_011306, NM_011757, NM_019426, NM_008540, NM_133701, NM_001033389, NM_024258, NM_028932, NM_001080931, NM_001015889, NM_001025589, NM_008583, NM_011919, NM_001…	1805	232	5668	0.839182	1	1	100
GOTERM_BP_FAT	GO:0045449~regulation of transcription	337	13.2209	0.987467	NM_001110827, NM_028868, NM_001110828, NM_001081090, NM_001145930, NM_010072, NM_019655, NM_011438, NM_013676, NM_010066, NM_010166, NM_001110132, NM_001110830, NM_001164081, NM_001163468, NM_173719, NM_001163467, NM_001163469, NM_008583, NM_027435, NM_011548, NM_001110829, NM_007868, NM_026079, NM_001080793, NM_007840, NM_001045807, NM_001159548, NM_177619, NM_001159549, NM_028986, NM_011550, NM…	1805	1153	5668	0.917811	1	1	100
GOTERM_BP_FAT	GO:0045944~positive regulation of transcription from RNA polymerase II promoter	37	1.45155	0.995728	NM_001007589, NM_001045807, NM_201637, NM_009952, NM_013745, NM_001081049, NM_009482, NM_213659, NM_011668, NM_019700, NM_011486, NM_007614, NM_009480, NM_011266, NM_001127233, NM_001164149, NM_001037726, NM_206534, NM_013634, NM_013633, NM_025315, NM_013672, NM_133828, NM_001025562, NM_016670, NM_009534, NM_001164151, NM_011306, NM_001109746, NM_001033962, NM_008540, NM_133701, NM_001033389, NM_…	1805	158	5668	0.735355	1	1	100
GOTERM_BP_FAT	GO:0006357~regulation of transcription from RNA polymerase II promoter	73	2.86387	0.999213	NM_001007589, NM_011660, NM_026119, NM_011668, NM_175494, NM_019700, NM_012047, NM_013676, NM_172941, NM_021501, NM_011499, NM_009210, NM_001164081, NM_173719, NM_008065, NM_019426, NM_001015889, NM_001025589, NM_008583, NM_011548, NM_026079, NM_201637, NM_001159548, NM_001045807, NM_013745, NM_001159549, NM_028986, NM_033568, NM_009054, NM_001164149, NM_001009935, NM_133828, NM_009534, NM_001164…	1805	301	5668	0.761569	1	1	100
GOTERM_BP_FAT	GO:0051252~regulation of RNA metabolic process	155	6.08082	1	NM_001007589, NM_011660, NM_010072, NM_001145930, NM_022432, NM_011668, NM_175494, NM_012047, NM_148930, NM_013676, NM_054081, NM_010066, NM_009210, NM_009458, NM_001164081, NM_008065, NM_173719, NM_001015889, NM_001025589, NM_008583, NM_001122963, NM_011548, NM_026079, NM_009823, NM_001045807, NM_001159548, NM_201637, NM_177619, NM_001159549, NM_008722, NM_028986, NM_139117, NM_001109746, NM_001…	1805	672	5668	0.724294	1	1	100
GOTERM_BP_FAT	GO:0006355~regulation of transcription, DNA-dependent	148	5.8062	1	NM_001007589, NM_011660, NM_175009, NM_026119, NM_001085492, NM_022432, NM_001145930, NM_010072, NM_011668, NM_012047, NM_019700, NM_175494, NM_001130454, NM_054081, NM_013676, NM_001130451, NM_010066, NM_172941, NM_021501, NM_011499, NM_009210, NM_028015, NM_009458, NM_001018042, NM_001164081, NM_173719, NM_019426, NM_008065, NM_001015889, NM_001025589, NM_008583, NM_001122963, NM_173396, NM_145…	1805	652	5668	0.712798	1	1	100
Annotation Cluster 151	Enrichment Score: 0.023154226818021633
Category	Term	Count	%	PValue	Genes	List Total	Pop Hits	Pop Total	Fold Enrichment	Bonferroni	Benjamini	FDR
GOTERM_BP_FAT	GO:0043434~response to peptide hormone stimulus	11	0.431542	0.903626	NM_007918, NM_020009, NM_001103162, NM_213659, NM_011486, NM_001161849, NM_008841, NM_001161847, NM_008857, NM_145445, NM_011361, NM_008977, NM_145371, NM_172265	1805	42	5668	0.822424	1	1	100
GOTERM_BP_FAT	GO:0032870~cellular response to hormone stimulus	9	0.35308	0.910906	NM_007918, NM_197985, NM_001109992, NM_213659, NM_028320, NM_011202, NM_011486, NM_001161849, NM_008841, NM_001161847, NM_008857, NM_011361, NM_008977	1805	35	5668	0.807471	1	1	100
GOTERM_BP_FAT	GO:0009719~response to endogenous stimulus	19	0.74539	0.918562	NM_020009, NM_007687, NM_007918, NM_197985, NM_001109992, NM_009370, NM_008927, NM_001103162, NM_028320, NM_213659, NM_011202, NM_011486, NM_001161849, NM_008841, NM_001161847, NM_145445, NM_008857, NM_011361, NM_016688, NM_008977, NM_013556, NM_145371, NM_172265	1805	72	5668	0.828655	1	1	100
GOTERM_BP_FAT	GO:0009725~response to hormone stimulus	17	0.666928	0.940976	NM_020009, NM_007918, NM_197985, NM_001109992, NM_009370, NM_008927, NM_001103162, NM_028320, NM_213659, NM_011202, NM_011486, NM_001161849, NM_008841, NM_001161847, NM_145445, NM_008857, NM_011361, NM_016688, NM_008977, NM_145371, NM_172265	1805	67	5668	0.796759	1	1	100
GOTERM_BP_FAT	GO:0032868~response to insulin stimulus	7	0.274617	0.980197	NM_020009, NM_001161849, NM_007918, NM_008841, NM_001161847, NM_008857, NM_001103162, NM_011361, NM_008977	1805	34	5668	0.646505	1	1	100
GOTERM_BP_FAT	GO:0032869~cellular response to insulin stimulus	5	0.196155	0.990706	NM_001161849, NM_007918, NM_008841, NM_001161847, NM_008857, NM_011361, NM_008977	1805	28	5668	0.560744	1	1	100
GOTERM_BP_FAT	GO:0008286~insulin receptor signaling pathway	3	0.117693	0.996581	NM_007918, NM_008841, NM_008977	1805	21	5668	0.448595	1	1	100
Annotation Cluster 152	Enrichment Score: 0.021951854182404505
Category	Term	Count	%	PValue	Genes	List Total	Pop Hits	Pop Total	Fold Enrichment	Bonferroni	Benjamini	FDR
GOTERM_BP_FAT	GO:0030888~regulation of B cell proliferation	3	0.117693	0.83478	NM_001164152, NM_001164153, NM_009810, NM_001164149, NM_001164151, NM_011548, NM_054056	1805	9	5668	1.04672	1	1	100
GOTERM_BP_FAT	GO:0002683~negative regulation of immune system process	6	0.235386	0.847853	NM_007862, NM_011563, NM_009810, NM_008914, NM_009319, NM_054056	1805	21	5668	0.89719	1	1	100
GOTERM_BP_FAT	GO:0050868~negative regulation of T cell activation	4	0.156924	0.872134	NM_007862, NM_011563, NM_009810, NM_054056	1805	14	5668	0.89719	1	1	100
GOTERM_BP_FAT	GO:0042130~negative regulation of T cell proliferation	3	0.117693	0.877318	NM_007862, NM_009810, NM_054056	1805	10	5668	0.94205	1	1	100
GOTERM_BP_FAT	GO:0051250~negative regulation of lymphocyte activation	4	0.156924	0.90169	NM_007862, NM_011563, NM_009810, NM_054056	1805	15	5668	0.837378	1	1	100
GOTERM_BP_FAT	GO:0050672~negative regulation of lymphocyte proliferation	3	0.117693	0.909529	NM_007862, NM_009810, NM_054056	1805	11	5668	0.856409	1	1	100
GOTERM_BP_FAT	GO:0070664~negative regulation of leukocyte proliferation	3	0.117693	0.909529	NM_007862, NM_009810, NM_054056	1805	11	5668	0.856409	1	1	100
GOTERM_BP_FAT	GO:0032945~negative regulation of mononuclear cell proliferation	3	0.117693	0.909529	NM_007862, NM_009810, NM_054056	1805	11	5668	0.856409	1	1	100
GOTERM_BP_FAT	GO:0050866~negative regulation of cell activation	4	0.156924	0.924929	NM_007862, NM_011563, NM_009810, NM_054056	1805	16	5668	0.785042	1	1	100
GOTERM_BP_FAT	GO:0002695~negative regulation of leukocyte activation	4	0.156924	0.924929	NM_007862, NM_011563, NM_009810, NM_054056	1805	16	5668	0.785042	1	1	100
GOTERM_BP_FAT	GO:0050864~regulation of B cell activation	3	0.117693	0.986841	NM_001164152, NM_001164153, NM_009810, NM_001164149, NM_001164151, NM_011548, NM_054056	1805	17	5668	0.554147	1	1	100
GOTERM_BP_FAT	GO:0042129~regulation of T cell proliferation	3	0.117693	0.990571	NM_007862, NM_009810, NM_054056	1805	18	5668	0.523361	1	1	100
GOTERM_BP_FAT	GO:0045580~regulation of T cell differentiation	3	0.117693	0.993261	NM_011563, NM_010480, NM_007460	1805	19	5668	0.495816	1	1	100
GOTERM_BP_FAT	GO:0050670~regulation of lymphocyte proliferation	4	0.156924	0.994673	NM_007862, NM_001164152, NM_001164153, NM_009810, NM_001164149, NM_001164151, NM_011548, NM_054056	1805	25	5668	0.502427	1	1	100
GOTERM_BP_FAT	GO:0070663~regulation of leukocyte proliferation	4	0.156924	0.994673	NM_007862, NM_001164152, NM_001164153, NM_009810, NM_001164149, NM_001164151, NM_011548, NM_054056	1805	25	5668	0.502427	1	1	100
GOTERM_BP_FAT	GO:0032944~regulation of mononuclear cell proliferation	4	0.156924	0.994673	NM_007862, NM_001164152, NM_001164153, NM_009810, NM_001164149, NM_001164151, NM_011548, NM_054056	1805	25	5668	0.502427	1	1	100
GOTERM_BP_FAT	GO:0050863~regulation of T cell activation	6	0.235386	0.995149	NM_007862, NM_011563, NM_009810, NM_010480, NM_054056, NM_007460	1805	35	5668	0.538314	1	1	100
GOTERM_BP_FAT	GO:0045619~regulation of lymphocyte differentiation	3	0.117693	0.997572	NM_011563, NM_010480, NM_007460	1805	22	5668	0.428204	1	1	100
GOTERM_BP_FAT	GO:0051249~regulation of lymphocyte activation	7	0.274617	0.998874	NM_007862, NM_011563, NM_001164152, NM_001164153, NM_009810, NM_001164149, NM_010480, NM_001164151, NM_011548, NM_054056, NM_007460	1805	45	5668	0.48847	1	1	100
GOTERM_BP_FAT	GO:0050865~regulation of cell activation	7	0.274617	0.999355	NM_007862, NM_011563, NM_001164152, NM_001164153, NM_009810, NM_001164149, NM_010480, NM_001164151, NM_011548, NM_054056, NM_007460	1805	47	5668	0.467684	1	1	100
GOTERM_BP_FAT	GO:0002694~regulation of leukocyte activation	7	0.274617	0.999355	NM_007862, NM_011563, NM_001164152, NM_001164153, NM_009810, NM_001164149, NM_010480, NM_001164151, NM_011548, NM_054056, NM_007460	1805	47	5668	0.467684	1	1	100
GOTERM_BP_FAT	GO:0051251~positive regulation of lymphocyte activation	3	0.117693	0.999788	NM_001164152, NM_001164153, NM_001164149, NM_010480, NM_001164151, NM_011548, NM_007460	1805	29	5668	0.324845	1	1	100
GOTERM_BP_FAT	GO:0002696~positive regulation of leukocyte activation	3	0.117693	0.999851	NM_001164152, NM_001164153, NM_001164149, NM_010480, NM_001164151, NM_011548, NM_007460	1805	30	5668	0.314017	1	1	100
GOTERM_BP_FAT	GO:0050867~positive regulation of cell activation	3	0.117693	0.999851	NM_001164152, NM_001164153, NM_001164149, NM_010480, NM_001164151, NM_011548, NM_007460	1805	30	5668	0.314017	1	1	100
Annotation Cluster 153	Enrichment Score: 0.021718691593028885
Category	Term	Count	%	PValue	Genes	List Total	Pop Hits	Pop Total	Fold Enrichment	Bonferroni	Benjamini	FDR
GOTERM_BP_FAT	GO:0051494~negative regulation of cytoskeleton organization	6	0.235386	0.950417	NM_010797, NM_007462, NM_001037761, NM_009798, NM_009041, NM_001104616, NM_007896, NM_008633	1805	26	5668	0.724654	1	1	100
GOTERM_BP_FAT	GO:0032272~negative regulation of protein polymerization	3	0.117693	0.951623	NM_001037761, NM_009798, NM_009041, NM_001104616, NM_007896	1805	13	5668	0.724654	1	1	100
GOTERM_BP_FAT	GO:0031333~negative regulation of protein complex assembly	3	0.117693	0.951623	NM_001037761, NM_009798, NM_009041, NM_001104616, NM_007896	1805	13	5668	0.724654	1	1	100
Annotation Cluster 154	Enrichment Score: 0.020985772567644567
Category	Term	Count	%	PValue	Genes	List Total	Pop Hits	Pop Total	Fold Enrichment	Bonferroni	Benjamini	FDR
GOTERM_BP_FAT	GO:0048870~cell motility	27	1.05924	0.926209	NM_001002929, NM_008943, NM_008927, NM_009847, NM_023668, NM_010882, NM_007598, NM_007926, NM_013625, NM_007462, NM_016965, NM_001102565, NM_001114085, NM_009007, NM_009615, NM_010578, NM_007527, NM_007687, NM_023317, NM_009370, NM_010060, NM_023651, NM_027269, NM_009551, NM_010683, NM_134089, NM_053074, NM_198127	1805	101	5668	0.83945	1	1	100
GOTERM_BP_FAT	GO:0051674~localization of cell	27	1.05924	0.926209	NM_001002929, NM_008943, NM_008927, NM_009847, NM_023668, NM_010882, NM_007598, NM_007926, NM_013625, NM_007462, NM_016965, NM_001102565, NM_001114085, NM_009007, NM_009615, NM_010578, NM_007527, NM_007687, NM_023317, NM_009370, NM_010060, NM_023651, NM_027269, NM_009551, NM_010683, NM_134089, NM_053074, NM_198127	1805	101	5668	0.83945	1	1	100
GOTERM_BP_FAT	GO:0016477~cell migration	23	0.902315	0.963243	NM_007687, NM_001002929, NM_023317, NM_008943, NM_009370, NM_009847, NM_010882, NM_023668, NM_007598, NM_007926, NM_023651, NM_013625, NM_007462, NM_016965, NM_009551, NM_010683, NM_001102565, NM_001114085, NM_134089, NM_009007, NM_010578, NM_053074, NM_198127, NM_007527	1805	92	5668	0.785042	1	1	100
GOTERM_BP_FAT	GO:0006928~cell motion	31	1.21616	0.997477	NM_001002929, NM_008943, NM_008927, NM_009847, NM_011363, NM_023668, NM_010882, NM_007598, NM_007926, NM_013625, NM_007462, NM_016965, NM_019771, NM_001102565, NM_001114085, NM_008775, NM_009007, NM_009615, NM_010578, NM_007527, NM_007687, NM_023317, NM_009499, NM_009370, NM_010060, NM_023651, NM_027269, NM_009551, NM_010683, NM_134089, NM_053074, NM_198127	1805	139	5668	0.700325	1	1	100
Annotation Cluster 155	Enrichment Score: 0.02009864947259262
Category	Term	Count	%	PValue	Genes	List Total	Pop Hits	Pop Total	Fold Enrichment	Bonferroni	Benjamini	FDR
GOTERM_BP_FAT	GO:0010552~positive regulation of specific transcription from RNA polymerase II promoter	3	0.117693	0.933674	NM_001164152, NM_001015889, NM_001164153, NM_001045807, NM_001164149, NM_001164151, NM_011548	1805	12	5668	0.785042	1	1	100
GOTERM_BP_FAT	GO:0010551~regulation of specific transcription from RNA polymerase II promoter	5	0.196155	0.952613	NM_001164152, NM_001136082, NM_001015889, NM_001164153, NM_001045807, NM_016670, NM_001164149, NM_011589, NM_001164081, NM_001164151, NM_011548	1805	22	5668	0.713674	1	1	100
GOTERM_BP_FAT	GO:0043193~positive regulation of gene-specific transcription	4	0.156924	0.956997	NM_001048061, NM_001164152, NM_001015889, NM_001164153, NM_001045807, NM_001164149, NM_001164151, NM_011548	1805	18	5668	0.697815	1	1	100
GOTERM_BP_FAT	GO:0032583~regulation of gene-specific transcription	6	0.235386	0.9763	NM_001048061, NM_001164152, NM_001136082, NM_001015889, NM_001164153, NM_001045807, NM_016670, NM_001164149, NM_011589, NM_001164081, NM_001164151, NM_011548	1805	29	5668	0.64969	1	1	100
Annotation Cluster 156	Enrichment Score: 0.01983332170885914
Category	Term	Count	%	PValue	Genes	List Total	Pop Hits	Pop Total	Fold Enrichment	Bonferroni	Benjamini	FDR
GOTERM_BP_FAT	GO:0031344~regulation of cell projection organization	7	0.274617	0.85579	NM_194051, NM_020009, NM_007462, NM_194052, NM_013660, NM_194053, NM_008943, NM_009370, NM_009007, NM_024226	1805	25	5668	0.879247	1	1	100
GOTERM_BP_FAT	GO:0010769~regulation of cell morphogenesis involved in differentiation	4	0.156924	0.986671	NM_194051, NM_194052, NM_013660, NM_194053, NM_008943, NM_024226, NM_008540	1805	22	5668	0.570939	1	1	100
GOTERM_BP_FAT	GO:0050770~regulation of axonogenesis	3	0.117693	0.993261	NM_194051, NM_194052, NM_013660, NM_194053, NM_008943, NM_024226	1805	19	5668	0.495816	1	1	100
GOTERM_BP_FAT	GO:0010975~regulation of neuron projection development	3	0.117693	0.993261	NM_194051, NM_194052, NM_013660, NM_194053, NM_008943, NM_024226	1805	19	5668	0.495816	1	1	100
Annotation Cluster 157	Enrichment Score: 0.01830248798484161
Category	Term	Count	%	PValue	Genes	List Total	Pop Hits	Pop Total	Fold Enrichment	Bonferroni	Benjamini	FDR
GOTERM_BP_FAT	GO:0006875~cellular metal ion homeostasis	8	0.313849	0.938015	NM_001161849, NM_008142, NM_001161847, NM_008943, NM_019652, NM_011361, NM_001160017, NM_010882, NM_008019, NM_001160016, NM_007527, NM_175025	1805	33	5668	0.761252	1	1	100
GOTERM_BP_FAT	GO:0043269~regulation of ion transport	4	0.156924	0.956997	NM_001161849, NM_001161847, NM_001159718, NM_011361, NM_010891, NM_008019, NM_007527	1805	18	5668	0.697815	1	1	100
GOTERM_BP_FAT	GO:0010959~regulation of metal ion transport	3	0.117693	0.981686	NM_001161849, NM_001161847, NM_011361, NM_008019, NM_007527	1805	16	5668	0.588781	1	1	100
Annotation Cluster 158	Enrichment Score: 0.01615866045885232
Category	Term	Count	%	PValue	Genes	List Total	Pop Hits	Pop Total	Fold Enrichment	Bonferroni	Benjamini	FDR
GOTERM_BP_FAT	GO:0009799~determination of symmetry	5	0.196155	0.963477	NM_001164074, NM_009372, NM_009575, NM_172150, NM_011936, NM_010060, NM_001164075, NM_001164077	1805	23	5668	0.682645	1	1	100
GOTERM_BP_FAT	GO:0007368~determination of left/right symmetry	5	0.196155	0.963477	NM_001164074, NM_009372, NM_009575, NM_172150, NM_011936, NM_010060, NM_001164075, NM_001164077	1805	23	5668	0.682645	1	1	100
GOTERM_BP_FAT	GO:0009855~determination of bilateral symmetry	5	0.196155	0.963477	NM_001164074, NM_009372, NM_009575, NM_172150, NM_011936, NM_010060, NM_001164075, NM_001164077	1805	23	5668	0.682645	1	1	100
Annotation Cluster 159	Enrichment Score: 0.015650562142974597
Category	Term	Count	%	PValue	Genes	List Total	Pop Hits	Pop Total	Fold Enrichment	Bonferroni	Benjamini	FDR
GOTERM_BP_FAT	GO:0032989~cellular component morphogenesis	49	1.92232	0.842339	NM_016716, NM_015756, NM_009952, NM_010472, NM_148934, NM_023668, NM_027411, NM_007614, NM_013625, NM_001017985, NM_146087, NM_016802, NM_008857, NM_001037726, NM_009007, NM_010578, NM_007527, NM_024459, NM_026148, NM_011434, NM_001077595, NM_008502, NM_001141946, NM_001048061, NM_001077596, NM_001109992, NM_009499, NM_009458, NM_212468, NM_009510, NM_011202, NM_010322, NM_013649, NM_008787, NM_1…	1805	168	5668	0.915882	1	1	100
GOTERM_BP_FAT	GO:0000902~cell morphogenesis	40	1.56924	0.909518	NM_148952, NM_178337, NM_016716, NM_001159405, NM_015756, NM_009952, NM_178909, NM_023668, NM_010882, NM_007598, NM_027411, NM_007614, NM_010091, NM_001017985, NM_007462, NM_146087, NM_016802, NM_008857, NM_001037726, NM_009007, NM_013556, NM_026148, NM_173013, NM_024459, NM_011434, NM_001077595, NM_010950, NM_008502, NM_001141946, NM_007687, NM_001048061, NM_001077596, NM_001109992, NM_133828, N…	1805	144	5668	0.872268	1	1	100
GOTERM_BP_FAT	GO:0032990~cell part morphogenesis	25	0.980777	0.962039	NM_148952, NM_178337, NM_009952, NM_023668, NM_010882, NM_001017985, NM_010091, NM_007462, NM_001037726, NM_009007, NM_013556, NM_001163243, NM_173013, NM_007527, NM_001141946, NM_010950, NM_001109992, NM_133828, NM_027130, NM_009499, NM_001146687, NM_212468, NM_025562, NM_011202, NM_013649, NM_001142732, NM_008787, NM_007868, NM_001159948	1805	99	5668	0.792971	1	1	100
GOTERM_BP_FAT	GO:0048858~cell projection morphogenesis	22	0.863084	0.966525	NM_148952, NM_178337, NM_009952, NM_023668, NM_010882, NM_001017985, NM_010091, NM_007462, NM_001037726, NM_009007, NM_013556, NM_173013, NM_010950, NM_001141946, NM_001109992, NM_133828, NM_027130, NM_009499, NM_001146687, NM_011202, NM_013649, NM_001142732, NM_008787, NM_001159948, NM_007868	1805	89	5668	0.776221	1	1	100
GOTERM_BP_FAT	GO:0030030~cell projection organization	39	1.53001	0.971268	NM_148952, NM_001002929, NM_178337, NM_009952, NM_011363, NM_011647, NM_009798, NM_148934, NM_023668, NM_010882, NM_009502, NM_001039363, NM_010091, NM_001017985, NM_007462, NM_016965, NM_001037761, NM_001102565, NM_001037726, NM_009007, NM_146182, NM_013556, NM_173013, NM_011434, NM_010950, NM_001141946, NM_020009, NM_007687, NM_001109992, NM_133828, NM_027130, NM_010206, NM_009499, NM_001146687…	1805	151	5668	0.811036	1	1	100
GOTERM_BP_FAT	GO:0048812~neuron projection morphogenesis	17	0.666928	0.97779	NM_010950, NM_178337, NM_133828, NM_001109992, NM_027130, NM_009952, NM_009499, NM_001146687, NM_010882, NM_023668, NM_011202, NM_010091, NM_007462, NM_013649, NM_001037726, NM_009007, NM_013556, NM_007868, NM_001159948, NM_173013	1805	73	5668	0.731272	1	1	100
GOTERM_BP_FAT	GO:0000904~cell morphogenesis involved in differentiation	20	0.784621	0.988071	NM_010950, NM_016716, NM_178337, NM_001048061, NM_133828, NM_001109992, NM_027130, NM_009952, NM_009499, NM_001146687, NM_178909, NM_010882, NM_023668, NM_011202, NM_007614, NM_010091, NM_007462, NM_013649, NM_001037726, NM_009007, NM_013556, NM_024459, NM_011434	1805	88	5668	0.713674	1	1	100
GOTERM_BP_FAT	GO:0031175~neuron projection development	20	0.784621	0.991574	NM_010950, NM_178337, NM_133828, NM_001109992, NM_027130, NM_010206, NM_009952, NM_009499, NM_001146687, NM_010882, NM_023668, NM_011202, NM_010091, NM_007462, NM_013649, NM_001102565, NM_001037726, NM_009007, NM_013556, NM_007868, NM_001159948, NM_173013, NM_198127	1805	90	5668	0.697815	1	1	100
GOTERM_BP_FAT	GO:0048666~neuron development	26	1.02001	0.993137	NM_178337, NM_008943, NM_009952, NM_023668, NM_010882, NM_010091, NM_007462, NM_019752, NM_001102565, NM_008857, NM_001037726, NM_009007, NM_013556, NM_173013, NM_011434, NM_010950, NM_001109992, NM_133828, NM_027130, NM_010206, NM_053009, NM_009499, NM_001146687, NM_011202, NM_023879, NM_013649, NM_007868, NM_001159948, NM_198127	1805	114	5668	0.716178	1	1	100
GOTERM_BP_FAT	GO:0030182~neuron differentiation	34	1.33386	0.993398	NM_178337, NM_008943, NM_009952, NM_008098, NM_008927, NM_213659, NM_023668, NM_010882, NM_011486, NM_010091, NM_007462, NM_019752, NM_001102565, NM_008857, NM_001037726, NM_009007, NM_013556, NM_173013, NM_011434, NM_010950, NM_001109992, NM_133828, NM_009736, NM_027130, NM_010206, NM_053009, NM_009499, NM_009370, NM_001146687, NM_011202, NM_008540, NM_008229, NM_023879, NM_013649, NM_013924, NM…	1805	144	5668	0.741428	1	1	100
GOTERM_BP_FAT	GO:0048667~cell morphogenesis involved in neuron differentiation	15	0.588466	0.994843	NM_010950, NM_178337, NM_133828, NM_001109992, NM_027130, NM_009952, NM_009499, NM_001146687, NM_010882, NM_023668, NM_011202, NM_010091, NM_007462, NM_013649, NM_001037726, NM_009007, NM_013556, NM_011434	1805	73	5668	0.64524	1	1	100
GOTERM_BP_FAT	GO:0007409~axonogenesis	12	0.470773	0.99748	NM_010950, NM_178337, NM_001109992, NM_133828, NM_027130, NM_009952, NM_009499, NM_001146687, NM_010882, NM_023668, NM_011202, NM_007462, NM_013649, NM_001037726, NM_009007	1805	64	5668	0.588781	1	1	100
Annotation Cluster 160	Enrichment Score: 0.013092342617099873
Category	Term	Count	%	PValue	Genes	List Total	Pop Hits	Pop Total	Fold Enrichment	Bonferroni	Benjamini	FDR
GOTERM_BP_FAT	GO:0006112~energy reserve metabolic process	4	0.156924	0.924929	NM_201616, NM_172707, NM_019766, NM_031868, NM_010309	1805	16	5668	0.785042	1	1	100
GOTERM_BP_FAT	GO:0044042~glucan metabolic process	3	0.117693	0.974591	NM_172707, NM_019766, NM_031868	1805	15	5668	0.628033	1	1	100
GOTERM_BP_FAT	GO:0005977~glycogen metabolic process	3	0.117693	0.974591	NM_172707, NM_019766, NM_031868	1805	15	5668	0.628033	1	1	100
GOTERM_BP_FAT	GO:0006073~cellular glucan metabolic process	3	0.117693	0.974591	NM_172707, NM_019766, NM_031868	1805	15	5668	0.628033	1	1	100
GOTERM_BP_FAT	GO:0044264~cellular polysaccharide metabolic process	4	0.156924	0.975857	NM_134017, NM_172707, NM_019766, NM_031868	1805	20	5668	0.628033	1	1	100
GOTERM_BP_FAT	GO:0005976~polysaccharide metabolic process	5	0.196155	0.998812	NM_134017, NM_177730, NM_172707, NM_019766, NM_031868	1805	35	5668	0.448595	1	1	100
Annotation Cluster 161	Enrichment Score: 0.011177493266609854
Category	Term	Count	%	PValue	Genes	List Total	Pop Hits	Pop Total	Fold Enrichment	Bonferroni	Benjamini	FDR
GOTERM_BP_FAT	GO:0022404~molting cycle process	3	0.117693	0.974591	NM_010864, NM_007462, NM_008943	1805	15	5668	0.628033	1	1	100
GOTERM_BP_FAT	GO:0022405~hair cycle process	3	0.117693	0.974591	NM_010864, NM_007462, NM_008943	1805	15	5668	0.628033	1	1	100
GOTERM_BP_FAT	GO:0001942~hair follicle development	3	0.117693	0.974591	NM_010864, NM_007462, NM_008943	1805	15	5668	0.628033	1	1	100
GOTERM_BP_FAT	GO:0042633~hair cycle	3	0.117693	0.974591	NM_010864, NM_007462, NM_008943	1805	15	5668	0.628033	1	1	100
GOTERM_BP_FAT	GO:0042303~molting cycle	3	0.117693	0.974591	NM_010864, NM_007462, NM_008943	1805	15	5668	0.628033	1	1	100
Annotation Cluster 162	Enrichment Score: 0.010987096491729732
Category	Term	Count	%	PValue	Genes	List Total	Pop Hits	Pop Total	Fold Enrichment	Bonferroni	Benjamini	FDR
GOTERM_BP_FAT	GO:0032318~regulation of Ras GTPase activity	15	0.588466	0.934212	NM_020009, NM_007964, NM_025706, NM_010472, NM_001037136, NM_207223, NM_023668, NM_013625, NM_001042655, NM_019636, NM_009067, NM_011897, NM_030138, NM_134089, NM_001159948	1805	59	5668	0.798347	1	1	100
GOTERM_BP_FAT	GO:0032483~regulation of Rab protein signal transduction	5	0.196155	0.996085	NM_019636, NM_007964, NM_025706, NM_001159948, NM_001042655	1805	31	5668	0.506478	1	1	100
GOTERM_BP_FAT	GO:0032313~regulation of Rab GTPase activity	5	0.196155	0.996085	NM_019636, NM_007964, NM_025706, NM_001159948, NM_001042655	1805	31	5668	0.506478	1	1	100
Annotation Cluster 163	Enrichment Score: 0.01096209413535724
Category	Term	Count	%	PValue	Genes	List Total	Pop Hits	Pop Total	Fold Enrichment	Bonferroni	Benjamini	FDR
GOTERM_BP_FAT	GO:0016044~membrane organization	38	1.49078	0.96572	NM_007862, NM_153118, NM_153680, NM_007459, NM_008720, NM_023668, NM_011668, NM_007598, NM_013625, NM_001163456, NM_199469, NM_001127233, NM_001045520, NM_007467, NM_008857, NM_009007, NM_007527, NM_011862, NM_019400, NM_011434, NM_001114665, NM_011779, NM_025709, NM_019502, NM_172395, NM_011638, NM_025383, NM_013897, NM_008917, NM_013899, NM_001033310, NM_010322, NM_001159510, NM_001033962, NM_0…	1805	146	5668	0.817304	1	1	100
GOTERM_BP_FAT	GO:0006897~endocytosis	23	0.902315	0.979786	NM_153118, NM_153680, NM_007459, NM_008720, NM_011668, NM_007598, NM_001045520, NM_007467, NM_009007, NM_011862, NM_001114665, NM_019400, NM_011779, NM_025709, NM_172395, NM_011638, NM_008917, NM_025383, NM_001159510, NM_001033962, NM_001077264, NM_007454, NM_007803, NM_134089, NM_013664, NM_009677	1805	96	5668	0.752331	1	1	100
GOTERM_BP_FAT	GO:0010324~membrane invagination	23	0.902315	0.979786	NM_153118, NM_153680, NM_007459, NM_008720, NM_011668, NM_007598, NM_001045520, NM_007467, NM_009007, NM_011862, NM_001114665, NM_019400, NM_011779, NM_025709, NM_172395, NM_011638, NM_008917, NM_025383, NM_001159510, NM_001033962, NM_001077264, NM_007454, NM_007803, NM_134089, NM_013664, NM_009677	1805	96	5668	0.752331	1	1	100
Annotation Cluster 164	Enrichment Score: 0.010582428989824486
Category	Term	Count	%	PValue	Genes	List Total	Pop Hits	Pop Total	Fold Enrichment	Bonferroni	Benjamini	FDR
GOTERM_BP_FAT	GO:0045664~regulation of neuron differentiation	9	0.35308	0.950504	NM_013660, NM_009372, NM_008943, NM_053009, NM_024226, NM_001164075, NM_007484, NM_001164077, NM_194051, NM_194052, NM_001164074, NM_194053, NM_009052, NM_016802, NM_173396	1805	38	5668	0.743724	1	1	100
GOTERM_BP_FAT	GO:0050767~regulation of neurogenesis	11	0.431542	0.973807	NM_013660, NM_009372, NM_008943, NM_053009, NM_009533, NM_024226, NM_001164075, NM_007484, NM_001164077, NM_194051, NM_194052, NM_001164074, NM_194053, NM_001127233, NM_009052, NM_016802, NM_173396	1805	49	5668	0.704935	1	1	100
GOTERM_BP_FAT	GO:0060284~regulation of cell development	13	0.510004	0.985891	NM_013660, NM_009372, NM_008943, NM_053009, NM_009533, NM_024226, NM_001164075, NM_001164077, NM_007484, NM_008540, NM_194051, NM_194052, NM_194053, NM_001164074, NM_001127233, NM_016802, NM_009052, NM_173396, NM_007527	1805	60	5668	0.680369	1	1	100
GOTERM_BP_FAT	GO:0051960~regulation of nervous system development	11	0.431542	0.994064	NM_013660, NM_009372, NM_008943, NM_053009, NM_009533, NM_024226, NM_001164075, NM_007484, NM_001164077, NM_194051, NM_194052, NM_001164074, NM_194053, NM_001127233, NM_009052, NM_016802, NM_173396	1805	56	5668	0.616818	1	1	100
Annotation Cluster 165	Enrichment Score: 0.009056161743704438
Category	Term	Count	%	PValue	Genes	List Total	Pop Hits	Pop Total	Fold Enrichment	Bonferroni	Benjamini	FDR
GOTERM_BP_FAT	GO:0048706~embryonic skeletal system development	6	0.235386	0.920927	NM_007862, NM_013672, NM_201616, NM_008583, NM_009370, NM_010309, NM_001018042, NM_001098425	1805	24	5668	0.785042	1	1	100
GOTERM_BP_FAT	GO:0048704~embryonic skeletal system morphogenesis	4	0.156924	0.956997	NM_007862, NM_201616, NM_008583, NM_009370, NM_010309	1805	18	5668	0.697815	1	1	100
GOTERM_BP_FAT	GO:0060021~palate development	4	0.156924	0.975857	NM_007862, NM_008583, NM_009370, NM_008540	1805	20	5668	0.628033	1	1	100
GOTERM_BP_FAT	GO:0048705~skeletal system morphogenesis	9	0.35308	0.99323	NM_007862, NM_013649, NM_009551, NM_177730, NM_201616, NM_008943, NM_001081379, NM_008583, NM_009370, NM_010309	1805	47	5668	0.601308	1	1	100
GOTERM_BP_FAT	GO:0001649~osteoblast differentiation	3	0.117693	0.993261	NM_023162, NM_008583, NM_001033865	1805	19	5668	0.495816	1	1	100
GOTERM_BP_FAT	GO:0060348~bone development	8	0.313849	0.998651	NM_013672, NM_177730, NM_201616, NM_023162, NM_001081379, NM_008583, NM_010309, NM_001018042, NM_001098425, NM_001033865	1805	49	5668	0.51268	1	1	100
GOTERM_BP_FAT	GO:0001503~ossification	7	0.274617	0.998874	NM_013672, NM_177730, NM_201616, NM_023162, NM_008583, NM_010309, NM_001018042, NM_001098425, NM_001033865	1805	45	5668	0.48847	1	1	100
GOTERM_BP_FAT	GO:0001501~skeletal system development	17	0.666928	0.999979	NM_007862, NM_010301, NM_013672, NM_177730, NM_008943, NM_001081379, NM_010206, NM_009370, NM_010309, NM_001018042, NM_001098425, NM_007614, NM_013649, NM_009551, NM_023162, NM_201616, NM_008583, NM_001033865, NM_025954	1805	106	5668	0.503612	1	1	100
Annotation Cluster 166	Enrichment Score: 0.007235813351317292
Category	Term	Count	%	PValue	Genes	List Total	Pop Hits	Pop Total	Fold Enrichment	Bonferroni	Benjamini	FDR
GOTERM_BP_FAT	GO:0022037~metencephalon development	4	0.156924	0.967705	NM_001038010, NM_011341, NM_008098, NM_020004, NM_010322	1805	19	5668	0.661088	1	1	100
GOTERM_BP_FAT	GO:0021549~cerebellum development	3	0.117693	0.986841	NM_011341, NM_008098, NM_010322	1805	17	5668	0.554147	1	1	100
GOTERM_BP_FAT	GO:0030902~hindbrain development	4	0.156924	0.996099	NM_001038010, NM_011341, NM_008098, NM_020004, NM_010322	1805	26	5668	0.483102	1	1	100
Annotation Cluster 167	Enrichment Score: 0.005703724598817588
Category	Term	Count	%	PValue	Genes	List Total	Pop Hits	Pop Total	Fold Enrichment	Bonferroni	Benjamini	FDR
GOTERM_BP_FAT	GO:0007600~sensory perception	15	0.588466	0.983474	NM_001141946, NM_011676, NM_177128, NM_009810, NM_008917, NM_010882, NM_001081034, NM_001160017, NM_001160016, NM_010864, NM_023879, NM_009733, NM_008142, NM_011897, NM_001159598, NM_027901, NM_001159382, NM_011434	1805	67	5668	0.703022	1	1	100
GOTERM_BP_FAT	GO:0050877~neurological system process	42	1.6477	0.988495	NM_008943, NM_010882, NM_010946, NM_007614, NM_013625, NM_133854, NM_010091, NM_011699, NM_010864, NM_009733, NM_008142, NM_173740, NM_011696, NM_011694, NM_145445, NM_001159598, NM_001127355, NM_001127356, NM_011434, NM_027901, NM_011676, NM_009906, NM_001141946, NM_021522, NM_177128, NM_027130, NM_009810, NM_008917, NM_001159517, NM_001160017, NM_001081034, NM_001038589, NM_001160016, NM_010322…	1805	169	5668	0.780396	1	1	100
GOTERM_BP_FAT	GO:0050890~cognition	22	0.863084	0.988898	NM_008943, NM_010882, NM_010946, NM_013625, NM_010864, NM_008142, NM_009733, NM_011696, NM_011694, NM_001159598, NM_011434, NM_027901, NM_011676, NM_001141946, NM_177128, NM_009810, NM_008917, NM_001160017, NM_001081034, NM_001160016, NM_023879, NM_053194, NM_011897, NM_198127, NM_001159382	1805	96	5668	0.719621	1	1	100
Annotation Cluster 168	Enrichment Score: 0.005286235618534476
Category	Term	Count	%	PValue	Genes	List Total	Pop Hits	Pop Total	Fold Enrichment	Bonferroni	Benjamini	FDR
GOTERM_BP_FAT	GO:0002440~production of molecular mediator of immune response	4	0.156924	0.975857	NM_007862, NM_001164152, NM_001164153, NM_008628, NM_007948, NM_001164149, NM_001164151, NM_011548	1805	20	5668	0.628033	1	1	100
GOTERM_BP_FAT	GO:0016447~somatic recombination of immunoglobulin gene segments	3	0.117693	0.981686	NM_001164152, NM_001164153, NM_008628, NM_007948, NM_001164149, NM_001164151, NM_011548	1805	16	5668	0.588781	1	1	100
GOTERM_BP_FAT	GO:0016444~somatic cell DNA recombination	3	0.117693	0.986841	NM_001164152, NM_001164153, NM_008628, NM_007948, NM_001164149, NM_001164151, NM_011548	1805	17	5668	0.554147	1	1	100
GOTERM_BP_FAT	GO:0016445~somatic diversification of immunoglobulins	3	0.117693	0.986841	NM_001164152, NM_001164153, NM_008628, NM_007948, NM_001164149, NM_001164151, NM_011548	1805	17	5668	0.554147	1	1	100
GOTERM_BP_FAT	GO:0002562~somatic diversification of immune receptors via germline recombination within a single locus	3	0.117693	0.986841	NM_001164152, NM_001164153, NM_008628, NM_007948, NM_001164149, NM_001164151, NM_011548	1805	17	5668	0.554147	1	1	100
GOTERM_BP_FAT	GO:0002200~somatic diversification of immune receptors	3	0.117693	0.990571	NM_001164152, NM_001164153, NM_008628, NM_007948, NM_001164149, NM_001164151, NM_011548	1805	18	5668	0.523361	1	1	100
GOTERM_BP_FAT	GO:0042113~B cell activation	7	0.274617	0.990583	NM_001164152, NM_001164153, NM_001127233, NM_008628, NM_007948, NM_001164149, NM_009615, NM_001018042, NM_001098425, NM_001164151, NM_011548, NM_007527	1805	37	5668	0.594085	1	1	100
GOTERM_BP_FAT	GO:0002377~immunoglobulin production	3	0.117693	0.993261	NM_001164152, NM_001164153, NM_008628, NM_007948, NM_001164149, NM_001164151, NM_011548	1805	19	5668	0.495816	1	1	100
GOTERM_BP_FAT	GO:0002252~immune effector process	5	0.196155	0.998812	NM_007862, NM_011563, NM_001164152, NM_001164153, NM_008628, NM_007948, NM_001164149, NM_001164151, NM_011548	1805	35	5668	0.448595	1	1	100
Annotation Cluster 169	Enrichment Score: 0.0038182734693957875
Category	Term	Count	%	PValue	Genes	List Total	Pop Hits	Pop Total	Fold Enrichment	Bonferroni	Benjamini	FDR
GOTERM_BP_FAT	GO:0050778~positive regulation of immune response	7	0.274617	0.984485	NM_008363, NM_008943, NM_027423, NM_001038663, NM_011949, NM_029763, NM_019786, NM_025945	1805	35	5668	0.628033	1	1	100
GOTERM_BP_FAT	GO:0002253~activation of immune response	4	0.156924	0.990151	NM_008363, NM_008943, NM_001038663, NM_011949, NM_019786	1805	23	5668	0.546116	1	1	100
GOTERM_BP_FAT	GO:0002757~immune response-activating signal transduction	3	0.117693	0.995195	NM_008363, NM_008943, NM_001038663, NM_011949	1805	20	5668	0.471025	1	1	100
GOTERM_BP_FAT	GO:0002764~immune response-regulating signal transduction	3	0.117693	0.995195	NM_008363, NM_008943, NM_001038663, NM_011949	1805	20	5668	0.471025	1	1	100
Annotation Cluster 170	Enrichment Score: 0.002963833677923886
Category	Term	Count	%	PValue	Genes	List Total	Pop Hits	Pop Total	Fold Enrichment	Bonferroni	Benjamini	FDR
GOTERM_BP_FAT	GO:0060284~regulation of cell development	13	0.510004	0.985891	NM_013660, NM_009372, NM_008943, NM_053009, NM_009533, NM_024226, NM_001164075, NM_001164077, NM_007484, NM_008540, NM_194051, NM_194052, NM_194053, NM_001164074, NM_001127233, NM_016802, NM_009052, NM_173396, NM_007527	1805	60	5668	0.680369	1	1	100
GOTERM_BP_FAT	GO:0045597~positive regulation of cell differentiation	15	0.588466	0.996576	NM_013660, NM_009372, NM_008927, NM_009533, NM_001085473, NM_010309, NM_001164075, NM_007614, NM_001164077, NM_001085472, NM_019567, NM_008540, NM_007462, NM_001164074, NM_201616, NM_009052, NM_016802, NM_008583, NM_173396, NM_023190, NM_010480, NM_007460	1805	75	5668	0.628033	1	1	100
GOTERM_BP_FAT	GO:0051094~positive regulation of developmental process	19	0.74539	0.997169	NM_007862, NM_013660, NM_008927, NM_001085473, NM_001164075, NM_007614, NM_001085472, NM_001164077, NM_007462, NM_001164074, NM_201616, NM_016802, NM_009052, NM_023190, NM_010480, NM_007527, NM_007460, NM_009372, NM_010206, NM_009533, NM_010309, NM_019567, NM_008540, NM_025630, NM_008583, NM_173396	1805	92	5668	0.648513	1	1	100
Annotation Cluster 171	Enrichment Score: 0.002744735094116798
Category	Term	Count	%	PValue	Genes	List Total	Pop Hits	Pop Total	Fold Enrichment	Bonferroni	Benjamini	FDR
GOTERM_BP_FAT	GO:0002440~production of molecular mediator of immune response	4	0.156924	0.975857	NM_007862, NM_001164152, NM_001164153, NM_008628, NM_007948, NM_001164149, NM_001164151, NM_011548	1805	20	5668	0.628033	1	1	100
GOTERM_BP_FAT	GO:0042113~B cell activation	7	0.274617	0.990583	NM_001164152, NM_001164153, NM_001127233, NM_008628, NM_007948, NM_001164149, NM_009615, NM_001018042, NM_001098425, NM_001164151, NM_011548, NM_007527	1805	37	5668	0.594085	1	1	100
GOTERM_BP_FAT	GO:0002460~adaptive immune response based on somatic recombination of immune receptors built from immunoglobulin superfamily domains	4	0.156924	0.997151	NM_007862, NM_008628, NM_007948, NM_009615	1805	27	5668	0.46521	1	1	100
GOTERM_BP_FAT	GO:0002250~adaptive immune response	4	0.156924	0.997151	NM_007862, NM_008628, NM_007948, NM_009615	1805	27	5668	0.46521	1	1	100
GOTERM_BP_FAT	GO:0002449~lymphocyte mediated immunity	3	0.117693	0.998279	NM_007862, NM_008628, NM_007948	1805	23	5668	0.409587	1	1	100
GOTERM_BP_FAT	GO:0002443~leukocyte mediated immunity	3	0.117693	0.998279	NM_007862, NM_008628, NM_007948	1805	23	5668	0.409587	1	1	100
GOTERM_BP_FAT	GO:0002252~immune effector process	5	0.196155	0.998812	NM_007862, NM_011563, NM_001164152, NM_001164153, NM_008628, NM_007948, NM_001164149, NM_001164151, NM_011548	1805	35	5668	0.448595	1	1	100
Annotation Cluster 172	Enrichment Score: 9.735556268520569E-4
Category	Term	Count	%	PValue	Genes	List Total	Pop Hits	Pop Total	Fold Enrichment	Bonferroni	Benjamini	FDR
GOTERM_BP_FAT	GO:0001525~angiogenesis	12	0.470773	0.996052	NM_172688, NM_010206, NM_001045807, NM_009316, NM_016670, NM_148948, NM_024226, NM_007926, NM_007614, NM_194051, NM_194052, NM_194053, NM_053089, NM_025630, NM_030250, NM_011710	1805	62	5668	0.607774	1	1	100
GOTERM_BP_FAT	GO:0001944~vasculature development	25	0.980777	0.997854	NM_001045807, NM_008943, NM_008927, NM_001113345, NM_001038663, NM_011949, NM_001113346, NM_145452, NM_024226, NM_007926, NM_007614, NM_053089, NM_016907, NM_007527, NM_172688, NM_010206, NM_009316, NM_016670, NM_009370, NM_148948, NM_001159517, NM_194051, NM_194052, NM_011562, NM_194053, NM_009551, NM_025630, NM_030250, NM_011710, NM_019825, NM_001159382	1805	117	5668	0.670976	1	1	100
GOTERM_BP_FAT	GO:0001568~blood vessel development	24	0.941546	0.998173	NM_008943, NM_001045807, NM_001113345, NM_008927, NM_001113346, NM_001038663, NM_011949, NM_145452, NM_024226, NM_007926, NM_007614, NM_053089, NM_016907, NM_007527, NM_172688, NM_009316, NM_010206, NM_009370, NM_016670, NM_148948, NM_001159517, NM_194051, NM_011562, NM_194052, NM_194053, NM_025630, NM_030250, NM_011710, NM_019825, NM_001159382	1805	114	5668	0.661088	1	1	100
GOTERM_BP_FAT	GO:0048514~blood vessel morphogenesis	18	0.706159	0.998966	NM_172688, NM_001045807, NM_009316, NM_010206, NM_016670, NM_009370, NM_148948, NM_001159517, NM_145452, NM_024226, NM_007926, NM_007614, NM_194051, NM_194052, NM_011562, NM_194053, NM_053089, NM_025630, NM_030250, NM_011710, NM_007527, NM_001159382	1805	93	5668	0.607774	1	1	100
Annotation Cluster 173	Enrichment Score: 7.814262953076885E-4
Category	Term	Count	%	PValue	Genes	List Total	Pop Hits	Pop Total	Fold Enrichment	Bonferroni	Benjamini	FDR
GOTERM_BP_FAT	GO:0042472~inner ear morphogenesis	3	0.117693	0.995195	NM_010206, NM_011897, NM_011434	1805	20	5668	0.471025	1	1	100
GOTERM_BP_FAT	GO:0042471~ear morphogenesis	3	0.117693	0.998279	NM_010206, NM_011897, NM_011434	1805	23	5668	0.409587	1	1	100
GOTERM_BP_FAT	GO:0048839~inner ear development	3	0.117693	0.999393	NM_010206, NM_011897, NM_011434	1805	26	5668	0.362327	1	1	100
GOTERM_BP_FAT	GO:0043583~ear development	3	0.117693	0.999949	NM_010206, NM_011897, NM_011434	1805	33	5668	0.28547	1	1	100
Annotation Cluster 174	Enrichment Score: 2.6992033541846713E-4
Category	Term	Count	%	PValue	Genes	List Total	Pop Hits	Pop Total	Fold Enrichment	Bonferroni	Benjamini	FDR
GOTERM_BP_FAT	GO:0051270~regulation of cell motion	7	0.274617	0.999147	NM_001141946, NM_194051, NM_011562, NM_007462, NM_194052, NM_194053, NM_009007, NM_009615, NM_024226, NM_009502	1805	46	5668	0.477851	1	1	100
GOTERM_BP_FAT	GO:0040012~regulation of locomotion	6	0.235386	0.999337	NM_001141946, NM_194051, NM_011562, NM_007462, NM_194052, NM_194053, NM_009007, NM_024226, NM_009502	1805	42	5668	0.448595	1	1	100
GOTERM_BP_FAT	GO:0030334~regulation of cell migration	5	0.196155	0.999653	NM_194051, NM_011562, NM_007462, NM_194052, NM_194053, NM_009007, NM_024226, NM_009502	1805	39	5668	0.402585	1	1	100
Annotation Cluster 175	Enrichment Score: 1.769839427857404E-5
Category	Term	Count	%	PValue	Genes	List Total	Pop Hits	Pop Total	Fold Enrichment	Bonferroni	Benjamini	FDR
GOTERM_BP_FAT	GO:0016125~sterol metabolic process	4	0.156924	0.999944	NM_001013367, NM_011014, NM_001103162, NM_133808	1805	39	5668	0.322068	1	1	100
GOTERM_BP_FAT	GO:0008203~cholesterol metabolic process	3	0.117693	0.999949	NM_001013367, NM_001103162, NM_133808	1805	33	5668	0.28547	1	1	100
GOTERM_BP_FAT	GO:0008202~steroid metabolic process	8	0.313849	0.999985	NM_173350, NM_001013367, NM_011014, NM_133885, NM_008720, NM_001103162, NM_027179, NM_019657, NM_134118, NM_133808	1805	65	5668	0.386482	1	1	100
Annotation Cluster 176	Enrichment Score: 1.1468411077767101E-5
Category	Term	Count	%	PValue	Genes	List Total	Pop Hits	Pop Total	Fold Enrichment	Bonferroni	Benjamini	FDR
GOTERM_BP_FAT	GO:0016337~cell-cell adhesion	10	0.392311	0.999922	NM_007862, NM_008943, NM_009847, NM_207636, NM_134089, NM_133766, NM_001085448, NM_007614, NM_026148, NM_175025	1805	69	5668	0.455097	1	1	100
GOTERM_BP_FAT	GO:0007155~cell adhesion	30	1.17693	0.999999	NM_007862, NM_146151, NM_008943, NM_011801, NM_009847, NM_153176, NM_009502, NM_007926, NM_021793, NM_007614, NM_146054, NM_175025, NM_010806, NM_016802, NM_007467, NM_207636, NM_133754, NM_009007, NM_010578, NM_026148, NM_019816, NM_175464, NM_025682, NM_026361, NM_001085448, NM_010683, NM_025630, NM_011780, NM_134089, NM_001163256, NM_009595, NM_001136104, NM_133766	1805	178	5668	0.529241	1	1	100
GOTERM_BP_FAT	GO:0022610~biological adhesion	30	1.17693	0.999999	NM_007862, NM_146151, NM_008943, NM_011801, NM_009847, NM_153176, NM_009502, NM_007926, NM_021793, NM_007614, NM_146054, NM_175025, NM_010806, NM_016802, NM_007467, NM_207636, NM_133754, NM_009007, NM_010578, NM_026148, NM_019816, NM_175464, NM_025682, NM_026361, NM_001085448, NM_010683, NM_025630, NM_011780, NM_134089, NM_001163256, NM_009595, NM_001136104, NM_133766	1805	178	5668	0.529241	1	1	100
GOTERM_BP_FAT	GO:0006412~translation	120	4.70773	8.12e-24	NM_026114, NM_001040131, NM_018799, NM_023167, NM_007926, NM_026732, NM_008388, NM_027350, NM_025544, NM_026498, NM_012052, NM_009438, NM_001029990, NM_027236, NM_172252, NM_025344, NM_033074, NM_026490, NM_029735, NM_027925, NM_026401, NM_207634, NM_207635, NM_026729, NM_198653, NM_026724, NM_010106, NM_011297, NM_019702, NM_025537, NM_198303, NM_011710, NM_172265, NM_145960, NM_133780, NM_02646…	1805	174	5668	2.16563	2.59e-20	1.29e-20	1.47e-20
GOTERM_BP_FAT	GO:0006091~generation of precursor metabolites and energy	73	2.86387	1.17e-05	NM_011660, NM_026444, NM_008628, NM_025494, NM_025710, NM_023721, NM_145518, NM_007438, NM_025407, NM_023172, NM_001136069, NM_011099, NM_201616, NM_172707, NM_025641, NM_029272, NM_025348, NM_023374, NM_016755, NM_130884, NM_080633, NM_019879, NM_026061, NM_175015, NM_025381, NM_015829, NM_018794, NM_019435, NM_009415, NM_144870, NM_024220, NM_024221, NM_025983, NM_025987, NM_010887, NM_026614, …	1805	148	5668	1.54887	0.0365669	0.00265733	0.021199
