# Supplementary material for: Inferring the kinetics of stochastic gene expression from single-cell RNA-sequencing data
Source: Genome Biol. 2013 Jan 28;14(1):R7. doi: 10.1186/gb-2013-14-1-r7 (PMC3663116; doi:10.1186/gb-2013-14-1-r7)
Supplement: Additional file 4 — MATLAB source files and the compiled version of the same. [file gb-2013-14-1-r7-S4.ZIP]

Archive with 26 entries (25 files):
- PoissonBeta/
- PoissonBeta/main_poissonbeta_esc.m
- PoissonBeta/PoissonBeta.m
- PoissonBeta/PoissonBetaCparam.c
- PoissonBeta/PoissonBetaInit.m
- PoissonBeta/PoissonBetaLogPosterior.m
- PoissonBeta/PoissonBetaPostPredictive.m
- PoissonBeta/PoissonBetaRun.exe
- PoissonBeta/PoissonBetaRun.m
- PoissonBeta/PoissonBetaSizeFactor.m
- PoissonBeta/PoissonBetaSliceSampleBeta.m
- PoissonBeta/PoissonBetaSliceSampleGamma.m
- PoissonBeta/PoissonBetaUpdateKoffi.m
- PoissonBeta/PoissonBetaUpdateKoffi_C.c
- PoissonBeta/PoissonBetaUpdateKoffi_C.mexw64
- PoissonBeta/PoissonBetaUpdateKoni.m
- PoissonBeta/PoissonBetaUpdateKoni_C.c
- PoissonBeta/PoissonBetaUpdateKoni_C.mexw64
- PoissonBeta/PoissonBetaUpdatePij.m
- PoissonBeta/PoissonBetaUpdatePij_C.c
- PoissonBeta/PoissonBetaUpdatePij_C.mexw64
- PoissonBeta/PoissonBetaUpdateSi.m
- PoissonBeta/PoissonBetaUpdateSi_C.c
- PoissonBeta/PoissonBetaUpdateSi_C.mexw64
- PoissonBeta/README.txt
- PoissonBeta/test.txt
