# Supplementary material for: Inferring the kinetics of stochastic gene expression from single-cell RNA-sequencing data
Source: Genome Biol. 2013 Jan 28;14(1):R7. doi: 10.1186/gb-2013-14-1-r7 (PMC3663116; doi:10.1186/gb-2013-14-1-r7)
Supplement: Additional file 4 — MATLAB source files and the compiled version of the same. [file gb-2013-14-1-r7-S4.ZIP › PoissonBeta/test.txt]

Gene	Length	Cell1	Cell2	Cell3	Cell4	Cell5	Cell6	Cell7	Cell8	Cell9	Cell10	Cell11	Cell12
NM_001001130	2218	59	1	2	19	16	0	0	0	2	5	0	17
NM_001001144	4286	541	53	183	127	81	98	46	53	68	75	19	178
NM_001001152	3488	2	0	0	0	0	1	0	0	16	0	0	0
NM_001001160	6562	3	0	203	0	0	0	0	0	0	0	0	0
NM_001001176	2374	1	3	322	39	23	0	0	0	0	0	1	0
NM_001001177	1898	1	0	0	0	0	1	0	1	0	0	1	1
NM_001001179	4480	0	0	0	0	0	0	0	0	0	0	0	0
NM_001001180	3909	104	98	1	39	16	103	19	125	1	67	0	81
NM_001001181	1047	337	441	474	251	186	190	102	102	144	82	123	173
NM_001001182	7980	575	4	2	318	2	104	41	3	93	105	41	36
NM_001001183	1779	0	0	0	0	0	0	0	6	0	0	0	0
NM_001001184	3797	411	68	274	129	108	327	74	193	101	29	166	121
NM_001001185	581	245	303	234	116	84	75	50	89	41	58	112	104
NM_001001186	4079	151	1	101	0	2	42	1	0	2	0	2	58
NM_001001187	436	0	0	0	0	0	0	0	0	0	0	0	0
NM_001001295	3255	212	402	9	23	0	125	4	72	40	39	426	153
NM_001001297	2327	233	34	52	39	2	134	39	55	64	10	0	44
NM_001001309	5782	0	0	0	0	1	4	0	0	0	0	43	0
NM_001001319	2399	0	0	0	1	0	0	0	0	0	0	1	0
NM_001001320	1778	0	0	0	0	0	1	0	0	0	0	0	0
NM_001001321	2276	2	84	2	2	2	198	31	0	98	29	124	5
NM_001001322	4580	0	0	0	0	0	0	0	0	0	0	0	0
NM_001001326	4255	380	13	37	4	18	6	3	57	6	1	6	10
NM_001001327	1003	24	0	0	5	5	1	3	3	4	1	3	7
NM_001001332	387	0	0	0	0	0	0	0	0	0	0	0	0
NM_001001333	2159	225	100	32	40	12	30	29	3	7	27	11	23
NM_001001334	1651	0	0	0	0	0	0	0	0	0	0	0	0
NM_001001335	1838	0	96	0	0	0	0	9	17	0	0	12	1
NM_001001444	405	0	0	0	0	0	0	0	0	0	0	0	0
NM_001001445	2520	0	0	0	0	1	0	0	0	0	0	0	0
NM_001001446	1916	0	0	0	0	0	0	0	0	0	0	0	0
NM_001001447	2620	200	7	241	0	0	40	11	5	38	21	0	45
NM_001001449	889	0	0	0	0	0	0	0	0	0	0	0	0
NM_001001450	927	0	0	0	0	0	0	0	0	0	0	0	0
NM_001001451	996	0	0	0	0	0	0	0	0	0	0	0	0
NM_001001452	882	0	0	0	0	0	0	0	0	0	0	0	0
NM_001001453	960	0	0	0	0	0	0	0	0	0	0	0	0
NM_001001454	3842	239	155	3	93	39	1	0	1	6	0	0	0
NM_001001488	6440	0	0	1	0	3	9	2	1	0	0	2	1
NM_001001489	2372	0	0	0	0	0	0	0	0	0	0	0	0
NM_001001490	3732	1	0	0	0	2	1	0	0	0	0	0	1
NM_001001491	2082	335	140	123	110	6	32	38	37	131	19	28	115
NM_001001492	3170	1	0	0	0	0	0	0	0	0	0	0	0
NM_001001493	699	21	53	25	16	19	12	13	24	27	15	5	30
NM_001001495	3769	1	0	0	0	0	0	0	0	0	0	0	0
NM_001001496	1977	0	0	0	0	0	0	0	0	0	0	0	0
NM_001001559	1638	0	0	0	0	0	0	0	0	0	0	0	0
NM_001001565	3065	293	197	132	53	59	56	16	63	7	73	108	37
NM_001001566	2955	294	197	132	53	59	56	16	63	7	73	109	37
NM_001001602	6394	659	152	265	80	170	280	121	368	77	27	61	184
NM_001001650	949	0	0	0	0	0	0	0	0	0	0	0	0
NM_001001714	1287	0	0	0	0	0	0	0	0	0	0	0	0
NM_001001735	3630	13	29	4	86	3	32	7	47	10	19	0	44
NM_001001738	3766	1	0	0	0	0	0	0	0	20	0	0	0
NM_001001792	2813	20	79	849	27	39	24	5	193	31	57	44	57
NM_001001796	1550	0	0	0	0	0	0	0	0	0	0	0	1
NM_001001798	5942	326	209	348	1	2	2	40	3	57	1	1	79
NM_001001803	258	0	0	0	0	0	0	0	0	0	0	0	0
NM_001001804	1258	0	0	0	43	11	0	0	1	41	0	0	0
NM_001001805	939	0	0	0	0	0	0	0	0	0	0	0	0
NM_001001806	3532	294	118	14	83	36	182	35	163	39	33	32	98
NM_001001807	933	0	0	0	0	0	0	0	0	0	0	0	0
NM_001001808	936	0	0	0	0	0	0	0	0	0	0	0	0
NM_001001809	942	0	0	0	0	0	0	0	0	0	0	0	0
NM_001001810	924	0	0	0	0	0	0	0	0	0	0	0	0
NM_001001880	2250	660	400	756	435	220	113	112	300	252	123	20	402
NM_001001881	5162	1	0	0	0	0	0	0	0	0	0	0	0
NM_001001882	4378	1257	787	867	245	389	147	205	208	308	168	83	154
NM_001001883	11179	0	2	194	0	0	36	0	49	35	13	2	63
NM_001001884	4854	32	0	3	25	4	0	0	0	10	5	9	14
NM_001001885	3945	134	0	468	1	56	0	0	0	0	0	0	0
NM_001001892	1646	186	4	117	46	22	3	32	2	212	62	21	35
NM_001001932	7836	21	9	174	0	2	83	21	1	58	2	0	49
NM_001001979	7128	1	0	0	0	1	0	0	0	0	0	0	0
NM_001001980	6142	2	1	1	25	0	0	1	0	0	0	76	1
NM_001001981	3694	18	16	16	34	5	3	4	6	2	10	2	9
NM_001001982	4716	1	0	0	0	0	0	0	0	0	0	1	0
NM_001001983	6431	435	609	293	81	128	77	62	57	37	102	75	46
NM_001001984	7265	409	404	460	64	99	81	32	152	51	31	7	26
NM_001001985	6529	84	0	0	20	81	0	0	1	44	1	0	46
NM_001001986	5614	5	1	1	11	1	10	0	0	24	1	0	0
NM_001001999	2085	0	0	0	0	0	0	0	0	0	0	0	0
NM_001002004	7439	224	337	182	218	69	169	56	199	140	121	54	127
NM_001002005	3412	0	1	0	0	0	0	0	0	1	0	0	0
NM_001002008	2597	21	47	142	56	45	47	31	104	12	1	81	144
NM_001002011	3152	42	311	53	34	50	312	31	5	11	6	3	18
NM_001002012	2522	1	0	4	45	0	55	0	107	39	0	0	0
NM_001002238	4914	0	0	0	126	0	70	0	1	0	0	23	0
NM_001002239	775	11	11	19	6	1	5	4	11	5	2	1	4
NM_001002240	4887	0	0	0	126	0	70	0	1	0	0	23	0
NM_001002241	5187	0	0	0	126	0	70	0	1	0	0	23	0
NM_001002267	1733	1	2	1	0	40	4	0	0	0	0	0	0
NM_001002268	6505	6	0	2	0	0	54	0	0	0	0	0	0
NM_001002272	6611	144	131	157	58	125	2	35	86	116	93	1	70
NM_001002764	5799	141	6	122	122	13	126	38	61	87	92	62	156
NM_001002786	4105	0	0	0	0	0	0	1	1	0	1	0	0
NM_001002787	2030	0	0	0	0	0	2	0	0	0	0	0	0
NM_001002791	625	0	0	0	0	0	0	0	0	0	0	0	0
NM_001002842	2272	0	0	3	0	0	0	0	0	0	0	0	0
NM_001002846	2058	187	5	179	7	1	140	21	1	87	30	48	1
